# Supplementary material for: Epigenetic Legacy: The Role of Sperm miRNAs in the Paternal Inheritance of Diabetes and Obesity Development
Source: Diabetes Metab Res Rev. 2026 Mar 23;42(3):e70157. doi: 10.1002/dmrr.70157 (PMC13006935; doi:10.1002/dmrr.70157)
Supplement: Supplementary file 4 — Table S1: IMPC genes of metabolic phenotypes. [file DMRR-42-e70157-s005.xlsx]

## Sheet: Bodycomposition
Gene/allele	Phenotype	Zygosity	Sex	Life stage	Parameter	Phenotyping center	Most significant p-value
Gcgr	decreased circulating insulin level	homozygote	male	Early adult	Insulin	UC Davis	8.15435e-05
Swt1	increased total body fat amount	homozygote	female	Early adult	Fat/Body weight	JAX	1.11268e-11
Slc25a15	increased total body fat amount	heterozygote	female	Early adult	Fat/Body weight	HMGU	1.5724e-06
Adam32	increased total body fat amount	homozygote	male	Early adult	Fat/Body weight	JAX	2.68793e-09
Tspan9	increased total body fat amount	homozygote	not_considered	Early adult	Fat mass	JAX	6.50799e-05
Thoc1	increased total body fat amount	heterozygote	female	Early adult	Fat/Body weight	CCP-IMG	5.6684e-05
Tmem129	increased total body fat amount	homozygote	male	Early adult	Fat mass	JAX	1.42425e-06
Herc1	increased total body fat amount	homozygote	female	Early adult	Fat/Body weight	WTSI	1.33299e-15
Tmem132a	increased total body fat amount	heterozygote	male	Early adult	Fat mass	BCM	2.69512e-05
Mir129-2	increased total body fat amount	homozygote	female	Late adult	Fat mass	KMPC	8.51257e-10
Atp6v0b	increased total body fat amount	heterozygote	female	Early adult	Fat/Body weight	JAX	1.34313e-09
Helq	increased total body fat amount	homozygote	female	Early adult	Fat mass	UC Davis	1.06784e-10
Zfp629	increased total body fat amount	homozygote	male	Early adult	Fat mass	TCP	4.33075e-05
Gimap6	increased total body fat amount	homozygote	not_considered	Early adult	Fat/Body weight	WTSI	3.86914e-05
Gfi1b	increased total body fat amount	heterozygote	male	Early adult	Fat/Body weight	MRC Harwell	2.78774e-06
Cyb561	increased total body fat amount	homozygote	female	Early adult	Fat mass	MRC Harwell	6.71583e-10
Cenpj	increased total body fat amount	homozygote	male	Early adult	Fat Mass	WTSI	7.35518e-05
Pigz	increased total body fat amount	homozygote	male	Early adult	Fat/Body weight	JAX	4.14334e-06
Cep19	increased total body fat amount	homozygote	male	Early adult	Fat/Body weight	BCM	5.61456e-23
Bicral	increased total body fat amount	homozygote	male	Early adult	Fat mass	JAX	1.13528e-05
Ace2	increased total body fat amount	homozygote	female	Early adult	Fat/Body weight	CCP-IMG	7.18105e-06
Tulp3	increased total body fat amount	heterozygote	male	Early adult	Fat mass	MRC Harwell	4.79981e-06
Sun1	increased total body fat amount	homozygote	female	Early adult	Fat mass	ICS	2.02304e-08
Atl2	increased total body fat amount	heterozygote	male	Early adult	Fat mass	MRC Harwell	4.64805e-07
Alpk2	increased total body fat amount	homozygote	male	Early adult	Fat/Body weight	JAX	1.20082e-06
Irag1	increased total body fat amount	homozygote	male	Early adult	Fat/Body weight	CCP-IMG	3.92393e-12
Pals2	increased total body fat amount	homozygote	not_considered	Early adult	Fat/Body weight	RBRC	4.29602e-05
Dhx40	increased total body fat amount	homozygote	male	Early adult	Fat mass	CMHD	5.10594e-08
Osbpl11	increased total body fat amount	heterozygote	male	Early adult	Fat/Body weight	HMGU	2.66064e-06
Mpzl2	increased total body fat amount	homozygote	male	Early adult	Fat mass	MRC Harwell	3.50414e-06
Topors	increased total body fat amount	homozygote	female	Early adult	Fat mass	JAX	0
Emc8	increased total body fat amount	heterozygote	female	Early adult	Fat mass	MRC Harwell	2.70343e-06
Megf6	increased total body fat amount	homozygote	female	Early adult	Fat mass	KMPC	7.67323e-06
Phkb	increased total body fat amount	heterozygote	male	Early adult	Fat/Body weight	JAX	2.23726e-06
Smc6	increased total body fat amount	heterozygote	female	Early adult	Fat/Body weight	HMGU	2.37196e-06
Fam81b	increased total body fat amount	homozygote	male	Early adult	Fat/Body weight	JAX	1.44373e-05
Gabrg3	increased total body fat amount	homozygote	male	Early adult	Fat mass	JAX	7.45728e-05
Pgbd5	increased total body fat amount	homozygote	male	Early adult	Fat mass	TCP	6.24677e-05
Mrps22	increased total body fat amount	heterozygote	male	Early adult	Fat/Body weight	JAX	6.60404e-08
Cep250	increased total body fat amount	homozygote	female	Early adult	Fat/Body weight	WTSI	4.26314e-06
Ube3c	increased total body fat amount	homozygote	female	Early adult	Fat mass	RBRC	1.85674e-05
Fbf1	increased total body fat amount	homozygote	female	Early adult	Fat/Body weight	WTSI	1.99307e-12
Bbx	increased total body fat amount	homozygote	female	Early adult	Fat Mass	WTSI	2.07502e-05
Dguok	increased total body fat amount	homozygote	female	Early adult	Fat mass	JAX	6.48848e-06
Stau2	increased total body fat amount	homozygote	male	Early adult	Fat mass	WTSI	1.19108e-05
Pttg1ip	increased total body fat amount	homozygote	female	Early adult	Fat mass	MRC Harwell	2.4405e-06
Spns1	increased total body fat amount	heterozygote	male	Early adult	Fat mass	ICS	1.73996e-05
Myoz1	increased total body fat amount	homozygote	male	Late adult	Fat mass	HMGU	8.89642e-05
Gpr15	increased total body fat amount	homozygote	male	Early adult	Fat mass	JAX	1.28925e-08
Mmaa	increased total body fat amount	homozygote	male	Late adult	Fat mass	JAX	4.81456e-05
Mrap2	increased total body fat amount	homozygote	female	Early adult	Fat/Body weight	WTSI	1.21048e-20
Ube2j2	increased total body fat amount	homozygote	male	Early adult	Fat mass	RBRC	8.24377e-06
Aspm	increased total body fat amount	homozygote	not_considered	Early adult	Fat mass	WTSI	7.77978e-05
Fos	increased total body fat amount	heterozygote	male	Early adult	Fat mass	UC Davis	2.28174e-05
Agpat4	increased total body fat amount	homozygote	male	Early adult	Fat mass	MRC Harwell	2.06667e-10
Ylpm1	increased total body fat amount	heterozygote	male	Early adult	Fat/Body weight	JAX	2.6135e-05
Gh	increased total body fat amount	homozygote	male	Early adult	Fat/Body weight	UC Davis	1.068e-29
Mta1	increased total body fat amount	homozygote	male	Early adult	Fat mass	WTSI	4.0277e-08
Selenok	increased total body fat amount	homozygote	not_considered	Early adult	Fat mass	WTSI	7.88499e-05
Ces5a	increased total body fat amount	homozygote	male	Early adult	Fat mass	JAX	5.75167e-07
Mtarc2	increased total body fat amount	homozygote	male	Early adult	Fat mass	ICS	3.98887e-05
Cfap47	increased total body fat amount	homozygote	female	Early adult	Fat/Body weight	HMGU	1.39282e-07
Dusp3	increased total body fat amount	homozygote	not_considered	Early adult	Fat Mass	WTSI	7.24106e-05
Kti12	increased total body fat amount	heterozygote	male	Early adult	Fat/Body weight	JAX	7.02842e-07
Tmem9b	increased total body fat amount	homozygote	male	Early adult	Fat mass	JAX	1.47998e-05
Coq2	increased total body fat amount	heterozygote	male	Early adult	Fat/Body weight	MRC Harwell	2.1003e-07
2210408I21Rik	increased total body fat amount	homozygote	male	Early adult	Fat/Body weight	UC Davis	8.70725e-09
Tmem108	increased total body fat amount	homozygote	male	Early adult	Fat mass	ICS	1.05843e-05
Anapc7	increased total body fat amount	homozygote	female	Early adult	Fat mass	JAX	1.06008e-06
Letmd1	increased total body fat amount	homozygote	female	Late adult	Fat/Body weight	KMPC	1.68205e-06
Kash5	increased total body fat amount	homozygote	female	Early adult	Fat mass	JAX	1.23265e-12
Ankrd10	increased total body fat amount	heterozygote	not_considered	Early adult	Fat/Body weight	HMGU	7.21097e-06
Ythdc2	increased total body fat amount	homozygote	female	Early adult	Fat/Body weight	BCM	8.49466e-19
Dnai2	increased total body fat amount	heterozygote	female	Early adult	Fat mass	TCP	8.42293e-06
Mc3r	increased total body fat amount	homozygote	female	Early adult	Fat mass	UC Davis	3.9038e-13
Nudt16l1	increased total body fat amount	homozygote	male	Early adult	Fat mass	JAX	7.7065e-05
Eif4g1	increased total body fat amount	heterozygote	male	Early adult	Fat mass	HMGU	3.04587e-06
Dnase1l2	increased total body fat amount	homozygote	female	Early adult	Fat mass	RBRC	5.25432e-05
Baz2b	increased total body fat amount	homozygote	male	Early adult	Fat mass	WTSI	3.08077e-05
Zmym2	increased total body fat amount	heterozygote	male	Early adult	Fat mass	JAX	1.16745e-05
Pxk	increased total body fat amount	homozygote	male	Early adult	Fat mass	TCP	4.68518e-06
Apoe	increased total body fat amount	homozygote	not_considered	Early adult	Fat mass	WTSI	9.97882e-05
Gmps	increased total body fat amount	heterozygote	male	Early adult	Fat/Body weight	TCP	6.89934e-06
Xylb	increased total body fat amount	homozygote	male	Early adult	Fat mass	MRC Harwell	3.96578e-11
Nans	increased total body fat amount	heterozygote	male	Early adult	Fat/Body weight	TCP	1.10426e-05
Tspan13	increased total body fat amount	homozygote	female	Early adult	Fat/Body weight	KMPC	8.90995e-06
Grik4	increased total body fat amount	homozygote	female	Early adult	Fat/Body weight	UC Davis	4.28123e-05
Fndc9	increased total body fat amount	homozygote	female	Early adult	Fat/Body weight	UC Davis	3.29347e-10
Gng13	increased total body fat amount	heterozygote	male	Early adult	Fat mass	TCP	1.30554e-07
Msi2	increased total body fat amount	homozygote	female	Early adult	Fat mass	UC Davis	1.3934e-09
Mpv17l2	increased total body fat amount	homozygote	male	Early adult	Fat mass	UC Davis	5.0242e-05
Duoxa2	increased total body fat amount	homozygote	male	Early adult	Fat mass	WTSI	8.64081e-18
Eomes	increased total body fat amount	heterozygote	male	Early adult	Fat mass	MRC Harwell	2.50776e-07
Zfp92	increased total body fat amount	hemizygote	male	Early adult	Fat/Body weight	JAX	1.9157e-05
Extl1	increased total body fat amount	homozygote	male	Early adult	Fat mass	JAX	2.44151e-05
Upb1	increased total body fat amount	homozygote	female	Early adult	Fat/Body weight	WTSI	5.74548e-06
Camsap3	increased total body fat amount	homozygote	female	Early adult	Fat mass	WTSI	5.46603e-06
Krt75	increased total body fat amount	homozygote	male	Early adult	Fat mass	UC Davis	6.71272e-05
Zfp462	increased total body fat amount	heterozygote	male	Early adult	Fat/Body weight	TCP	2.34478e-07
Esr2	increased total body fat amount	homozygote	male	Early adult	Fat mass	MARC	1.32729e-11
Acsl4	increased total body fat amount	heterozygote	female	Early adult	Fat Mass	WTSI	2.29249e-05
Pbx3	increased total body fat amount	homozygote	male	Early adult	Fat mass	MRC Harwell	2.06482e-06
Zfp746	increased total body fat amount	homozygote	female	Late adult	Fat/Body weight	KMPC	4.21827e-06
Ghrh	increased total body fat amount	homozygote	male	Early adult	Fat mass	UC Davis	6.50927e-41
Ube4a	increased total body fat amount	homozygote	female	Early adult	Fat mass	TCP	6.10912e-08
Zfp593	increased total body fat amount	homozygote	male	Early adult	Fat/Body weight	JAX	1.38358e-05
Vps13b	increased total body fat amount	homozygote	male	Early adult	Fat mass	TCP	7.77612e-07
Cystm1	increased total body fat amount	homozygote	female	Early adult	Fat/Body weight	HMGU	1.0213e-07
Slc20a2	increased total body fat amount	heterozygote	female	Early adult	Fat/Body weight	HMGU	4.40488e-05
Ascc3	increased total body fat amount	heterozygote	male	Early adult	Fat mass	ICS	7.4061e-05
Ttc7	increased total body fat amount	heterozygote	male	Early adult	Fat/Body weight	JAX	1.57899e-06
Cmpk2	increased total body fat amount	homozygote	male	Early adult	Fat/Body weight	MRC Harwell	1.83189e-05
Etfa	increased total body fat amount	heterozygote	male	Early adult	Fat mass	JAX	9.07141e-05
Zbtb45	increased total body fat amount	homozygote	male	Early adult	Fat mass	CMHD	7.6239e-05
Frmd5	increased total body fat amount	homozygote	not_considered	Early adult	Fat mass	HMGU	4.077e-05
Ap1g1	increased total body fat amount	heterozygote	female	Early adult	Fat mass	JAX	2.67584e-07
Rsu1	increased total body fat amount	heterozygote	male	Early adult	Fat/Body weight	JAX	4.24282e-05
Xxylt1	increased total body fat amount	homozygote	not_considered	Early adult	Fat/Body weight	WTSI	4.30911e-05
Adamts16	increased total body fat amount	homozygote	male	Early adult	Fat/Body weight	MRC Harwell	2.28903e-05
Mindy2	increased total body fat amount	homozygote	male	Early adult	Fat mass	MRC Harwell	5.12043e-05
Mars2	increased total body fat amount	heterozygote	male	Early adult	Fat mass	JAX	1.48968e-07
Rhbdf2	increased total body fat amount	homozygote	female	Early adult	Fat mass	MRC Harwell	1.98133e-05
Mcu	increased total body fat amount	heterozygote	male	Early adult	Fat mass	MRC Harwell	5.31611e-06
Dnd1	increased total body fat amount	homozygote	female	Early adult	Fat mass	BCM	2.88226e-09
Usp13	increased total body fat amount	homozygote	female	Early adult	Fat/Body weight	WTSI	4.58305e-07
Tmem161b	increased total body fat amount	heterozygote	male	Early adult	Fat/Body weight	MRC Harwell	3.81301e-08
Inpp5a	increased total body fat amount	heterozygote	not_considered	Early adult	Fat/Body weight	TCP	3.77212e-05
Cyp19a1	increased total body fat amount	homozygote	not_considered	Early adult	Fat mass	MRC Harwell	5.61215e-06
Cyp17a1	increased total body fat amount	homozygote	female	Early adult	Fat/Body weight	MARC	6.02955e-23
Lepr	increased total body fat amount	homozygote	male	Early adult	Fat/Body weight	MRC Harwell	1.21057e-204
Usp38	increased total body fat amount	homozygote	male	Early adult	Fat/Body weight	MRC Harwell	2.25544e-14
Tle4	increased total body fat amount	homozygote	female	Early adult	Fat/Body weight	UC Davis	1.38619e-10
Tcf20	increased total body fat amount	homozygote	female	Early adult	Fat/Body weight	WTSI	1.96759e-06
Heca	increased total body fat amount	homozygote	male	Early adult	Fat mass	JAX	5.47741e-06
Kiss1r	increased total body fat amount	homozygote	female	Early adult	Fat mass	UC Davis	8.06098e-11
Pcx	increased total body fat amount	heterozygote	male	Early adult	Fat/Body weight	MRC Harwell	1.09049e-09
Tusc1	increased total body fat amount	homozygote	male	Early adult	Fat/Body weight	JAX	3.29731e-05
Zcchc2	increased total body fat amount	homozygote	not_considered	Early adult	Fat/Body weight	JAX	4.91578e-06
Uhrf2	increased total body fat amount	homozygote	female	Early adult	Fat/Body weight	TCP	3.85467e-09
P2ry14	increased total body fat amount	homozygote	male	Early adult	Fat/Body weight	MRC Harwell	1.4957e-07
Pkn1	increased total body fat amount	homozygote	male	Early adult	Fat mass	MRC Harwell	4.00567e-09
Minar2	increased total body fat amount	homozygote	male	Early adult	Fat/Body weight	WTSI	1.26036e-09
Alg8	increased total body fat amount	heterozygote	male	Early adult	Fat/Body weight	JAX	3.28902e-05
Fndc3a	increased total body fat amount	homozygote	female	Early adult	Fat/Body weight	TCP	2.73962e-17
Tmem63c	increased total body fat amount	homozygote	male	Early adult	Fat mass	RBRC	3.42574e-05
Hkdc1	increased total body fat amount	homozygote	female	Early adult	Fat mass	BCM	1.84709e-07
G2e3	increased total body fat amount	homozygote	female	Early adult	Fat mass	TCP	3.10765e-22
Hectd3	increased total body fat amount	homozygote	female	Early adult	Fat mass	MARC	1.52483e-05
Penk	increased total body fat amount	homozygote	female	Early adult	Fat mass	RBRC	8.47933e-05
Lmod3	increased total body fat amount	homozygote	male	Early adult	Fat mass	UC Davis	4.75424e-05
Bbs5	increased total body fat amount	homozygote	female	Early adult	Fat/Body weight	MRC Harwell	4.36691e-73
Gsk3a	increased total body fat amount	homozygote	male	Early adult	Fat mass	HMGU	9.33349e-05
Stag3	increased total body fat amount	homozygote	female	Early adult	Fat mass	JAX	5.49478e-09
Med25	increased total body fat amount	heterozygote	female	Early adult	Fat mass	ICS	4.58619e-05
Chrnb2	increased total body fat amount	homozygote	male	Early adult	Fat/Body weight	MRC Harwell	1.00615e-05
Usp42	increased total body fat amount	homozygote	male	Early adult	Fat Mass	WTSI	5.48171e-06
Prdm14	increased total body fat amount	homozygote	female	Early adult	Fat mass	BCM	7.03144e-11
F7	increased total body fat amount	heterozygote	male	Early adult	Fat mass	MRC Harwell	3.607e-11
Lrrk1	increased total body fat amount	homozygote	not_considered	Early adult	Fat mass	MRC Harwell	3.82278e-05
Cd200	increased total body fat amount	homozygote	male	Early adult	Fat mass	MRC Harwell	2.34506e-11
Spn	increased total body fat amount	homozygote	male	Early adult	Fat mass	ICS	2.99602e-09
Fshr	increased total body fat amount	homozygote	female	Early adult	Fat mass	MARC	1.25374e-07
Ghrhr	increased total body fat amount	homozygote	male	Early adult	Fat mass	JAX	1.29476e-12
Sema4d	increased total body fat amount	homozygote	not_considered	Early adult	Fat/Body weight	MRC Harwell	8.61343e-05
Fgf10	increased total body fat amount	heterozygote	not_considered	Early adult	Fat mass	MRC Harwell	7.9566e-06
Mylk4	increased total body fat amount	homozygote	male	Early adult	Fat/Body weight	JAX	7.91799e-05
Ndufa10	increased total body fat amount	heterozygote	male	Early adult	Fat/Body weight	HMGU	6.15303e-08
Dmxl2	increased total body fat amount	heterozygote	female	Early adult	Fat/Body weight	WTSI	2.15609e-05
Foxn4	increased total body fat amount	heterozygote	male	Early adult	Fat/Body weight	CCP-IMG	6.62256e-05
Dnmt3a	increased total body fat amount	heterozygote	female	Early adult	Fat/Body weight	JAX	3.31408e-05
Alg13	increased total body fat amount	homozygote	female	Early adult	Fat/Body weight	WTSI	3.28533e-09
Rec8	increased total body fat amount	homozygote	not_considered	Late adult	Fat mass	JAX	2.40118e-05
Trip13	increased total body fat amount	homozygote	female	Late adult	Fat/Body weight	JAX	8.22696e-07
Txnip	increased total body fat amount	homozygote	female	Early adult	Fat mass	MRC Harwell	5.3308e-11
Qrsl1	increased total body fat amount	heterozygote	not_considered	Early adult	Fat/Body weight	JAX	5.02248e-05
Clpp	increased total body fat amount	homozygote	female	Early adult	Fat mass	WTSI	5.97493e-10
Cebpz	increased total body fat amount	heterozygote	male	Early adult	Fat/Body weight	ICS	4.14498e-05
Trpa1	increased total body fat amount	homozygote	male	Early adult	Fat mass	JAX	1.40392e-05
Fst	increased total body fat amount	heterozygote	male	Early adult	Fat mass	HMGU	6.05594e-06
Lce1f	increased total body fat amount	homozygote	male	Early adult	Fat/Body weight	MRC Harwell	3.63462e-05
Myo15a	increased total body fat amount	homozygote	male	Early adult	Fat mass	WTSI	1.62538e-05
Tram1	increased total body fat amount	homozygote	female	Early adult	Fat mass	JAX	1.5811e-18
Tfeb	increased total body fat amount	heterozygote	not_considered	Early adult	Fat mass	BCM	5.03561e-05
Pde8a	increased total body fat amount	homozygote	male	Early adult	Fat/Body weight	MRC Harwell	6.5376e-08
Adora2a	increased total body fat amount	homozygote	female	Late adult	Fat mass	MRC Harwell	2.61994e-08
Hhatl	increased total body fat amount	homozygote	female	Early adult	Fat mass	UC Davis	1.95744e-08
Tekt1	increased total body fat amount	homozygote	male	Early adult	Fat mass	CCP-IMG	6.04319e-05
Pfdn5	increased total body fat amount	heterozygote	male	Early adult	Fat mass	BCM	1.87511e-05
Tox2	increased total body fat amount	homozygote	male	Early adult	Fat/Body weight	MRC Harwell	1.4257e-05
Tm9sf1	increased total body fat amount	homozygote	male	Early adult	Fat/Body weight	BCM	1.20907e-05
Ptp4a2	increased total body fat amount	homozygote	not_considered	Early adult	Fat mass	TCP	1.40009e-06
Fadd	increased total body fat amount	heterozygote	male	Early adult	Fat mass	TCP	7.17791e-05
Ncbp3	increased total body fat amount	heterozygote	male	Early adult	Fat mass	MRC Harwell	5.4702e-05
Cpt1c	increased total body fat amount	homozygote	male	Early adult	Fat mass	UC Davis	1.87467e-05
Rabl2	increased total body fat amount	homozygote	female	Early adult	Fat/Body weight	UC Davis	1.404e-07
Htr2b	increased total body fat amount	heterozygote	not_considered	Early adult	Fat mass	MARC	2.54832e-06
Hsf5	increased total body fat amount	homozygote	male	Early adult	Fat/Body weight	JAX	2.62945e-07
Npy5r	increased total body fat amount	homozygote	female	Early adult	Fat mass	MRC Harwell	4.88225e-09
Ric8a	increased total body fat amount	heterozygote	male	Early adult	Fat/Body weight	JAX	1.12833e-05
Agbl1	increased total body fat amount	homozygote	male	Late adult	Fat mass	JAX	1.92811e-06
Gemin4	increased total body fat amount	heterozygote	male	Early adult	Fat mass	ICS	4.08983e-05
Rbm45	increased total body fat amount	heterozygote	male	Early adult	Fat mass	JAX	1.49978e-08
Alg9	increased total body fat amount	heterozygote	not_considered	Early adult	Fat/Body weight	JAX	6.63821e-05
Prmt7	increased total body fat amount	homozygote	female	Early adult	Fat Mass	WTSI	1.26865e-06
Ccdc103	increased total body fat amount	heterozygote	male	Early adult	Fat mass	MRC Harwell	2.17615e-06
Spidr	increased total body fat amount	homozygote	female	Early adult	Fat/Body weight	BCM	5.89217e-08
1700008P02Rik	increased total body fat amount	homozygote	male	Early adult	Fat/Body weight	JAX	2.38424e-05
Ly6g5b	increased total body fat amount	homozygote	male	Early adult	Fat mass	JAX	3.66302e-05
Epas1	increased total body fat amount	homozygote	male	Early adult	Fat mass	WTSI	1.92254e-05
Prob1	increased total body fat amount	homozygote	male	Early adult	Fat mass	JAX	1.28824e-05
Gas7	increased total body fat amount	homozygote	male	Early adult	Fat/Body weight	JAX	2.69951e-05
Stard3nl	increased total body fat amount	homozygote	male	Early adult	Fat mass	ICS	1.09745e-07
Prc1	increased total body fat amount	heterozygote	not_considered	Early adult	Fat mass	HMGU	3.11333e-05
Bckdhb	increased total body fat amount	heterozygote	male	Early adult	Fat mass	JAX	5.71843e-05
Camk1d	increased total body fat amount	homozygote	male	Late adult	Fat mass	UC Davis	2.70526e-05
Pdss2	increased total body fat amount	heterozygote	male	Early adult	Fat mass	MRC Harwell	5.81962e-05
Prpf31	increased total body fat amount	heterozygote	male	Early adult	Fat/Body weight	MARC	2.27926e-08
Rln3	increased total body fat amount	homozygote	female	Early adult	Fat/Body weight	RBRC	3.52236e-06
Flnb	increased total body fat amount	heterozygote	male	Early adult	Fat/Body weight	MRC Harwell	7.81356e-06
Tceal1	increased total body fat amount	homozygote	female	Early adult	Fat mass	TCP	1.67945e-11
F2	increased total body fat amount	heterozygote	male	Early adult	Fat mass	MRC Harwell	1.83684e-06
Plac9	increased total body fat amount	homozygote	male	Early adult	Fat mass	MRC Harwell	4.40378e-12
Padi3	increased total body fat amount	homozygote	male	Early adult	Fat/Body weight	ICS	1.70685e-05
Tead1	increased total body fat amount	heterozygote	female	Early adult	Fat mass	BCM	3.86768e-06
Tmem163	increased total body fat amount	homozygote	female	Early adult	Fat/Body weight	KMPC	8.37794e-07
Nsd3	increased total body fat amount	heterozygote	female	Early adult	Fat mass	MRC Harwell	5.94199e-06
Spg11	increased total body fat amount	homozygote	male	Early adult	Fat mass	JAX	6.99071e-05
Pth1r	increased total body fat amount	heterozygote	female	Early adult	Fat/Body weight	WTSI	9.47867e-05
Nhlh2	increased total body fat amount	homozygote	female	Early adult	Fat mass	UC Davis	5.12573e-09
Trim35	increased total body fat amount	homozygote	male	Early adult	Fat mass	JAX	8.76004e-06
Epx	increased total body fat amount	homozygote	male	Early adult	Fat mass	ICS	1.49684e-07
Trim37	increased total body fat amount	homozygote	female	Early adult	Fat mass	MARC	2.71333e-12
Ahdc1	increased total body fat amount	heterozygote	female	Early adult	Fat/Body weight	BCM	4.653e-05
Ube2j1	increased total body fat amount	homozygote	not_considered	Early adult	Fat mass	RBRC	1.62648e-05
Ube3a	increased total body fat amount	homozygote	female	Early adult	Fat/Body weight	HMGU	4.39365e-05
Zfp202	increased total body fat amount	homozygote	male	Early adult	Fat mass	JAX	1.03891e-09
Cdipt	increased total body fat amount	heterozygote	male	Early adult	Fat/Body weight	BCM	8.86055e-08
Zbtb48	increased total body fat amount	homozygote	male	Early adult	Fat mass	UC Davis	4.07208e-05
Irak2	increased total body fat amount	homozygote	male	Early adult	Fat/Body weight	MRC Harwell	5.54831e-06
Ufm1	increased total body fat amount	heterozygote	male	Early adult	Fat/Body weight	MARC	1.75014e-13
Mtmr1	increased total body fat amount	homozygote	female	Early adult	Fat mass	WTSI	1.40971e-05
Usp40	increased total body fat amount	homozygote	male	Early adult	Fat/Body weight	MARC	6.66299e-05
Ccdc93	increased total body fat amount	heterozygote	male	Early adult	Fat mass	JAX	3.20116e-05
Kbtbd8	increased total body fat amount	homozygote	female	Early adult	Fat mass	TCP	2.49895e-09
Pak1	increased total body fat amount	homozygote	male	Early adult	Fat mass	MRC Harwell	5.12065e-05
Dpp8	increased total body fat amount	homozygote	female	Early adult	Fat/Body weight	JAX	1.74398e-12
Slc30a7	increased total body fat amount	homozygote	male	Late adult	Fat mass	BCM	2.32772e-06
Tnfaip1	increased total body fat amount	homozygote	male	Early adult	Fat mass	MRC Harwell	5.16068e-09
Grm3	increased total body fat amount	homozygote	male	Early adult	Fat/Body weight	MRC Harwell	3.36228e-06
Cbx4	increased total body fat amount	heterozygote	male	Early adult	Fat mass	TCP	1.63183e-05
Becn1	increased total body fat amount	heterozygote	female	Early adult	Fat/Body weight	HMGU	8.49887e-08
Cntnap5a	increased total body fat amount	homozygote	male	Early adult	Fat/Body weight	JAX	6.29302e-09
Elovl5	increased total body fat amount	homozygote	female	Early adult	Fat mass	TCP	7.33862e-13
Mocos	increased total body fat amount	heterozygote	male	Early adult	Fat mass	ICS	8.75015e-05
Cnot4	increased total body fat amount	heterozygote	female	Early adult	Fat/Body weight	WTSI	8.26224e-08
Myc	increased total body fat amount	heterozygote	female	Early adult	Fat mass	KMPC	4.01404e-05
Cdc27	increased total body fat amount	heterozygote	female	Early adult	Fat/Body weight	ICS	4.12193e-05
Kmt2e	increased total body fat amount	heterozygote	not_considered	Early adult	Fat/Body weight	WTSI	3.16367e-05
Zdhhc19	increased total body fat amount	homozygote	not_considered	Early adult	Fat/Body weight	JAX	7.52901e-05
Fgl1	increased total body fat amount	homozygote	male	Early adult	Fat mass	ICS	6.42793e-05
Tmco6	increased total body fat amount	homozygote	female	Early adult	Fat mass	JAX	5.84893e-05
AU040320	increased total body fat amount	homozygote	female	Late adult	Fat/Body weight	JAX	3.20586e-05
Arl10	increased total body fat amount	homozygote	male	Early adult	Fat/Body weight	UC Davis	2.16977e-05
E2f3	increased total body fat amount	heterozygote	not_considered	Late adult	Fat mass	KMPC	1.65473e-05
Preb	increased total body fat amount	heterozygote	male	Early adult	Fat/Body weight	JAX	3.62998e-06
Ech1	increased total body fat amount	homozygote	male	Early adult	Fat/Body weight	HMGU	1.08405e-05
Dmp1	increased total body fat amount	homozygote	not_considered	Early adult	Fat mass	UC Davis	2.96302e-05
Pdia6	increased total body fat amount	heterozygote	not_considered	Early adult	Fat/Body weight	HMGU	1.35089e-05
Micu1	increased total body fat amount	heterozygote	male	Early adult	Fat/Body weight	MRC Harwell	1.20228e-09
Gnl1	increased total body fat amount	homozygote	male	Early adult	Fat mass	TCP	4.70119e-06
Elmod2	increased total body fat amount	heterozygote	male	Early adult	Fat mass	MRC Harwell	1.92958e-08
Adcy3	increased total body fat amount	heterozygote	female	Early adult	Fat/Body weight	WTSI	8.49156e-05
Vps25	increased total body fat amount	heterozygote	male	Early adult	Fat mass	TCP	1.0722e-06
Gnaz	increased total body fat amount	heterozygote	not_considered	Early adult	Fat mass	UC Davis	1.47406e-05
Gmds	increased total body fat amount	homozygote	not_considered	Early adult	Fat mass	WTSI	3.8737e-05
Fut4	increased total body fat amount	homozygote	male	Early adult	Fat mass	ICS	4.33241e-07
Il31ra	increased total body fat amount	homozygote	male	Early adult	Fat mass	MRC Harwell	5.10458e-06
Abhd8	increased total body fat amount	homozygote	male	Early adult	Fat mass	BCM	5.64231e-05
Fzd3	increased total body fat amount	heterozygote	male	Early adult	Fat/Body weight	MRC Harwell	2.29932e-05
Clrn2	increased total body fat amount	homozygote	male	Early adult	Fat mass	JAX	1.46994e-11
Trf	increased total body fat amount	heterozygote	male	Early adult	Fat mass	JAX	3.70572e-05
Tatdn3	increased total body fat amount	homozygote	male	Early adult	Fat mass	WTSI	7.86185e-05
Lysmd1	increased total body fat amount	homozygote	male	Early adult	Fat/Body weight	JAX	1.98278e-06
Rab28	increased total body fat amount	homozygote	female	Early adult	Fat mass	JAX	1.97622e-09
Mrps36	increased total body fat amount	heterozygote	female	Early adult	Fat/Body weight	BCM	1.93866e-05
Rsbn1	increased total body fat amount	heterozygote	not_considered	Early adult	Fat mass	MRC Harwell	3.59494e-05
Emc3	increased total body fat amount	heterozygote	female	Early adult	Fat/Body weight	HMGU	1.59354e-05
Mrps35	increased total body fat amount	heterozygote	male	Early adult	Fat mass	ICS	2.25776e-05
Arhgap21	increased total body fat amount	heterozygote	not_considered	Early adult	Fat/Body weight	JAX	5.11213e-06
Mamld1	increased total body fat amount	homozygote	female	Early adult	Fat/Body weight	TCP	3.95098e-09
Slc25a21	increased total body fat amount	homozygote	female	Early adult	Fat/Body weight	WTSI	1.15505e-05
Sfrp1	increased total body fat amount	homozygote	male	Early adult	Fat mass	MRC Harwell	5.60358e-05
Taf5	increased total body fat amount	heterozygote	male	Early adult	Fat/Body weight	JAX	4.88693e-06
Prr5	increased total body fat amount	homozygote	male	Early adult	Fat mass	JAX	2.04401e-05
Telo2	increased total body fat amount	heterozygote	male	Early adult	Fat mass	JAX	5.44088e-05
Shh	increased total body fat amount	heterozygote	male	Early adult	Fat/Body weight	MRC Harwell	1.29425e-09
Depdc5	increased total body fat amount	heterozygote	male	Early adult	Fat mass	MRC Harwell	9.10989e-05
Myl2	increased total body fat amount	heterozygote	male	Early adult	Fat mass	HMGU	6.41823e-05
Iqsec3	increased total body fat amount	homozygote	male	Early adult	Fat mass	BCM	1.85276e-19
Syce2	increased total body fat amount	homozygote	female	Early adult	Fat/Body weight	TCP	2.98464e-11
F730043M19Rik	increased total body fat amount	homozygote	female	Early adult	Fat/Body weight	WTSI	5.99817e-05
Trappc9	increased total body fat amount	homozygote	female	Early adult	Fat/Body weight	WTSI	2.59251e-24
Fyttd1	increased total body fat amount	homozygote	male	Early adult	Fat mass	JAX	5.88903e-05
Sst	increased total body fat amount	homozygote	male	Early adult	Fat mass	RBRC	9.15687e-17
Trappc10	increased total body fat amount	homozygote	female	Early adult	Fat/Body weight	WTSI	1.24603e-08
Kcnab2	increased total body fat amount	homozygote	female	Early adult	Fat/Body weight	UC Davis	5.66184e-06
4930447C04Rik	increased total body fat amount	homozygote	female	Early adult	Fat/Body weight	BCM	1.42469e-05
Myh1	increased total body fat amount	homozygote	female	Early adult	Fat mass	JAX	9.67555e-05
Ccdc8	increased total body fat amount	heterozygote	male	Early adult	Fat mass	TCP	7.36058e-05
Brms1l	increased total body fat amount	homozygote	female	Early adult	Fat mass	JAX	6.42857e-05
Rbpms2	increased total body fat amount	homozygote	female	Early adult	Fat/Body weight	JAX	1.09899e-11
Rnase10	increased total body fat amount	homozygote	male	Early adult	Fat mass	ICS	2.32115e-05
Gzf1	increased total body fat amount	homozygote	female	Early adult	Fat mass	TCP	4.07378e-05
Speer4f1	increased total body fat amount	heterozygote	male	Early adult	Fat mass	UC Davis	2.61915e-05
Ypel4	increased total body fat amount	homozygote	male	Early adult	Fat mass	WTSI	2.74613e-05
Gtf2a1	increased total body fat amount	heterozygote	male	Early adult	Fat mass	WTSI	2.76313e-05
Usp12	increased total body fat amount	heterozygote	male	Early adult	Fat mass	HMGU	4.09308e-05
Pcyox1l	increased total body fat amount	homozygote	male	Early adult	Fat/Body weight	JAX	5.03836e-12
Pparg	increased total body fat amount	heterozygote	male	Early adult	Fat/Body weight	MRC Harwell	2.4611e-07
Dlk1	increased total body fat amount	homozygote	male	Early adult	Fat mass	WTSI	6.58966e-06
Ankrd13a	increased total body fat amount	homozygote	female	Early adult	Fat mass	WTSI	1.74753e-05
Pigf	increased total body fat amount	heterozygote	female	Early adult	Fat/Body weight	WTSI	2.30098e-05
Kcnn1	increased total body fat amount	homozygote	male	Late adult	Fat mass	MRC Harwell	7.10758e-06
Greb1l	increased total body fat amount	heterozygote	male	Early adult	Fat mass	JAX	7.80453e-11
Slc37a1	increased total body fat amount	homozygote	not_considered	Early adult	Fat/Body weight	ICS	2.92614e-05
Nup205	increased total body fat amount	heterozygote	male	Early adult	Fat mass	JAX	2.00784e-05
Ttll1	increased total body fat amount	heterozygote	male	Early adult	Fat mass	ICS	1.37172e-05
Pacs2	increased total body fat amount	homozygote	female	Early adult	Fat mass	ICS	2.71736e-05
Nexmif	increased total body fat amount	hemizygote	male	Early adult	Fat/Body weight	TCP	3.13398e-05
Slc25a18	increased total body fat amount	homozygote	male	Early adult	Fat mass	UC Davis	6.15663e-05
Mettl26	increased total body fat amount	homozygote	male	Early adult	Fat mass	UC Davis	5.39835e-05
Trim10	increased total body fat amount	homozygote	male	Early adult	Fat mass	JAX	2.93537e-05
Ptgr1	increased total body fat amount	homozygote	male	Early adult	Fat mass	BCM	7.35105e-05
Apmap	increased total body fat amount	homozygote	male	Late adult	Fat mass	JAX	3.19598e-05
Hdgfl3	increased total body fat amount	homozygote	not_considered	Early adult	Fat/Body weight	TCP	3.7578e-05
Lefty1	increased total body fat amount	heterozygote	male	Early adult	Fat mass	MRC Harwell	7.44906e-05
Mllt3	increased total body fat amount	heterozygote	female	Early adult	Fat/Body weight	MRC Harwell	3.47542e-05
Tacr3	increased total body fat amount	homozygote	female	Early adult	Fat/Body weight	JAX	1.85486e-06
Gsto1	increased total body fat amount	homozygote	not_considered	Late adult	Fat/Body weight	JAX	3.44618e-05
Syk	increased total body fat amount	heterozygote	not_considered	Early adult	Fat/Body weight	HMGU	3.50663e-06
P3h1	increased total body fat amount	homozygote	female	Early adult	Fat mass	UC Davis	7.81569e-06
Nbea	increased total body fat amount	heterozygote	male	Early adult	Fat mass	BCM	7.23905e-05
Gm94	increased total body fat amount	heterozygote	male	Early adult	Fat/Body weight	JAX	5.41833e-06
D430041D05Rik	increased total body fat amount	homozygote	male	Early adult	Fat mass	MRC Harwell	4.12413e-05
Hmgn1	increased total body fat amount	homozygote	male	Early adult	Fat mass	ICS	2.13768e-05
Gstm6	increased total body fat amount	homozygote	not_considered	Early adult	Fat/Body weight	HMGU	1.15582e-05
Pias2	increased total body fat amount	homozygote	female	Early adult	Fat mass	WTSI	8.09038e-06
Zc3hc1	increased total body fat amount	homozygote	female	Early adult	Fat Mass	WTSI	1.35445e-10
Aadacl4	increased total body fat amount	homozygote	male	Early adult	Fat mass	CCP-IMG	6.68796e-07
Mapre3	increased total body fat amount	heterozygote	not_considered	Early adult	Fat mass	ICS	9.95336e-05
Gys2	increased total body fat amount	homozygote	male	Early adult	Fat mass	WTSI	4.36376e-06
Slc40a1	increased total body fat amount	heterozygote	male	Early adult	Fat mass	MRC Harwell	3.87358e-05
Rwdd1	increased total body fat amount	homozygote	female	Early adult	Fat mass	WTSI	4.48722e-05
Skic8	increased total body fat amount	heterozygote	female	Early adult	Fat/Body weight	TCP	4.5836e-05
Fancl	increased total body fat amount	homozygote	female	Early adult	Fat/Body weight	MARC	1.21283e-06
Mysm1	increased total body fat amount	homozygote	female	Early adult	Fat mass	HMGU	1.54042e-05
Klhdc2	increased total body fat amount	heterozygote	female	Early adult	Fat/Body weight	MRC Harwell	1.81291e-06
Enox1	increased total body fat amount	heterozygote	male	Early adult	Fat/Body weight	JAX	1.08507e-06
Ppp2r5c	increased total body fat amount	homozygote	female	Early adult	Fat/Body weight	UC Davis	1.11041e-05
Trnt1	increased body weight	heterozygote	male	Early adult	Body Weight	HMGU	9.355e-11
Ppp3ca	increased body weight	homozygote	female	Early adult	Body Weight	WTSI	2.12246e-06
Bpnt2	increased body weight	heterozygote	male	Early adult	Body Weight	WTSI	2.67373e-05
Kptn	increased body weight	homozygote	female	Early adult	Body Weight	WTSI	6.77192e-14
Cdh1	increased body weight	heterozygote	female	Early adult	Body Weight	WTSI	1.43076e-06
Ndufaf6	increased body weight	heterozygote	female	Early adult	Body Weight	HMGU	5.35244e-10
Xbp1	increased body weight	heterozygote	female	Early adult	Body Weight	HMGU	5.97616e-05
Hsf2bp	increased body weight	homozygote	male	Early adult	Body Weight	HMGU	2.98227e-05
Kdm8	increased body weight	heterozygote	not_considered	Early adult	Body Weight	HMGU	1.56705e-05
Sdhc	increased body weight	heterozygote	male	Early adult	Body Weight	WTSI	5.10894e-05
Mfrp	increased body weight	homozygote	not_considered	Early adult	Body Weight	WTSI	8.7951e-05
Magi2	increased body weight	heterozygote	female	Early adult	Body Weight	WTSI	2.19346e-05
Foxp2	increased body weight	heterozygote	female	Early adult	Body weight	HMGU	2.1766e-05
Tmem132b	increased body weight	homozygote	female	Early adult	Weight	CCP-IMG	3.14426e-06
Mta3	increased body weight	heterozygote	male	Early adult	Body Weight	WTSI	4.63251e-05
Uggt2	abnormal lean body mass	homozygote	not_considered	Late adult	Lean mass NMR	HMGU	0.0000758446014651773
Pdcd6ip	abnormal lean body mass	homozygote	not_considered	Late adult	Lean mass NMR	HMGU	7.09722272461442e-7
Pdgfc	abnormal lean body mass	heterozygote	not_considered	Late adult	Lean mass NMR	HMGU	0.0000500306658461005
Lpp	abnormal lean body mass	homozygote	female	Late adult	Lean mass NMR	HMGU	0.0000715688625356791
Xrcc5	decreased lean body mass	homozygote	male	Early adult	Lean/Body weight	CCP-IMG	0.0000728350713279959
Bscl2	increased lean body mass	homozygote	female	Early adult	Lean/Body weight	ICS	0
Fbxl3	decreased lean body mass	homozygote	male	Early adult	Lean mass	MRC Harwell	0.0000869536899362757
Zhx3	increased lean body mass	homozygote	male	Early adult	Lean mass	UC Davis	0.0000275573744778904
Herc3	increased lean body mass	homozygote	male	Early adult	Lean/Body weight	WTSI	0.0000707234303019581
Pcif1	increased lean body mass	homozygote	male	Early adult	Lean mass	BCM	7.32369404379854e-8
Plcb4	increased lean body mass	homozygote	male	Early adult	Lean/Body weight	UC Davis	1.19132872592698e-7
Ncoa1	increased lean body mass	homozygote	male	Early adult	Lean/Body weight	UC Davis	0.000013334427318571
Gclc	increased lean body mass	homozygote	male	Early adult	Lean Mass	WTSI	6.64092399023741e-7
Dmd	increased lean body mass	homozygote	female	Early adult	Lean/Body weight	HMGU	6.88338275267597e-15
Pcm1	decreased lean body mass	homozygote	male	Early adult	Lean mass	TCP	0.0000652508396045194
Tifab	increased lean body mass	homozygote	male	Early adult	Lean/Body weight	JAX	0.0000016440277816618
Cpgi5563	increased lean body mass	homozygote	male	Early adult	Lean mass	WTSI	1.56629694213991e-7
Tenm4	decreased lean body mass	homozygote	male	Late adult	Lean mass	TCP	0.00000853643846765223
Epb41l1	increased lean body mass	homozygote	male	Early adult	Lean/Body weight	JAX	5.11098577882553e-7
Acbd5	increased lean body mass	homozygote	male	Early adult	Lean/Body weight	WTSI	0.00000202575611615081
Bhmt	increased lean body mass	homozygote	male	Early adult	Lean mass	BCM	2.63335626100996e-7
Klhl42	increased lean body mass	homozygote	male	Early adult	Lean/Body weight	WTSI	0.0000494806529410064
Entpd1	increased lean body mass	homozygote	male	Early adult	Lean Mass	WTSI	0.00000529029924433041
Ankrd9	increased lean body mass	homozygote	male	Early adult	Lean/Body weight	WTSI	0.0000566027900939212
Trpc3	increased lean body mass	heterozygote	female	Early adult	Lean/Body weight	MRC Harwell	8.51122397829972e-8
Tcf7l2	increased lean body mass	heterozygote	not_considered	Early adult	Lean/Body weight	WTSI	0.0000122401988772447
Tmem260	increased lean body mass	homozygote	male	Early adult	Lean/Body weight	WTSI	1.12066868960412e-7
Sesn3	increased lean body mass	homozygote	male	Early adult	Lean Mass	WTSI	0.0000885552903835373
Krtap17-1	increased lean body mass	homozygote	not_considered	Early adult	Lean/Body weight	UC Davis	0.0000150575882176263
Smagp	increased lean body mass	homozygote	male	Early adult	Lean mass	BCM	0.00000278193641781391
Elmod1	increased lean body mass	homozygote	female	Early adult	Lean/Body weight	MRC Harwell	5.94486344968909e-7
Atp6v1d	increased lean body mass	heterozygote	male	Early adult	Lean mass	TCP	0.0000396323958855719
Dnaaf5	decreased lean body mass	heterozygote	male	Early adult	Lean/Body weight	BCM	0.00000485205879848769
Usp22	increased lean body mass	heterozygote	male	Early adult	Lean mass	WTSI	0.0000482580132144782
Trim29	increased lean body mass	homozygote	male	Early adult	Lean mass	WTSI	0.00000865554420503047
Dgkd	decreased lean body mass	heterozygote	male	Early adult	Lean/Body weight	MRC Harwell	0.0000603996871135658
Timm50	increased lean body mass	heterozygote	male	Early adult	Lean mass	ICS	8.4728587255053e-7
Syne2	increased lean body mass	homozygote	female	Early adult	Lean mass	JAX	0.00000262730824654707
Rab23	decreased lean body mass	heterozygote	female	Early adult	Lean/Body weight	MRC Harwell	0.0000377946548824894
Tmem72	increased lean body mass	homozygote	male	Early adult	Lean/Body weight	KMPC	3.05830172003205e-9
Gpr65	increased lean body mass	homozygote	female	Early adult	Lean mass	UC Davis	2.64578039339386e-7
Tars3	increased lean body mass	homozygote	male	Early adult	Lean/Body weight	JAX	3.96741892475071e-7
Neurl4	increased lean body mass	homozygote	not_considered	Early adult	Lean/Body weight	UC Davis	0.00000127144821915337
Smyd5	increased lean body mass	homozygote	female	Early adult	Lean/Body weight	WTSI	0.0000604410864537093
Fam163a	increased lean body mass	homozygote	male	Early adult	Lean/Body weight	WTSI	8.425464798859e-7
Htr1b	increased lean body mass	heterozygote	male	Early adult	Lean mass	JAX	0.00000861769248035719
Rreb1	increased lean body mass	heterozygote	male	Early adult	Lean mass	WTSI	0.0000243164921142973
Apbb3	increased lean body mass	homozygote	female	Early adult	Lean/Body weight	MARC	0.0000482648815491438
Irgm1	increased lean body mass	homozygote	male	Early adult	Lean/Body weight	WTSI	6.49303184818416e-7
Osbpl3	increased lean body mass	homozygote	male	Early adult	Lean mass	WTSI	0.0000243499036644363
Pnisr	decreased lean body mass	heterozygote	not_considered	Early adult	Lean mass	CCP-IMG	0.00000462767290165811
Setd1a	increased lean body mass	heterozygote	male	Early adult	Lean Mass	WTSI	4.38976837077234e-14
Tnfsf18	decreased lean body mass	homozygote	male	Early adult	Lean/Body weight	JAX	0.0000556469739181682
Aif1	decreased lean body mass	homozygote	female	Early adult	Lean mass	HMGU	0.00000938110362475208
Adpgk	increased lean body mass	homozygote	male	Early adult	Lean/Body weight	WTSI	0.0000168511883037033
Mras	increased lean body mass	homozygote	male	Early adult	Lean/Body weight	MRC Harwell	0.0000200093829870142
Galnt18	increased lean body mass	homozygote	male	Early adult	Lean/Body weight	WTSI	0.0000275686845700266
Dlg4	increased lean body mass	homozygote	female	Early adult	Lean/Body weight	WTSI	0.00000445627212326576
Ino80d	increased lean body mass	heterozygote	male	Early adult	Lean mass	BCM	0.00000232884713357702
Ptpn14	increased lean body mass	homozygote	female	Early adult	Lean/Body weight	UC Davis	0.00000409351273366509
Bbs2	decreased lean body mass	heterozygote	female	Early adult	Lean/Body weight	WTSI	0.0000464242070513877
Cnot7	increased lean body mass	homozygote	male	Early adult	Lean mass	RBRC	7.81072388889393e-7
Clcnkb	increased lean body mass	homozygote	male	Early adult	Lean/Body weight	UC Davis	2.89851993788668e-10
Slc29a3	increased lean body mass	homozygote	male	Early adult	Lean/Body weight	WTSI	3.25232292112582e-9
Arhgef4	increased lean body mass	homozygote	male	Early adult	Lean Mass	WTSI	7.8483440855188e-11
Tsga13	decreased lean body mass	homozygote	male	Early adult	Lean/Body weight	JAX	0.00000342642720477796
Cand2	increased lean body mass	homozygote	male	Early adult	Lean mass	WTSI	1.69313856850022e-8
Plb1	increased lean body mass	homozygote	not_considered	Early adult	Lean/Body weight	JAX	0.0000152212144708397
Aqp3	increased lean body mass	homozygote	female	Early adult	Lean/Body weight	MRC Harwell	0.0000205753750569727
Klhl22	decreased lean body mass	homozygote	male	Late adult	Lean mass	JAX	0.000010176527501231
Pld5	decreased lean body mass	homozygote	male	Early adult	Lean mass	WTSI	0.00000555252134898894
Fam120a	increased lean body mass	homozygote	male	Early adult	Lean mass	JAX	0.00000887011347444944
Vsig4	increased lean body mass	homozygote	female	Early adult	Lean mass	JAX	3.46816944052364e-7
Zdhhc16	decreased lean body mass	heterozygote	female	Early adult	Lean/Body weight	MRC Harwell	0.0000113743495767624
Ap4e1	increased lean body mass	homozygote	male	Early adult	Lean/Body weight	TCP	5.61193015713151e-7
Usp19	increased lean body mass	heterozygote	male	Early adult	Lean/Body weight	WTSI	0.0000166289969551569
Dicer1	decreased lean body mass	heterozygote	male	Early adult	Lean mass	MRC Harwell	0.0000754374123734535
Stim2	increased lean body mass	heterozygote	male	Early adult	Lean mass	JAX	0.0000469439373548291
Mettl24	increased lean body mass	homozygote	male	Early adult	Lean mass	WTSI	0.00000326722870031127
Nudt6	increased lean body mass	homozygote	male	Early adult	Lean/Body weight	BCM	0.0000540122762441189
Atp8b1	increased lean body mass	homozygote	female	Late adult	Lean/Body weight	TCP	8.49223403512878e-22
Arsj	increased lean body mass	homozygote	male	Early adult	Lean/Body weight	JAX	1.253468179351e-9
Dazap1	increased lean body mass	heterozygote	male	Early adult	Lean/Body weight	CCP-IMG	1.51483475091718e-11
Dpp9	decreased lean body mass	heterozygote	male	Early adult	Lean mass	CCP-IMG	0.00000111063423523045
Lingo2	increased lean body mass	homozygote	male	Late adult	Lean mass	KMPC	1.02180729028826e-7
C4b	decreased lean body mass	homozygote	male	Early adult	Lean mass	MRC Harwell	0.00000525351063649759
Myo7a	increased lean body mass	homozygote	female	Early adult	Lean/Body weight	WTSI	1.47280620589704e-11
Zfp84	increased lean body mass	homozygote	not_considered	Early adult	Lean/Body weight	WTSI	0.0000923123597129649
Polb	increased lean body mass	heterozygote	male	Early adult	Lean/Body weight	WTSI	0.00000103951401060499
3425401B19Rik	decreased lean body mass	homozygote	male	Early adult	Lean mass	CCP-IMG	4.93728036512554e-8
Fkbp5	increased lean body mass	heterozygote	not_considered	Early adult	Lean mass	UC Davis	0.0000330677242758718
Cdh19	decreased lean body mass	homozygote	male	Early adult	Lean mass	WTSI	0.0000189254490523494
Fam161a	increased lean body mass	homozygote	male	Early adult	Lean mass	JAX	0.0000888196513637867
Nrxn1	increased lean body mass	heterozygote	male	Early adult	Lean mass	MRC Harwell	0.0000436115916148411
Gpr55	increased lean body mass	homozygote	male	Early adult	Lean mass	UC Davis	0.0000921572334785123
Fam117b	increased lean body mass	homozygote	male	Early adult	Lean mass	MRC Harwell	1.286099024466e-8
Rnf10	increased lean body mass	homozygote	male	Early adult	Lean Mass	WTSI	3.72360915521209e-7
Phlpp1	decreased lean body mass	homozygote	male	Late adult	Lean mass	BCM	1.3226243318902e-8
Arid4b	increased lean body mass	heterozygote	male	Early adult	Lean mass	BCM	0.00000425403518006135
Copb2	increased lean body mass	heterozygote	male	Early adult	Lean/Body weight	BCM	7.40931885646507e-9
Phf20l1	increased lean body mass	homozygote	male	Early adult	Lean/Body weight	TCP	0.0000715466108999705
Abcd3	increased lean body mass	homozygote	male	Late adult	Lean/Body weight	JAX	7.68102153694695e-10
Eif1ad	decreased lean body mass	heterozygote	female	Early adult	Lean/Body weight	MRC Harwell	3.81578975519527e-8
Nucks1	increased lean body mass	homozygote	male	Early adult	Lean mass	HMGU	0.0000722465807617353
Agl	increased lean body mass	homozygote	female	Early adult	Lean mass	MRC Harwell	8.49454873108613e-9
Gpr22	increased lean body mass	homozygote	male	Early adult	Lean/Body weight	MRC Harwell	0.0000108836939000466
Iqcb1	increased lean body mass	heterozygote	male	Early adult	Lean mass	BCM	0.00000692091244737862
Ush1c	increased lean body mass	homozygote	male	Early adult	Lean/Body weight	WTSI	5.3666878546689e-8
Ppp2r2a	decreased lean body mass	heterozygote	male	Early adult	Lean mass	MARC	1.32938549457712e-10
Cd300lg	increased lean body mass	homozygote	male	Early adult	Lean mass	WTSI	0.0000496607954694002
Ogfod1	increased lean body mass	homozygote	male	Early adult	Lean Mass	WTSI	0.0000813140380568368
Mfn2	decreased lean body mass	heterozygote	female	Early adult	Lean/Body weight	HMGU	0.0000717391073325951
Dbn1	increased lean body mass	heterozygote	male	Early adult	Lean/Body weight	TCP	0.0000339219921719284
Chrna9	increased lean body mass	homozygote	male	Early adult	Lean/Body weight	MRC Harwell	2.53077138842967e-8
Sgms1	increased lean body mass	homozygote	male	Early adult	Lean/Body weight	WTSI	0.0000859018379861897
Pacsin2	increased lean body mass	homozygote	male	Early adult	Lean mass	JAX	0.0000630979489864263
Dusp26	increased lean body mass	homozygote	male	Early adult	Lean Mass	WTSI	0.00000141050336754966
Bzw2	increased lean body mass	homozygote	male	Early adult	Lean mass	JAX	0.00000127255318087591
Mturn	increased lean body mass	homozygote	male	Early adult	Lean mass	UC Davis	1.01377188612012e-10
Tmem248	increased lean body mass	homozygote	male	Early adult	Lean/Body weight	UC Davis	0.00000185427856134948
Tat	increased lean body mass	homozygote	male	Late adult	Lean/Body weight	JAX	0.0000321414593096623
Ssh2	increased lean body mass	homozygote	male	Early adult	Lean/Body weight	JAX	1.27374128590387e-13
Rhbdd1	decreased lean body mass	homozygote	male	Early adult	Lean mass	MRC Harwell	0.00000121632483161594
Cyba	increased lean body mass	homozygote	male	Early adult	Lean mass	WTSI	0.00000595229215117111
Kcne1	increased lean body mass	homozygote	not_considered	Early adult	Lean/Body weight	ICS	0.0000111435745144828
Ide	increased lean body mass	homozygote	male	Early adult	Lean Mass	WTSI	0.00000270828939492985
Gmeb2	increased lean body mass	heterozygote	male	Early adult	Lean/Body weight	JAX	0.0000770958039552768
Stx16	increased lean body mass	homozygote	male	Early adult	Lean mass	JAX	2.66082786667833e-7
Dnajc14	increased lean body mass	homozygote	male	Early adult	Lean mass	JAX	0.0000612727913413963
Runx2	increased lean body mass	heterozygote	female	Early adult	Lean/Body weight	RBRC	0.0000439366191132029
Retreg3	increased lean body mass	homozygote	female	Early adult	Lean/Body weight	MRC Harwell	0.0000184178302447517
Natd1	increased lean body mass	homozygote	male	Early adult	Lean/Body weight	WTSI	2.43851412725345e-7
Secisbp2l	increased lean body mass	homozygote	male	Late adult	Lean/Body weight	JAX	6.56784637108424e-8
Amfr	increased lean body mass	homozygote	male	Early adult	Lean Mass	WTSI	0.0000100378286656205
Nutm1	increased lean body mass	homozygote	male	Early adult	Lean/Body weight	WTSI	3.35220724696123e-8
Sox21	increased lean body mass	homozygote	male	Early adult	Lean/Body weight	UC Davis	0.00000541257500868621
Cacna2d2	increased lean body mass	heterozygote	male	Early adult	Lean mass	UC Davis	0.00000606279506774269
Gpld1	increased lean body mass	homozygote	male	Early adult	Lean/Body weight	UC Davis	4.28627368534772e-7
Dpf1	increased lean body mass	homozygote	not_considered	Early adult	Lean/Body weight	JAX	0.0000228967971881433
Pcsk5	increased lean body mass	heterozygote	male	Early adult	Lean mass	JAX	0.00000892080132253785
Cidec	increased lean body mass	homozygote	not_considered	Early adult	Lean/Body weight	HMGU	0.0000376279165408278
Rnf169	increased lean body mass	homozygote	male	Early adult	Lean mass	MRC Harwell	0.0000466420446779107
Cd27	decreased lean body mass	homozygote	male	Early adult	Lean/Body weight	CCP-IMG	0.0000330874548136686
Dcun1d3	increased lean body mass	homozygote	male	Early adult	Lean mass	WTSI	0.0000223079923842601
Cdh23	increased lean body mass	homozygote	male	Early adult	Lean/Body weight	WTSI	6.45822461267491e-12
Pcdh18	increased lean body mass	homozygote	male	Early adult	Lean/Body weight	UC Davis	0.0000791107929400744
Itgae	decreased lean body mass	homozygote	male	Early adult	Lean mass	MRC Harwell	2.14214199422349e-7
Med23	increased lean body mass	heterozygote	male	Early adult	Lean mass	WTSI	0.0000270662077982364
Slc7a7	increased lean body mass	heterozygote	female	Early adult	Lean/Body weight	BCM	0.0000341378005458294
Slc25a30	increased lean body mass	homozygote	male	Early adult	Lean mass	WTSI	1.94449480854634e-7
Peak1	increased lean body mass	homozygote	male	Early adult	Lean mass	JAX	7.63465680549979e-7
Ints12	decreased lean body mass	heterozygote	male	Early adult	Lean mass	MRC Harwell	0.00000218234822080267
Ilrun	decreased lean body mass	homozygote	male	Early adult	Lean mass	TCP	0.0000392615850636392
Ccdc122	increased lean body mass	homozygote	male	Early adult	Lean/Body weight	WTSI	7.88036083084647e-9
Ablim1	increased lean body mass	homozygote	female	Early adult	Lean/Body weight	MRC Harwell	0.00000227429878376162
Prelid2	increased lean body mass	homozygote	male	Early adult	Lean/Body weight	MRC Harwell	0.0000557039726012474
Gcgr	increased lean body mass	homozygote	male	Early adult	Lean mass	UC Davis	6.95737209937565e-10
Pdzd8	increased lean body mass	homozygote	female	Early adult	Lean/Body weight	MRC Harwell	0.0000698601335824763
Snap47	decreased lean body mass	homozygote	female	Early adult	Lean/Body weight	WTSI	0.0000325274968085664
Dop1b	increased lean body mass	homozygote	male	Early adult	Lean mass	WTSI	0.0000496108297808612
Sik1	increased lean body mass	homozygote	male	Early adult	Lean/Body weight	UC Davis	2.40255846553312e-8
Zbtb16	increased lean body mass	homozygote	male	Early adult	Lean/Body weight	UC Davis	0.00000306232193962268
Gabra2	increased lean body mass	homozygote	male	Late adult	Lean/Body weight	MRC Harwell	5.02706990005964e-7
Ldha	increased lean body mass	heterozygote	male	Early adult	Lean Mass	WTSI	3.93003331730558e-8
Celsr1	increased lean body mass	heterozygote	female	Early adult	Lean/Body weight	MRC Harwell	2.67432885534062e-8
Bnip2	increased lean body mass	homozygote	not_considered	Early adult	Lean/Body weight	WTSI	0.0000543657816576282
Stard5	increased lean body mass	homozygote	male	Early adult	Lean Mass	WTSI	0.00000197591289419324
Kcnb1	increased lean body mass	homozygote	female	Early adult	Lean/Body weight	MRC Harwell	0.0000756722921597112
Aars1	increased lean body mass	heterozygote	male	Early adult	Lean mass	BCM	0.0000154339331599916
Pxylp1	decreased lean body mass	homozygote	not_considered	Early adult	Lean Mass	WTSI	0.0000229122183325048
Lrrc41	increased lean body mass	homozygote	male	Early adult	Lean/Body weight	JAX	0.0000515907088775519
Pitpnc1	increased lean body mass	homozygote	male	Early adult	Lean/Body weight	KMPC	0.0000967755453190546
Akt2	increased lean body mass	heterozygote	female	Early adult	Lean/Body weight	WTSI	6.83085426637583e-14
Lst1	increased lean body mass	homozygote	male	Early adult	Lean mass	UC Davis	0.0000379097026994266
Ccdc28a	increased lean body mass	homozygote	not_considered	Late adult	Lean/Body weight	JAX	0.0000400579581262273
Atp8b4	decreased lean body mass	homozygote	female	Early adult	Lean/Body weight	BCM	0.0000471115010364642
Cdc42ep5	decreased lean body mass	homozygote	male	Early adult	Lean mass	MARC	0.0000703242286303509
Atg4b	decreased lean body mass	homozygote	male	Late adult	Lean mass	MRC Harwell	0.0000152972624977742
Tmem42	increased lean body mass	homozygote	male	Early adult	Lean mass	WTSI	0.0000142249827855806
Naa10	increased lean body mass	homozygote	female	Early adult	Lean/Body weight	UC Davis	0.0000424209841319856
Chn1	increased lean body mass	homozygote	male	Early adult	Lean/Body weight	JAX	0.0000377089512762017
Cnep1r1	decreased lean body mass	heterozygote	not_considered	Early adult	Lean/Body weight	JAX	0.0000967119979492503
Setd1b	increased lean body mass	heterozygote	male	Early adult	Lean/Body weight	WTSI	5.59646223896373e-15
Asb2	increased lean body mass	heterozygote	male	Early adult	Lean/Body weight	KMPC	0.0000987388907207106
Camk1	increased lean body mass	homozygote	male	Early adult	Lean mass	BCM	0.0000235967731104577
Bud13	decreased lean body mass	heterozygote	male	Early adult	Lean mass	CCP-IMG	0.000014303582789325
4930591A17Rik	increased lean body mass	homozygote	male	Early adult	Lean mass	WTSI	7.25952357640276e-9
Aldh2	increased lean body mass	homozygote	male	Early adult	Lean Mass	WTSI	2.0190728967071e-7
Ncaph	increased lean body mass	heterozygote	male	Early adult	Lean Mass	WTSI	0.00000229469260551429
Pdxp	increased lean body mass	homozygote	male	Early adult	Lean/Body weight	JAX	0.00000217515007517947
Ydjc	increased lean body mass	homozygote	male	Early adult	Lean mass	WTSI	0.0000735340696777237
Gngt2	increased lean body mass	homozygote	male	Early adult	Lean mass	BCM	0.00000768437636476224
Scamp5	increased lean body mass	heterozygote	male	Early adult	Lean/Body weight	JAX	0.0000225465604842117
Micu3	increased lean body mass	homozygote	female	Early adult	Lean/Body weight	UC Davis	0.0000403350282197784
Nxnl2	decreased lean body mass	homozygote	male	Early adult	Lean/Body weight	CCP-IMG	0.0000161841462662157
Papola	decreased lean body mass	heterozygote	male	Early adult	Lean mass	JAX	0.0000102103708259605
Tff1	increased lean body mass	homozygote	male	Early adult	Lean/Body weight	WTSI	0.000052588657081418
Cox7a2	increased lean body mass	heterozygote	male	Late adult	Lean mass	HMGU	6.42918641699379e-22
Ptprd	increased lean body mass	homozygote	not_considered	Early adult	Lean/Body weight	WTSI	0.0000267093963447484
Nrxn2	increased lean body mass	homozygote	not_considered	Late adult	Lean/Body weight	MRC Harwell	0.0000690964553163864
Ptchd1	increased lean body mass	hemizygote	male	Early adult	Lean mass	ICS	0.0000977709851399666
Izumo1r	increased lean body mass	homozygote	male	Early adult	Lean mass	WTSI	0.00000359798898042755
Nup37	increased lean body mass	homozygote	not_considered	Early adult	Lean/Body weight	JAX	0.0000505959255460153
Immp2l	decreased lean body mass	homozygote	not_considered	Early adult	Lean/Body weight	BCM	0.0000885410908701978
Cimip2c	increased lean body mass	homozygote	male	Early adult	Lean/Body weight	WTSI	0.0000851891885115335
Aqp1	increased lean body mass	homozygote	female	Late adult	Lean/Body weight	MRC Harwell	0.00000216636251578311
Zranb1	increased lean body mass	homozygote	male	Early adult	Lean mass	WTSI	0.00000498745555322748
Mcidas	decreased lean body mass	homozygote	male	Early adult	Lean mass	TCP	0.0000220624278171705
Ninj2	increased lean body mass	homozygote	male	Early adult	Lean/Body weight	WTSI	0.0000976402623065854
A430005L14Rik	increased lean body mass	homozygote	male	Early adult	Lean/Body weight	WTSI	0.0000688281411653686
Slc51b	increased lean body mass	homozygote	male	Early adult	Lean/Body weight	UC Davis	7.76223282318238e-10
Gulo	decreased lean body mass	homozygote	male	Early adult	Lean/Body weight	CCP-IMG	0.0000479554744198685
Otud3	increased lean body mass	homozygote	male	Early adult	Lean mass	MARC	1.74685688261253e-8
Vkorc1l1	increased lean body mass	homozygote	male	Early adult	Lean/Body weight	JAX	0.0000897101220753734
Peli1	increased lean body mass	homozygote	male	Early adult	Lean/Body weight	UC Davis	0.0000980217640183292
Usp31	increased lean body mass	homozygote	not_considered	Late adult	Lean/Body weight	MRC Harwell	0.0000907173547826101
Mib2	decreased lean body mass	homozygote	female	Early adult	Lean mass	ICS	0.0000705866598485387
Elk4	decreased lean body mass	homozygote	female	Early adult	Lean mass	MRC Harwell	0.00000716122543684465
Cygb	increased lean body mass	homozygote	male	Early adult	Lean/Body weight	UC Davis	0.0000422078489112336
Oaf	increased lean body mass	homozygote	male	Early adult	Lean/Body weight	WTSI	0.0000105482130154603
Exoc3	increased lean body mass	heterozygote	male	Early adult	Lean/Body weight	WTSI	5.35157203184525e-7
Hspbap1	increased lean body mass	homozygote	male	Early adult	Lean mass	BCM	8.49377884695797e-8
Spink14	increased lean body mass	homozygote	male	Early adult	Lean mass	WTSI	0.0000199439628431611
Ccdc127	increased lean body mass	homozygote	male	Early adult	Lean/Body weight	WTSI	0.0000573766305876458
Wrap53	increased lean body mass	heterozygote	male	Early adult	Lean mass	WTSI	0.0000490766301769916
Tmc6	increased lean body mass	homozygote	male	Early adult	Lean Mass	WTSI	0.0000397031945915671
Orc1	increased lean body mass	heterozygote	male	Early adult	Lean mass	WTSI	1.93437829074945e-9
Prdm4	increased lean body mass	homozygote	male	Early adult	Lean/Body weight	MRC Harwell	7.97912207820156e-7
Epc1	increased lean body mass	heterozygote	not_considered	Early adult	Lean/Body weight	WTSI	0.0000690833850545136
Tfap4	increased lean body mass	homozygote	male	Early adult	Lean/Body weight	UC Davis	0.0000158245554927888
Tgm6	increased lean body mass	homozygote	male	Early adult	Lean mass	WTSI	0.0000553998817192016
Fnbp1l	increased lean body mass	homozygote	not_considered	Early adult	Lean/Body weight	UC Davis	0.0000878379925797201
Ddhd1	increased lean body mass	homozygote	male	Early adult	Lean mass	WTSI	0.0000672145653113952
Dus2	increased lean body mass	heterozygote	male	Early adult	Lean/Body weight	WTSI	0.0000380602601282435
Abhd16a	increased lean body mass	homozygote	not_considered	Early adult	Lean/Body weight	WTSI	0.00000598707108390162
Twist1	increased lean body mass	heterozygote	male	Early adult	Lean/Body weight	RBRC	8.73377109328134e-7
Snap29	increased lean body mass	heterozygote	male	Early adult	Lean Mass	WTSI	0.00000150499707500978
Adora1	increased lean body mass	homozygote	not_considered	Early adult	Lean/Body weight	JAX	0.0000222671440218702
Sec23a	increased lean body mass	heterozygote	male	Early adult	Lean Mass	WTSI	0.00000293230272709785
Pfkm	increased lean body mass	heterozygote	male	Early adult	Lean mass	UC Davis	0.0000195254501000063
Chchd5	increased lean body mass	heterozygote	male	Early adult	Lean mass	MARC	0.0000400581667260679
Myl3	increased lean body mass	heterozygote	male	Early adult	Lean/Body weight	WTSI	1.38386416078464e-7
Ism1	decreased lean body mass	homozygote	male	Early adult	Lean/Body weight	CCP-IMG	0.0000959901686593041
Per2	increased lean body mass	homozygote	male	Early adult	Lean/Body weight	MRC Harwell	0.0000202292709713294
Thsd7a	decreased lean body mass	homozygote	male	Early adult	Lean mass	JAX	0.00000144517818546991
Hgsnat	increased lean body mass	homozygote	male	Early adult	Lean mass	TCP	0.00000173645176088619
Dlgap4	increased lean body mass	heterozygote	male	Early adult	Lean mass	WTSI	0.00000771143625442561
Cmtr2	increased lean body mass	heterozygote	male	Early adult	Lean/Body weight	JAX	4.08020987132922e-7
Ap1ar	increased lean body mass	homozygote	male	Early adult	Lean/Body weight	BCM	2.34205486002034e-7
Clec3a	increased lean body mass	homozygote	male	Early adult	Lean mass	JAX	4.59999177609694e-8
Erlin1	decreased lean body mass	homozygote	female	Early adult	Lean/Body weight	TCP	0.0000104183287452472
Foxp1	increased lean body mass	heterozygote	female	Early adult	Lean/Body weight	JAX	0.0000100435315750562
Syt1	decreased lean body mass	heterozygote	female	Early adult	Lean/Body weight	WTSI	0.0000957066693924898
Fahd2a	increased lean body mass	homozygote	male	Early adult	Lean Mass	WTSI	0.0000653870121087376
Rwdd2a	decreased lean body mass	homozygote	male	Early adult	Lean/Body weight	JAX	0.00000867711089715159
Leprot	increased lean body mass	homozygote	male	Early adult	Lean mass	WTSI	1.66778078714757e-9
Arhgef10l	increased lean body mass	homozygote	not_considered	Early adult	Lean mass	JAX	0.0000528709320477549
Ampd3	increased lean body mass	homozygote	male	Early adult	Lean Mass	WTSI	0.0000790008077980658
Akap9	increased lean body mass	heterozygote	male	Early adult	Lean Mass	WTSI	4.15451448451775e-9
Aldh3b1	decreased lean body mass	homozygote	male	Early adult	Lean mass	WTSI	0.0000300980152495017
Zbtb43	increased lean body mass	homozygote	male	Early adult	Lean/Body weight	JAX	0.0000687281515650317
Auts2	increased lean body mass	heterozygote	not_considered	Early adult	Lean/Body weight	WTSI	0.0000559100904504728
Rasgrf1	increased lean body mass	homozygote	female	Early adult	Lean/Body weight	MRC Harwell	0.0000462633118131548
Phf5a	increased lean body mass	heterozygote	male	Early adult	Lean/Body weight	MARC	5.55003353384498e-7
Mir96	increased lean body mass	homozygote	female	Early adult	Lean/Body weight	WTSI	5.6770217582174e-8
Zfp52	increased lean body mass	homozygote	not_considered	Early adult	Lean mass	JAX	0.0000176468966904819
Ttbk1	increased lean body mass	homozygote	male	Early adult	Lean/Body weight	JAX	0.0000100439050845544
Ube2d3	decreased lean body mass	heterozygote	male	Early adult	Lean/Body weight	MARC	0.0000242686880608905
Peds1	decreased lean body mass	homozygote	female	Early adult	Lean mass	WTSI	0.0000117664493655366
Fbxo11	increased lean body mass	heterozygote	female	Early adult	Lean/Body weight	MRC Harwell	0.00000270614620783818
Efr3b	increased lean body mass	homozygote	male	Early adult	Lean/Body weight	UC Davis	0.00000249366736338735
Rufy1	decreased lean body mass	homozygote	male	Early adult	Lean/Body weight	JAX	0.00000384941984648642
Ntrk2	increased lean body mass	heterozygote	male	Early adult	Lean mass	MRC Harwell	0.00000221055357898245
Rbms1	decreased lean body mass	heterozygote	not_considered	Early adult	Lean mass	MRC Harwell	0.0000695040000526781
Ssbp2	increased lean body mass	homozygote	male	Early adult	Lean/Body weight	UC Davis	3.10282244493945e-8
Slc3a1	increased lean body mass	homozygote	male	Early adult	Lean/Body weight	UC Davis	0.0000193519230781514
Pde1a	increased lean body mass	homozygote	male	Late adult	Lean/Body weight	MRC Harwell	0.0000506576513380713
Esco1	increased lean body mass	homozygote	male	Early adult	Lean Mass	WTSI	0.000055298923678144
Map3k1	increased lean body mass	heterozygote	male	Early adult	Lean mass	WTSI	0.0000982297824476119
Ncor2	increased lean body mass	homozygote	male	Early adult	Lean/Body weight	ICS	0.0000512264835122988
Rcan1	increased lean body mass	homozygote	female	Early adult	Lean/Body weight	ICS	0.0000175068262991353
Vil1	increased lean body mass	homozygote	not_considered	Early adult	Lean/Body weight	WTSI	0.000060051733109967
Dipk1a	increased lean body mass	homozygote	male	Early adult	Lean mass	WTSI	0.00000228934091024353
Tmem115	increased lean body mass	heterozygote	male	Early adult	Lean/Body weight	UC Davis	0.0000486037726794327
Epb41l5	increased lean body mass	heterozygote	male	Early adult	Lean mass	MRC Harwell	0.00000563396642672023
Edem1	increased lean body mass	homozygote	female	Late adult	Lean/Body weight	KMPC	1.08196487773284e-9
Gpatch4	decreased lean body mass	homozygote	male	Early adult	Lean/Body weight	CCP-IMG	0.0000543303703536391
Flt3	decreased lean body mass	homozygote	male	Early adult	Lean mass	CCP-IMG	0.0000102843299353019
Myo6	increased lean body mass	homozygote	male	Early adult	Lean/Body weight	TCP	0.0000345947254055276
Sun2	decreased lean body mass	homozygote	female	Early adult	Lean/Body weight	MRC Harwell	0.00000637728540444802
Chsy3	increased lean body mass	homozygote	male	Early adult	Lean/Body weight	UC Davis	7.59149387444567e-11
Dhx29	decreased lean body mass	heterozygote	male	Early adult	Lean mass	JAX	0.0000731617254450352
Ly86	increased lean body mass	homozygote	female	Early adult	Lean mass	UC Davis	0.0000204732829571785
Tial1	increased lean body mass	heterozygote	male	Early adult	Lean mass	WTSI	0.00000235495462199771
Mboat7	decreased lean body mass	heterozygote	male	Early adult	Lean mass	MRC Harwell	0.0000139734381092562
Erp44	increased lean body mass	heterozygote	male	Early adult	Lean/Body weight	WTSI	0.0000418457018351455
2810408A11Rik	increased lean body mass	homozygote	male	Early adult	Lean mass	MRC Harwell	0.0000686907623958475
Pus7l	increased lean body mass	homozygote	male	Early adult	Lean Mass	WTSI	0.0000661547986859498
Cisd2	increased lean body mass	homozygote	male	Early adult	Lean/Body weight	MRC Harwell	0.00000205665774776264
Ehmt1	increased lean body mass	heterozygote	male	Early adult	Lean/Body weight	MARC	0.00000575122311281481
Prdm10	increased lean body mass	heterozygote	male	Early adult	Lean mass	ICS	4.57752313420414e-12
Anxa6	increased lean body mass	homozygote	male	Early adult	Lean Mass	WTSI	0.0000110634296037725
Elmo1	increased lean body mass	homozygote	male	Early adult	Lean mass	WTSI	0.0000954608950938568
Gdap2	increased lean body mass	homozygote	male	Early adult	Lean mass	WTSI	0.00000429415827566073
Mecom	increased lean body mass	heterozygote	female	Early adult	Lean/Body weight	MRC Harwell	5.48564085330712e-10
Rspo1	increased lean body mass	homozygote	male	Early adult	Lean/Body weight	UC Davis	0.00000133898546006556
Mid1	increased lean body mass	heterozygote	female	Early adult	Lean mass	UC Davis	0.0000325909579981243
Ifitm1	increased lean body mass	homozygote	male	Early adult	Lean mass	WTSI	0.000043616792408707
Abcc8	increased lean body mass	homozygote	male	Early adult	Lean/Body weight	JAX	0.00000748158167537669
Mlx	increased lean body mass	homozygote	female	Late adult	Lean/Body weight	JAX	0.0000406679948500266
Prss48	decreased lean body mass	homozygote	male	Early adult	Lean mass	CCP-IMG	0.0000621182148992859
Dlg2	increased lean body mass	homozygote	male	Early adult	Lean Mass	WTSI	0.0000489094813776847
Tnks	increased lean body mass	homozygote	female	Early adult	Lean/Body weight	HMGU	0.0000733451958530968
Nadk	increased lean body mass	heterozygote	male	Early adult	Lean mass	BCM	0.00000936576548371444
H2-M5	increased lean body mass	homozygote	male	Early adult	Lean Mass	WTSI	0.000010147882927255
Dync1i2	increased lean body mass	heterozygote	male	Early adult	Lean Mass	WTSI	2.90529574638193e-7
Cbx6	increased lean body mass	homozygote	male	Early adult	Lean/Body weight	WTSI	0.0000116457230784479
Kif21b	increased lean body mass	homozygote	male	Early adult	Lean Mass	WTSI	0.00000304730100845425
Col11a2	increased lean body mass	heterozygote	male	Early adult	Lean mass	HMGU	0.0000829548583596929
Cpgi11865	decreased lean body mass	homozygote	male	Early adult	Lean mass	WTSI	0.00000822578998271146
C9orf72	increased lean body mass	homozygote	male	Early adult	Lean/Body weight	UC Davis	0.00000405713204913351
Gkn2	increased lean body mass	homozygote	male	Early adult	Lean mass	UC Davis	0.0000188193843297185
Reg3d	increased lean body mass	homozygote	male	Early adult	Lean mass	WTSI	0.0000380348609915763
Nfya	increased lean body mass	heterozygote	male	Early adult	Lean Mass	WTSI	0.0000094226366910522
Kdm4c	increased lean body mass	homozygote	male	Early adult	Lean/Body weight	MRC Harwell	0.0000462939452331182
Slc24a3	increased lean body mass	homozygote	not_considered	Late adult	Lean/Body weight	KMPC	0.00000173746791280376
Gda	increased lean body mass	homozygote	male	Early adult	Lean mass	WTSI	1.392561776724e-7
Plekhm2	increased lean body mass	homozygote	not_considered	Early adult	Lean/Body weight	WTSI	0.0000918071942783705
Kmt2a	increased lean body mass	heterozygote	male	Early adult	Lean/Body weight	MARC	0.0000292512929768716
Sag	increased lean body mass	homozygote	male	Early adult	Lean mass	WTSI	4.39588490243012e-7
Cobll1	increased lean body mass	homozygote	female	Early adult	Lean mass	CCP-IMG	0.0000381671294448322
Shisa7	increased lean body mass	homozygote	female	Early adult	Lean/Body weight	JAX	0.0000054997077495543
Usp15	increased lean body mass	homozygote	male	Early adult	Lean/Body weight	WTSI	0.00000268095472117297
Dynlrb2	increased lean body mass	heterozygote	male	Early adult	Lean mass	WTSI	8.79491937360582e-8
Cibar1	increased lean body mass	homozygote	male	Early adult	Lean mass	WTSI	0.00000152701846507622
Ckb	increased lean body mass	homozygote	male	Early adult	Lean/Body weight	UC Davis	0.00000200244390109609
Scarb2	increased lean body mass	homozygote	male	Early adult	Lean/Body weight	TCP	7.32577113008036e-7
Prkch	increased lean body mass	homozygote	male	Early adult	Lean/Body weight	JAX	0.00000473814013436014
Ogdh	increased lean body mass	heterozygote	male	Early adult	Lean/Body weight	WTSI	0.00000765385302199699
Ppp5c	increased lean body mass	homozygote	male	Early adult	Lean/Body weight	WTSI	0.00000384358182706739
Zswim1	increased lean body mass	homozygote	male	Early adult	Lean/Body weight	MARC	0.0000262912386863979
Dppa1	increased lean body mass	homozygote	male	Early adult	Lean mass	WTSI	0.00000294400582238798
Ccnd2	increased lean body mass	homozygote	male	Late adult	Lean/Body weight	MRC Harwell	0.00000242196635488002
Pitpnm1	increased lean body mass	homozygote	male	Early adult	Lean Mass	WTSI	1.05315811806866e-8
Rab8a	decreased lean body mass	heterozygote	male	Early adult	Lean/Body weight	JAX	0.0000326470410843726
Rrbp1	increased lean body mass	homozygote	male	Early adult	Lean/Body weight	JAX	0.0000158030735287838
C1rl	decreased lean body mass	homozygote	male	Early adult	Lean mass	MRC Harwell	0.0000702354240877536
Tbc1d2b	increased lean body mass	homozygote	male	Early adult	Lean mass	MRC Harwell	0.0000298436674991587
Ctdspl2	increased lean body mass	heterozygote	male	Early adult	Lean mass	BCM	0.0000100421368624764
Tex261	increased lean body mass	homozygote	male	Early adult	Lean/Body weight	WTSI	7.82590750494971e-7
Pex3	increased lean body mass	homozygote	male	Early adult	Lean Mass	WTSI	2.46407301975146e-13
Rbm22	increased lean body mass	heterozygote	not_considered	Early adult	Lean/Body weight	JAX	0.0000840367677126252
Erap1	increased lean body mass	homozygote	male	Late adult	Lean/Body weight	KMPC	7.19831722899012e-7
Btbd7	decreased lean body mass	homozygote	male	Early adult	Lean/Body weight	CCP-IMG	0.0000397259890334555
Cyp27a1	increased lean body mass	homozygote	not_considered	Early adult	Lean/Body weight	UC Davis	0.0000815166059389139
Grik1	increased lean body mass	homozygote	female	Late adult	Lean/Body weight	MRC Harwell	0.0000368308779930114
Col6a3	decreased lean body mass	homozygote	male	Early adult	Lean mass	KMPC	0.0000904434612795798
Dscc1	increased lean body mass	heterozygote	male	Early adult	Lean Mass	WTSI	0.0000120617860350006
Dact3	increased lean body mass	homozygote	male	Early adult	Lean/Body weight	WTSI	0.0000100729600348131
Sfrp2	decreased lean body mass	homozygote	male	Early adult	Lean mass	MRC Harwell	0.00000553359261477078
Mmp20	decreased lean body mass	homozygote	male	Early adult	Lean/Body weight	CCP-IMG	0.00000130090049167666
Mettl23	increased lean body mass	homozygote	male	Early adult	Lean mass	HMGU	0.000059353807898335
Dock9	increased lean body mass	homozygote	male	Early adult	Lean mass	JAX	2.77143682352374e-8
Mical2	decreased lean body mass	homozygote	male	Late adult	Lean mass	TCP	0.00000363581431360457
Scn11a	decreased lean body mass	homozygote	male	Early adult	Lean mass	MRC Harwell	0.0000175988345754673
Scg5	increased lean body mass	homozygote	not_considered	Early adult	Lean mass	UC Davis	0.0000935909487771447
Itch	increased lean body mass	homozygote	female	Early adult	Lean/Body weight	MRC Harwell	0.0000616632822705578
Vdr	increased lean body mass	homozygote	female	Early adult	Lean/Body weight	HMGU	0.0000886099608907731
Cdh10	increased lean body mass	homozygote	male	Early adult	Lean mass	UC Davis	0.0000327500540488811
Dennd5b	increased lean body mass	homozygote	female	Early adult	Lean/Body weight	TCP	0.0000304466096278342
Ndufs3	increased lean body mass	heterozygote	male	Early adult	Lean Mass	WTSI	1.58082253357908e-10
Trex1	increased lean body mass	homozygote	female	Early adult	Lean mass	CCP-IMG	1.90696334220337e-7
Sik3	increased lean body mass	homozygote	male	Early adult	Lean/Body weight	WTSI	0.00000225531912199081
Dclk2	increased lean body mass	homozygote	male	Early adult	Lean mass	JAX	0.0000204925392819606
Ap1g2	decreased lean body mass	homozygote	male	Early adult	Lean mass	BCM	0.000076854071230801
Mgme1	increased lean body mass	homozygote	male	Late adult	Lean/Body weight	JAX	3.07018122480684e-7
Npepps	increased lean body mass	homozygote	male	Early adult	Lean/Body weight	HMGU	0.00000183626352569094
Jmjd4	increased lean body mass	homozygote	male	Early adult	Lean/Body weight	WTSI	0.0000594009590956126
Rab3ip	increased lean body mass	homozygote	male	Early adult	Lean/Body weight	JAX	0.0000788107796687452
Plxnb2	increased lean body mass	heterozygote	male	Early adult	Lean Mass	WTSI	0.0000953489048686659
Twf1	increased lean body mass	homozygote	male	Early adult	Lean Mass	WTSI	0.00000108812167100091
Rlbp1	increased lean body mass	homozygote	male	Early adult	Lean/Body weight	MRC Harwell	7.02570409199429e-7
Acyp1	increased lean body mass	homozygote	male	Early adult	Lean mass	JAX	0.0000137535212766363
Pum2	increased lean body mass	homozygote	male	Early adult	Lean/Body weight	UC Davis	0.00000577030598778787
Shtn1	decreased lean body mass	homozygote	male	Early adult	Lean/Body weight	JAX	0.0000341083159652323
Mcmbp	decreased lean body mass	heterozygote	male	Early adult	Lean/Body weight	JAX	0.0000741897176296729
Mettl18	increased lean body mass	homozygote	male	Early adult	Lean/Body weight	JAX	0.0000553459389242742
Ensa	increased lean body mass	homozygote	male	Early adult	Lean/Body weight	JAX	0.0000884669177312495
Csmd3	increased lean body mass	homozygote	female	Early adult	Lean/Body weight	UC Davis	0.0000413589908048873
Mlec	increased lean body mass	homozygote	male	Early adult	Lean/Body weight	WTSI	0.0000340770171086121
Emx1	increased lean body mass	homozygote	not_considered	Early adult	Lean/Body weight	UC Davis	0.00000537183884063985
Rabl6	increased lean body mass	homozygote	male	Early adult	Lean mass	UC Davis	0.00000247072139638982
Cd300ld2	increased lean body mass	homozygote	male	Early adult	Lean mass	WTSI	0.00000814258679508486
Adprs	increased lean body mass	homozygote	male	Early adult	Lean mass	WTSI	0.0000061876659174725

## Sheet: Glucose
Gene/allele	Phenotype	Zygosity	Sex	Life stage	Parameter	Phenotyping center	Most significant p-value
Gcgr	decreased circulating insulin level	homozygote	male	Early adult	Insulin	UC Davis	8.15435e-05
Slc29a1	improved glucose tolerance	homozygote	male	Early adult	Area under glucose response curve	TCP	7.64336e-05
Pfn1	improved glucose tolerance	heterozygote	male	Early adult	Area under glucose response curve	WTSI	9.32368e-05
Tmprss2	improved glucose tolerance	homozygote	female	Early adult	Area under glucose response curve	ICS	1.1409e-05
Tgm6	improved glucose tolerance	homozygote	male	Early adult	Area under glucose response curve	WTSI	6.1047e-05
Il10ra	improved glucose tolerance	homozygote	male	Early adult	Initial response to glucose challenge	ICS	3.89332e-06
Prdm4	impaired glucose tolerance	homozygote	female	Early adult	Area under glucose response curve	MRC Harwell	5.16302e-06
Car13	impaired glucose tolerance	homozygote	female	Early adult	Initial response to glucose challenge	BCM	2.18509e-07
Nedd4	impaired glucose tolerance	heterozygote	male	Early adult	Area under glucose response curve	MRC Harwell	6.1516e-07
Abcc8	impaired glucose tolerance	homozygote	male	Early adult	Area under glucose response curve	JAX	1.92601e-21
Fbxl9	impaired glucose tolerance	homozygote	male	Early adult	Area under glucose response curve	BCM	2.25073e-06
Prdm8	impaired glucose tolerance	homozygote	male	Early adult	Area under glucose response curve	CCP-IMG	3.30663e-07
Atp1a3	improved glucose tolerance	heterozygote	male	Early adult	Area under glucose response curve	MRC Harwell	5.5082e-05
Bves	improved glucose tolerance	homozygote	male	Early adult	Area under glucose response curve	UC Davis	1.21433e-06
Kat2b	impaired glucose tolerance	homozygote	male	Early adult	Area under glucose response curve	WTSI	9.32863e-06
Mettl18	impaired glucose tolerance	homozygote	male	Early adult	Initial response to glucose challenge	JAX	3.95456e-06
Ush1c	improved glucose tolerance	homozygote	male	Early adult	Area under glucose response curve	WTSI	4.36852e-13
Pole2	impaired glucose tolerance	heterozygote	male	Late adult	Area under glucose response curve	UC Davis	6.35143e-06
Cxcr2	improved glucose tolerance	homozygote	not_considered	Early adult	Area under glucose response curve	WTSI	6.80445e-06
Ccdc25	impaired glucose tolerance	heterozygote	male	Early adult	Area under glucose response curve	UC Davis	5.15839e-08
Chd8	impaired glucose tolerance	heterozygote	not_considered	Early adult	Initial response to glucose challenge	UC Davis	1.93097e-05
Pclaf	impaired glucose tolerance	homozygote	male	Early adult	Initial response to glucose challenge	WTSI	2.85255e-05
Glp1r	impaired glucose tolerance	homozygote	not_considered	Early adult	Initial response to glucose challenge	MRC Harwell	1.04062e-05
Stxbp1	impaired glucose tolerance	heterozygote	female	Early adult	Area under glucose response curve	JAX	7.07473e-07
Coq8b	impaired glucose tolerance	heterozygote	male	Early adult	Area under glucose response curve	JAX	9.20822e-05
Gimap6	impaired glucose tolerance	homozygote	male	Early adult	Area under glucose response curve	WTSI	2.30767e-07
Gck	impaired glucose tolerance	heterozygote	male	Early adult	Area under glucose response curve	MRC Harwell	7.48196e-14
Ube4a	impaired glucose tolerance	homozygote	female	Early adult	Area under glucose response curve	TCP	3.67001e-10
Trpm1	impaired glucose tolerance	homozygote	male	Early adult	Area under glucose response curve	MRC Harwell	8.53993e-07
Epb41l1	improved glucose tolerance	homozygote	male	Early adult	Area under glucose response curve	JAX	3.54003e-07
Hnrnpc	improved glucose tolerance	heterozygote	male	Early adult	Area under glucose response curve	JAX	1.18004e-05
Gpbp1	improved glucose tolerance	heterozygote	not_considered	Early adult	Initial response to glucose challenge	HMGU	7.18534e-06
Il12b	impaired glucose tolerance	homozygote	female	Early adult	Initial response to glucose challenge	MRC Harwell	3.16902e-07
Ccr9	impaired glucose tolerance	homozygote	female	Late adult	Area under glucose response curve	MRC Harwell	1.10038e-05
Cpd	impaired glucose tolerance	heterozygote	male	Early adult	Area under glucose response curve	JAX	2.49495e-06
Gckr	impaired glucose tolerance	homozygote	not_considered	Early adult	Area under glucose response curve	MRC Harwell	4.81393e-05
Zfp664	impaired glucose tolerance	homozygote	male	Early adult	Area under glucose response curve	WTSI	3.5265e-09
Syncrip	impaired glucose tolerance	heterozygote	not_considered	Early adult	Area under glucose response curve	HMGU	4.55865e-05
Urm1	impaired glucose tolerance	heterozygote	male	Early adult	Area under glucose response curve	JAX	9.8456e-05
Pigc	impaired glucose tolerance	heterozygote	not_considered	Early adult	Area under glucose response curve	JAX	6.52562e-05
Rtbdn	improved glucose tolerance	homozygote	male	Early adult	Area under glucose response curve	WTSI	5.72088e-05
Kdm3a	impaired glucose tolerance	homozygote	not_considered	Early adult	Area under glucose response curve	UC Davis	9.52198e-06
Peli1	improved glucose tolerance	homozygote	male	Early adult	Area under glucose response curve	UC Davis	3.14689e-06
Pcdh8	impaired glucose tolerance	homozygote	female	Early adult	Area under glucose response curve	MRC Harwell	5.1878e-05
Pdpr	improved glucose tolerance	homozygote	male	Early adult	Area under glucose response curve	ICS	5.73305e-10
Atp13a3	improved glucose tolerance	homozygote	male	Early adult	Area under glucose response curve	JAX	1.99951e-20
Aqp1	impaired glucose tolerance	homozygote	male	Early adult	Initial response to glucose challenge	MRC Harwell	9.38688e-05
Syce1	improved glucose tolerance	homozygote	not_considered	Early adult	Initial response to glucose challenge	JAX	2.18337e-05
Slc20a2	impaired glucose tolerance	heterozygote	not_considered	Early adult	Area under glucose response curve	HMGU	2.15719e-05
Gcgr	improved glucose tolerance	homozygote	male	Early adult	Initial response to glucose challenge	UC Davis	1.71242e-14
Dact3	improved glucose tolerance	homozygote	male	Early adult	Area under glucose response curve	WTSI	2.23934e-07
Rabgap1	improved glucose tolerance	homozygote	male	Early adult	Area under glucose response curve	HMGU	1.34505e-07
Cyp17a1	improved glucose tolerance	homozygote	male	Early adult	Area under glucose response curve	MARC	1.21274e-06
Zer1	improved glucose tolerance	homozygote	male	Early adult	Area under glucose response curve	JAX	5.21547e-06
Slc25a4	improved glucose tolerance	homozygote	male	Early adult	Area under glucose response curve	WTSI	1.98103e-11
Gpr83	impaired glucose tolerance	homozygote	female	Early adult	Initial response to glucose challenge	CCP-IMG	3.32977e-07
Hyal6	impaired glucose tolerance	homozygote	not_considered	Late adult	Initial response to glucose challenge	MRC Harwell	9.84757e-08
Chmp3	impaired glucose tolerance	heterozygote	male	Early adult	Area under glucose response curve	BCM	7.21435e-05
Pax5	impaired glucose tolerance	heterozygote	not_considered	Early adult	Initial response to glucose challenge	HMGU	2.66809e-05
Insig1	impaired glucose tolerance	homozygote	female	Early adult	Area under glucose response curve	CCP-IMG	2.51701e-05
Marchf2	impaired glucose tolerance	homozygote	male	Early adult	Area under glucose response curve	UC Davis	5.84705e-06
Dtx4	impaired glucose tolerance	heterozygote	female	Early adult	Area under glucose response curve	CCP-IMG	1.14309e-07
Trim25	impaired glucose tolerance	homozygote	not_considered	Early adult	Initial response to glucose challenge	WTSI	3.28542e-05
Kcnj11	impaired glucose tolerance	homozygote	male	Early adult	Area under glucose response curve	MRC Harwell	2.9899e-20
Eef2kmt	impaired glucose tolerance	homozygote	female	Early adult	Area under glucose response curve	HMGU	5.67417e-05
Clcnkb	improved glucose tolerance	homozygote	male	Late adult	Area under glucose response curve	UC Davis	1.9257e-17
Pdx1	impaired glucose tolerance	heterozygote	male	Early adult	Area under glucose response curve	BCM	3.6741e-14
Tmem116	improved glucose tolerance	homozygote	male	Early adult	Initial response to glucose challenge	HMGU	2.10266e-06
Acoxl	improved glucose tolerance	homozygote	female	Late adult	Initial response to glucose challenge	UC Davis	2.55298e-05
Ism1	improved glucose tolerance	homozygote	male	Early adult	Initial response to glucose challenge	CCP-IMG	3.73251e-05
Pskh1	improved glucose tolerance	heterozygote	female	Early adult	Area under glucose response curve	JAX	1.53943e-05
Cyp27a1	improved glucose tolerance	homozygote	not_considered	Early adult	Area under glucose response curve	UC Davis	7.40514e-05
Nisch	impaired glucose tolerance	heterozygote	male	Early adult	Area under glucose response curve	MRC Harwell	2.66531e-05
Fhip2a	impaired glucose tolerance	homozygote	male	Early adult	Initial response to glucose challenge	JAX	6.90436e-06
Serinc2	impaired glucose tolerance	homozygote	male	Early adult	Area under glucose response curve	JAX	9.88849e-05
Plekha1	improved glucose tolerance	homozygote	male	Early adult	Area under glucose response curve	HMGU	5.52616e-05
Zfp422	improved glucose tolerance	homozygote	female	Early adult	Initial response to glucose challenge	JAX	3.08539e-05
Pcm1	impaired glucose tolerance	homozygote	male	Early adult	Area under glucose response curve	TCP	7.21296e-06
Fbxo30	improved glucose tolerance	heterozygote	female	Early adult	Area under glucose response curve	JAX	3.86962e-05
Nr2c2	impaired glucose tolerance	heterozygote	not_considered	Early adult	Initial response to glucose challenge	BCM	4.26077e-05
Prkab1	impaired glucose tolerance	homozygote	male	Early adult	Initial response to glucose challenge	TCP	4.23554e-07
Dpm2	impaired glucose tolerance	heterozygote	male	Early adult	Area under glucose response curve	MRC Harwell	6.87986e-07
Fgb	impaired glucose tolerance	homozygote	female	Early adult	Area under glucose response curve	UC Davis	3.27618e-10
Dhx29	impaired glucose tolerance	heterozygote	not_considered	Early adult	Initial response to glucose challenge	JAX	5.19721e-05
Me1	improved glucose tolerance	homozygote	male	Early adult	Area under glucose response curve	TCP	2.25731e-05
Tg	improved glucose tolerance	homozygote	not_considered	Early adult	Area under glucose response curve	JAX	1.0655e-05
Tuft1	improved glucose tolerance	homozygote	not_considered	Early adult	Area under glucose response curve	WTSI	6.04824e-06
Wdr11	improved glucose tolerance	heterozygote	male	Late adult	Initial response to glucose challenge	UC Davis	3.9286e-05
Prg4	improved glucose tolerance	homozygote	not_considered	Early adult	Area under glucose response curve	CCP-IMG	4.12146e-05
Lyar	impaired glucose tolerance	homozygote	male	Early adult	Area under glucose response curve	JAX	4.35309e-06
Ttc38	impaired glucose tolerance	homozygote	male	Late adult	Area under glucose response curve	JAX	5.98926e-05
Vdac1	impaired glucose tolerance	heterozygote	male	Early adult	Area under glucose response curve	HMGU	5.13518e-05
Bpifc	impaired glucose tolerance	homozygote	male	Early adult	Area under glucose response curve	JAX	2.8724e-05
Fzd3	impaired glucose tolerance	heterozygote	male	Early adult	Area under glucose response curve	MRC Harwell	3.82172e-08
Igsf8	impaired glucose tolerance	homozygote	male	Early adult	Area under glucose response curve	WTSI	3.95781e-08
Celf4	impaired glucose tolerance	heterozygote	female	Early adult	Area under glucose response curve	WTSI	6.7105e-06
Grm3	impaired glucose tolerance	homozygote	male	Early adult	Area under glucose response curve	MRC Harwell	5.25241e-05
Klhl32	improved glucose tolerance	homozygote	male	Early adult	Initial response to glucose challenge	JAX	1.6273e-13
Gsk3a	improved glucose tolerance	homozygote	male	Early adult	Initial response to glucose challenge	HMGU	1.17973e-05
Bltp1	impaired glucose tolerance	heterozygote	male	Early adult	Initial response to glucose challenge	HMGU	8.94639e-05
Pstpip2	improved glucose tolerance	homozygote	male	Early adult	Area under glucose response curve	TCP	4.58731e-05
Slc2a13	impaired glucose tolerance	homozygote	male	Early adult	Area under glucose response curve	UC Davis	6.36564e-05
Mrap2	impaired glucose tolerance	homozygote	male	Early adult	Area under glucose response curve	WTSI	8.21567e-06
Tpo	improved glucose tolerance	heterozygote	female	Early adult	Area under glucose response curve	MRC Harwell	7.19412e-05
Rbl1	improved glucose tolerance	heterozygote	not_considered	Early adult	Initial response to glucose challenge	HMGU	7.98918e-05
Egfem1	impaired glucose tolerance	homozygote	male	Early adult	Area under glucose response curve	JAX	7.68698e-05
Rnf10	improved glucose tolerance	homozygote	male	Early adult	Area under glucose response curve	ICS	9.41271e-05
Acbd5	improved glucose tolerance	homozygote	male	Early adult	Area under glucose response curve	WTSI	5.98237e-06
Meis3	impaired glucose tolerance	homozygote	female	Early adult	Area under glucose response curve	CCP-IMG	1.03268e-07
Pald1	impaired glucose tolerance	homozygote	not_considered	Late adult	Area under glucose response curve	KMPC	2.14694e-06
Duoxa2	improved glucose tolerance	homozygote	male	Early adult	Area under glucose response curve	WTSI	1.38947e-07
Swt1	impaired glucose tolerance	homozygote	not_considered	Early adult	Area under glucose response curve	JAX	3.22825e-05
Pgbd5	impaired glucose tolerance	homozygote	male	Early adult	Area under glucose response curve	TCP	9.54105e-05
Ap2a1	improved glucose tolerance	homozygote	male	Early adult	Initial response to glucose challenge	JAX	2.3074e-05
Gpr15	impaired glucose tolerance	homozygote	male	Early adult	Area under glucose response curve	JAX	9.7216e-06
Plaat3	impaired glucose tolerance	homozygote	female	Early adult	Area under glucose response curve	TCP	6.46084e-06
Anapc7	impaired glucose tolerance	homozygote	not_considered	Early adult	Area under glucose response curve	JAX	1.61684e-05
Apoc4	impaired glucose tolerance	homozygote	male	Early adult	Initial response to glucose challenge	HMGU	6.84459e-06
D630045J12Rik	improved glucose tolerance	homozygote	female	Early adult	Area under glucose response curve	TCP	1.61308e-12
Emsy	impaired glucose tolerance	heterozygote	female	Early adult	Initial response to glucose challenge	CCP-IMG	9.71851e-06
Zfp787	impaired glucose tolerance	homozygote	female	Early adult	Area under glucose response curve	JAX	1.5615e-08
Lpar1	improved glucose tolerance	heterozygote	female	Early adult	Area under glucose response curve	JAX	5.88477e-07
Tigd3	impaired glucose tolerance	homozygote	male	Early adult	Area under glucose response curve	JAX	6.34935e-05
Dis3	impaired glucose tolerance	heterozygote	female	Early adult	Initial response to glucose challenge	HMGU	3.08372e-05
Mapkbp1	impaired glucose tolerance	homozygote	not_considered	Early adult	Area under glucose response curve	MRC Harwell	9.08274e-05
Exoc3l2	impaired glucose tolerance	heterozygote	male	Early adult	Area under glucose response curve	JAX	8.6391e-06
Fads1	improved glucose tolerance	homozygote	not_considered	Early adult	Initial response to glucose challenge	UC Davis	8.97751e-05
Adra2a	improved glucose tolerance	homozygote	female	Early adult	Area under glucose response curve	UC Davis	1.62788e-08
Abhd17a	improved glucose tolerance	homozygote	male	Early adult	Area under glucose response curve	WTSI	1.29516e-08
Cops7a	improved glucose tolerance	homozygote	male	Early adult	Area under glucose response curve	UC Davis	3.95444e-05
Dennd5b	improved glucose tolerance	homozygote	male	Early adult	Area under glucose response curve	TCP	1.24774e-06
Cacna2d1	impaired glucose tolerance	homozygote	male	Early adult	Area under glucose response curve	UC Davis	1.27393e-61
Mpdz	improved glucose tolerance	homozygote	male	Early adult	Initial response to glucose challenge	JAX	1.32213e-05
Golga3	impaired glucose tolerance	homozygote	male	Early adult	Area under glucose response curve	MRC Harwell	2.8827e-05
Abhd14a	improved glucose tolerance	homozygote	male	Early adult	Area under glucose response curve	WTSI	1.5787e-05
Arhgap17	improved glucose tolerance	homozygote	male	Early adult	Area under glucose response curve	WTSI	1.19716e-06
Sytl4	improved glucose tolerance	homozygote	female	Early adult	Area under glucose response curve	HMGU	1.25658e-11
Gad2	impaired glucose tolerance	homozygote	male	Early adult	Area under glucose response curve	HMGU	1.01281e-06
Ing5	impaired glucose tolerance	homozygote	male	Early adult	Area under glucose response curve	JAX	1.14296e-08
Bscl2	improved glucose tolerance	homozygote	female	Early adult	Initial response to glucose challenge	ICS	9.52102e-05
Commd9	impaired glucose tolerance	heterozygote	not_considered	Early adult	Initial response to glucose challenge	MRC Harwell	3.12053e-05
Bmp10	improved glucose tolerance	heterozygote	female	Early adult	Area under glucose response curve	ICS	5.60749e-08
Ptprd	improved glucose tolerance	homozygote	not_considered	Early adult	Area under glucose response curve	WTSI	2.25362e-05
Dpp4	improved glucose tolerance	homozygote	male	Early adult	Area under glucose response curve	ICS	6.07316e-06
Rel	impaired glucose tolerance	homozygote	not_considered	Early adult	Area under glucose response curve	MRC Harwell	2.12866e-05
Zfp462	impaired glucose tolerance	heterozygote	male	Early adult	Area under glucose response curve	TCP	3.39925e-05
Afap1l2	improved glucose tolerance	homozygote	male	Early adult	Initial response to glucose challenge	UC Davis	2.38488e-10
Fam163a	improved glucose tolerance	homozygote	male	Early adult	Area under glucose response curve	WTSI	2.07544e-07
Adcy1	improved glucose tolerance	homozygote	not_considered	Early adult	Area under glucose response curve	MRC Harwell	9.86245e-05
Terf2ip	impaired glucose tolerance	homozygote	not_considered	Early adult	Initial response to glucose challenge	UC Davis	8.55494e-05
Mmgt2	impaired glucose tolerance	homozygote	not_considered	Early adult	Initial response to glucose challenge	MRC Harwell	8.66327e-07
Efr3b	impaired glucose tolerance	homozygote	not_considered	Early adult	Initial response to glucose challenge	UC Davis	4.26519e-05
Elovl5	improved glucose tolerance	homozygote	female	Early adult	Initial response to glucose challenge	TCP	8.77749e-05
Hpca	impaired glucose tolerance	homozygote	not_considered	Early adult	Initial response to glucose challenge	MRC Harwell	3.98008e-05
Mmaa	impaired glucose tolerance	homozygote	male	Late adult	Area under glucose response curve	JAX	2.66299e-13
Adgra1	improved glucose tolerance	homozygote	female	Early adult	Area under glucose response curve	JAX	7.79287e-06
Ctdspl	impaired glucose tolerance	homozygote	male	Early adult	Area under glucose response curve	UC Davis	3.04769e-05
Dusp8	impaired glucose tolerance	homozygote	male	Early adult	Area under glucose response curve	UC Davis	3.41231e-13
Aak1	impaired glucose tolerance	homozygote	male	Early adult	Initial response to glucose challenge	ICS	8.41031e-05
Nacc1	impaired glucose tolerance	homozygote	female	Early adult	Area under glucose response curve	HMGU	7.82255e-06
Trappc9	impaired glucose tolerance	homozygote	female	Early adult	Area under glucose response curve	WTSI	2.11319e-09
Ifnar1	improved glucose tolerance	homozygote	male	Early adult	Area under glucose response curve	WTSI	1.16267e-06
Cpgi15497	impaired glucose tolerance	homozygote	female	Early adult	Initial response to glucose challenge	WTSI	7.4757e-06
Ccdc116	impaired glucose tolerance	homozygote	male	Early adult	Initial response to glucose challenge	UC Davis	7.2492e-05
Trim37	improved glucose tolerance	homozygote	male	Early adult	Area under glucose response curve	MARC	1.08658e-13
Septin5	improved glucose tolerance	heterozygote	not_considered	Early adult	Area under glucose response curve	RBRC	1.74287e-05
Tanc2	impaired glucose tolerance	homozygote	male	Early adult	Area under glucose response curve	HMGU	8.65526e-12
Sec24d	impaired glucose tolerance	heterozygote	male	Early adult	Area under glucose response curve	RBRC	5.78696e-10
Nt5c1b	impaired glucose tolerance	homozygote	female	Early adult	Area under glucose response curve	JAX	1.7246e-07
Nbr1	impaired glucose tolerance	homozygote	male	Early adult	Area under glucose response curve	MRC Harwell	7.42095e-18
Stmn4	improved glucose tolerance	homozygote	female	Early adult	Area under glucose response curve	JAX	3.7105e-05
Ociad1	impaired glucose tolerance	homozygote	male	Early adult	Area under glucose response curve	JAX	8.49831e-05
Col4a5	impaired glucose tolerance	homozygote	female	Early adult	Initial response to glucose challenge	MRC Harwell	7.78266e-14
Dpp8	impaired glucose tolerance	homozygote	male	Early adult	Area under glucose response curve	JAX	7.42162e-06
Abcc5	impaired glucose tolerance	homozygote	female	Early adult	Area under glucose response curve	MRC Harwell	2.61221e-05
Cpe	impaired glucose tolerance	homozygote	male	Early adult	Area under glucose response curve	HMGU	1.87828e-16
Bbs5	impaired glucose tolerance	homozygote	male	Early adult	Area under glucose response curve	MRC Harwell	1.32488e-13
Rabl2	impaired glucose tolerance	homozygote	male	Early adult	Area under glucose response curve	UC Davis	1.36794e-07
Tgfb1i1	improved glucose tolerance	homozygote	male	Early adult	Initial response to glucose challenge	WTSI	8.49916e-05
Aasdhppt	improved glucose tolerance	heterozygote	male	Early adult	Area under glucose response curve	JAX	2.26926e-09
Gramd2b	impaired glucose tolerance	homozygote	male	Early adult	Area under glucose response curve	JAX	2.34313e-05
Fastk	improved glucose tolerance	homozygote	male	Early adult	Initial response to glucose challenge	UC Davis	8.7386e-05
Tlk1	impaired glucose tolerance	homozygote	female	Early adult	Area under glucose response curve	JAX	8.06536e-05
Dcun1d3	improved glucose tolerance	homozygote	male	Early adult	Area under glucose response curve	WTSI	1.02465e-05
Sh2b1	impaired glucose tolerance	heterozygote	not_considered	Early adult	Area under glucose response curve	ICS	2.5014e-05
Ghrh	impaired glucose tolerance	homozygote	female	Early adult	Area under glucose response curve	UC Davis	4.31553e-08
Capn11	impaired glucose tolerance	homozygote	male	Early adult	Area under glucose response curve	WTSI	6.48673e-05
H1f8	improved glucose tolerance	homozygote	male	Early adult	Area under glucose response curve	UC Davis	1.56779e-06
Cibar1	improved glucose tolerance	homozygote	male	Early adult	Area under glucose response curve	WTSI	2.55611e-06
Gal3st1	improved glucose tolerance	homozygote	male	Early adult	Area under glucose response curve	RBRC	7.28933e-06
Adgrf5	impaired glucose tolerance	homozygote	male	Early adult	Initial response to glucose challenge	TCP	2.93445e-06
Pitpnc1	improved glucose tolerance	homozygote	male	Late adult	Area under glucose response curve	KMPC	2.38155e-06
Prdm14	impaired glucose tolerance	homozygote	female	Early adult	Area under glucose response curve	BCM	7.62366e-07
Pdp1	improved glucose tolerance	homozygote	male	Early adult	Area under glucose response curve	UC Davis	1.20322e-09
Rnf123	improved glucose tolerance	homozygote	female	Early adult	Area under glucose response curve	JAX	1.71534e-05
Mpp2	impaired glucose tolerance	homozygote	not_considered	Early adult	Area under glucose response curve	BCM	2.57527e-05
Trio	impaired glucose tolerance	heterozygote	female	Early adult	Initial response to glucose challenge	MRC Harwell	2.28689e-05
Krtcap2	impaired glucose tolerance	homozygote	male	Early adult	Area under glucose response curve	JAX	3.30545e-05
Lmna	improved glucose tolerance	heterozygote	male	Early adult	Initial response to glucose challenge	ICS	2.8461e-06
Pwwp2b	impaired glucose tolerance	homozygote	male	Early adult	Area under glucose response curve	JAX	4.20434e-05
Rab11a	improved glucose tolerance	heterozygote	female	Early adult	Initial response to glucose challenge	JAX	6.70838e-07
Mgme1	improved glucose tolerance	homozygote	male	Late adult	Area under glucose response curve	JAX	1.22938e-05
Rfx6	impaired glucose tolerance	heterozygote	not_considered	Early adult	Area under glucose response curve	UC Davis	7.94753e-06
Hoxa2	improved glucose tolerance	heterozygote	not_considered	Early adult	Initial response to glucose challenge	HMGU	7.82154e-05
Krt8	improved glucose tolerance	heterozygote	female	Early adult	Initial response to glucose challenge	ICS	6.36612e-05
Dgcr2	impaired glucose tolerance	homozygote	not_considered	Early adult	Area under glucose response curve	BCM	6.63237e-05
Ccdc66	impaired glucose tolerance	homozygote	male	Early adult	Area under glucose response curve	UC Davis	9.03704e-05
Il2ra	improved glucose tolerance	homozygote	male	Early adult	Area under glucose response curve	ICS	6.25733e-10
Cyp7b1	impaired glucose tolerance	homozygote	female	Early adult	Initial response to glucose challenge	BCM	2.46785e-05
Usp15	improved glucose tolerance	homozygote	male	Early adult	Area under glucose response curve	MARC	7.38473e-06
Tead1	impaired glucose tolerance	heterozygote	female	Early adult	Area under glucose response curve	BCM	2.74115e-05
Polr2f	impaired glucose tolerance	heterozygote	female	Early adult	Initial response to glucose challenge	WTSI	2.52691e-05
Bnip3	impaired glucose tolerance	homozygote	male	Early adult	Area under glucose response curve	UC Davis	2.32917e-07
Cdc20	improved glucose tolerance	heterozygote	male	Early adult	Area under glucose response curve	JAX	8.82802e-10
Bloc1s6	improved glucose tolerance	homozygote	male	Early adult	Initial response to glucose challenge	UC Davis	8.70037e-05
Prss35	impaired glucose tolerance	homozygote	male	Early adult	Area under glucose response curve	CCP-IMG	8.18066e-06
Slc6a2	impaired glucose tolerance	heterozygote	male	Early adult	Area under glucose response curve	MRC Harwell	3.80688e-06
Rab11fip3	improved glucose tolerance	homozygote	male	Early adult	Initial response to glucose challenge	JAX	8.44214e-06
Dspp	improved glucose tolerance	homozygote	male	Early adult	Area under glucose response curve	UC Davis	4.56788e-05
Mtnr1b	improved glucose tolerance	homozygote	male	Early adult	Area under glucose response curve	UC Davis	2.61972e-05
Cabp5	impaired glucose tolerance	homozygote	male	Early adult	Area under glucose response curve	MRC Harwell	1.17302e-05
Prmt9	improved glucose tolerance	homozygote	not_considered	Early adult	Area under glucose response curve	JAX	4.45561e-05
Herc1	impaired glucose tolerance	homozygote	male	Early adult	Area under glucose response curve	WTSI	3.59138e-06
Slc25a18	impaired glucose tolerance	homozygote	male	Early adult	Area under glucose response curve	KMPC	1.32597e-05
Sik3	improved glucose tolerance	homozygote	male	Early adult	Area under glucose response curve	WTSI	6.0359e-15
Galt	impaired glucose tolerance	homozygote	male	Early adult	Area under glucose response curve	MRC Harwell	4.91308e-07
Lmod3	improved glucose tolerance	homozygote	male	Early adult	Area under glucose response curve	UC Davis	7.9298e-05
Ccnd2	impaired glucose tolerance	homozygote	male	Early adult	Area under glucose response curve	MRC Harwell	3.92043e-18
Camk2b	improved glucose tolerance	heterozygote	male	Early adult	Area under glucose response curve	HMGU	4.90506e-06
E2f3	impaired glucose tolerance	heterozygote	female	Early adult	Initial response to glucose challenge	KMPC	8.50145e-05
Nrxn1	impaired glucose tolerance	homozygote	not_considered	Early adult	Area under glucose response curve	MRC Harwell	1.78139e-05
Abcd3	improved glucose tolerance	homozygote	male	Late adult	Area under glucose response curve	JAX	1.3378e-06
Slitrk1	improved glucose tolerance	homozygote	not_considered	Early adult	Area under glucose response curve	UC Davis	2.23989e-06
Foxo3	impaired glucose tolerance	homozygote	male	Early adult	Area under glucose response curve	JAX	1.96837e-07
Fam131a	impaired glucose tolerance	homozygote	male	Early adult	Area under glucose response curve	BCM	6.73367e-05
Zbtb48	impaired glucose tolerance	homozygote	male	Late adult	Initial response to glucose challenge	UC Davis	2.82185e-07
Cs	impaired glucose tolerance	heterozygote	male	Early adult	Area under glucose response curve	HMGU	3.78985e-06
Grik4	impaired glucose tolerance	homozygote	female	Early adult	Area under glucose response curve	UC Davis	9.3001e-06
Naa10	improved glucose tolerance	homozygote	female	Early adult	Initial response to glucose challenge	UC Davis	9.51259e-05
Cacnb2	impaired glucose tolerance	homozygote	male	Early adult	Area under glucose response curve	UC Davis	2.8455e-14
Iqsec3	impaired glucose tolerance	homozygote	male	Early adult	Area under glucose response curve	BCM	1.96672e-06
Col14a1	impaired glucose tolerance	homozygote	male	Early adult	Area under glucose response curve	BCM	1.29914e-05
Ctbs	impaired glucose tolerance	homozygote	female	Early adult	Initial response to glucose challenge	JAX	5.04888e-05
Farsa	impaired glucose tolerance	heterozygote	male	Early adult	Initial response to glucose challenge	WTSI	2.97307e-06
Ahnak	improved glucose tolerance	heterozygote	male	Early adult	Area under glucose response curve	MRC Harwell	4.55933e-05
Gnl1	impaired glucose tolerance	homozygote	male	Early adult	Area under glucose response curve	TCP	2.90453e-08
Acadvl	impaired glucose tolerance	homozygote	not_considered	Early adult	Area under glucose response curve	MRC Harwell	5.75569e-07
Atp8b1	improved glucose tolerance	homozygote	male	Late adult	Area under glucose response curve	TCP	1.86999e-11
Usp12	impaired glucose tolerance	homozygote	male	Early adult	Initial response to glucose challenge	HMGU	8.22379e-05
Irgm1	improved glucose tolerance	homozygote	male	Early adult	Area under glucose response curve	WTSI	3.10532e-06
Ap4e1	impaired glucose tolerance	homozygote	female	Early adult	Area under glucose response curve	HMGU	5.61251e-06
Phf8	improved glucose tolerance	hemizygote	male	Early adult	Initial response to glucose challenge	ICS	7.2458e-05
Pnmt	improved glucose tolerance	homozygote	not_considered	Early adult	Area under glucose response curve	JAX	3.99085e-05
Depdc5	impaired glucose tolerance	heterozygote	male	Early adult	Area under glucose response curve	MRC Harwell	9.87889e-06
Kifap3	impaired glucose tolerance	heterozygote	male	Early adult	Area under glucose response curve	WTSI	4.5556e-05
Sdc1	improved glucose tolerance	homozygote	female	Early adult	Initial response to glucose challenge	MRC Harwell	4.94388e-05
Ubr7	improved glucose tolerance	homozygote	male	Early adult	Area under glucose response curve	TCP	2.04889e-09
Cep128	improved glucose tolerance	homozygote	male	Early adult	Area under glucose response curve	KMPC	1.29253e-05
Odad3	impaired glucose tolerance	heterozygote	male	Early adult	Area under glucose response curve	HMGU	2.07161e-05
Lrrc15	improved glucose tolerance	homozygote	male	Early adult	Area under glucose response curve	JAX	2.72985e-06
Shld1	impaired glucose tolerance	homozygote	male	Late adult	Area under glucose response curve	UC Davis	1.33209e-06
Gpx3	impaired glucose tolerance	heterozygote	male	Early adult	Area under glucose response curve	MRC Harwell	7.07183e-05
Rigi	impaired glucose tolerance	homozygote	male	Early adult	Area under glucose response curve	UC Davis	4.3797e-05
Sirpa	impaired glucose tolerance	homozygote	female	Early adult	Initial response to glucose challenge	BCM	8.04586e-07
Lonrf2	impaired glucose tolerance	homozygote	not_considered	Late adult	Area under glucose response curve	MRC Harwell	1.42483e-05
Setx	improved glucose tolerance	homozygote	male	Early adult	Area under glucose response curve	ICS	1.85153e-05
Acox3	impaired glucose tolerance	homozygote	female	Early adult	Area under glucose response curve	JAX	4.84093e-06
Sncb	impaired glucose tolerance	homozygote	male	Early adult	Initial response to glucose challenge	MRC Harwell	7.69863e-05
Dnajc30	improved glucose tolerance	homozygote	female	Early adult	Area under glucose response curve	JAX	8.93553e-06
Gh	impaired glucose tolerance	homozygote	male	Early adult	Area under glucose response curve	UC Davis	5.74233e-18
Ncoa3	impaired glucose tolerance	heterozygote	male	Early adult	Area under glucose response curve	MRC Harwell	9.46883e-09
Ppp4r3b	impaired glucose tolerance	homozygote	male	Early adult	Area under glucose response curve	HMGU	1.82598e-05
Mtmr3	impaired glucose tolerance	homozygote	male	Early adult	Area under glucose response curve	JAX	1.92953e-09
Marchf6	impaired glucose tolerance	homozygote	female	Early adult	Initial response to glucose challenge	CCP-IMG	1.31138e-05
Fstl1	impaired glucose tolerance	homozygote	male	Early adult	Area under glucose response curve	MRC Harwell	2.63007e-05
Surf4	impaired glucose tolerance	heterozygote	male	Early adult	Area under glucose response curve	JAX	1.36069e-09
Ccl26	improved glucose tolerance	homozygote	male	Early adult	Area under glucose response curve	JAX	4.2104e-06
Loricrin	improved glucose tolerance	heterozygote	male	Early adult	Area under glucose response curve	UC Davis	4.37816e-05
Eno3	impaired glucose tolerance	heterozygote	male	Early adult	Area under glucose response curve	BCM	1.35821e-06
Ttll10	impaired glucose tolerance	homozygote	male	Early adult	Area under glucose response curve	WTSI	8.53049e-07
Vapb	improved glucose tolerance	homozygote	female	Late adult	Initial response to glucose challenge	MRC Harwell	2.47721e-05
Tle4	impaired glucose tolerance	homozygote	female	Early adult	Area under glucose response curve	UC Davis	7.74658e-06
Slc22a16	impaired glucose tolerance	homozygote	female	Early adult	Area under glucose response curve	BCM	7.70172e-05
Rbms1	impaired glucose tolerance	heterozygote	male	Early adult	Area under glucose response curve	MRC Harwell	8.72347e-05
Sars1	improved glucose tolerance	heterozygote	not_considered	Early adult	Area under glucose response curve	JAX	7.17913e-06
4933402J07Rik	improved glucose tolerance	homozygote	female	Early adult	Area under glucose response curve	JAX	6.67133e-06
Tbccd1	impaired glucose tolerance	homozygote	female	Early adult	Initial response to glucose challenge	BCM	7.44694e-05
Pomc	impaired glucose tolerance	heterozygote	male	Early adult	Area under glucose response curve	RBRC	3.69823e-05
Usp30	impaired glucose tolerance	homozygote	male	Early adult	Initial response to glucose challenge	WTSI	2.82929e-06
Cnksr2	impaired glucose tolerance	homozygote	female	Early adult	Area under glucose response curve	JAX	8.96572e-05
Rufy2	impaired glucose tolerance	homozygote	female	Early adult	Area under glucose response curve	WTSI	5.86344e-05
Nfat5	improved glucose tolerance	heterozygote	not_considered	Early adult	Area under glucose response curve	JAX	1.17159e-06
Mir129-2	impaired glucose tolerance	homozygote	female	Late adult	Area under glucose response curve	KMPC	3.5495e-05
Wdr6	improved glucose tolerance	homozygote	female	Early adult	Area under glucose response curve	JAX	4.39848e-05
Akap13	improved glucose tolerance	homozygote	female	Early adult	Initial response to glucose challenge	UC Davis	3.75008e-05
Rnaset2b	impaired glucose tolerance	homozygote	male	Early adult	Area under glucose response curve	MRC Harwell	8.87863e-05
Gdi2	impaired glucose tolerance	heterozygote	female	Early adult	Area under glucose response curve	HMGU	3.11037e-05
Vps13b	impaired glucose tolerance	homozygote	female	Early adult	Area under glucose response curve	TCP	4.49838e-05
Agl	impaired glucose tolerance	homozygote	female	Early adult	Area under glucose response curve	MRC Harwell	3.30572e-11
Steap3	impaired glucose tolerance	homozygote	male	Early adult	Area under glucose response curve	JAX	2.80218e-11
Trex1	improved glucose tolerance	homozygote	not_considered	Early adult	Initial response to glucose challenge	CCP-IMG	1.67742e-06
Ilrun	impaired glucose tolerance	homozygote	male	Early adult	Area under glucose response curve	TCP	2.51582e-07
Bola2	improved glucose tolerance	homozygote	female	Early adult	Initial response to glucose challenge	MARC	4.26341e-05
Knl1	impaired glucose tolerance	heterozygote	male	Early adult	Area under glucose response curve	HMGU	9.48893e-06
Fnip1	improved glucose tolerance	homozygote	male	Early adult	Area under glucose response curve	CCP-IMG	4.15563e-05
Slc1a4	improved glucose tolerance	homozygote	not_considered	Early adult	Area under glucose response curve	WTSI	5.28414e-06
Myo3a	impaired glucose tolerance	homozygote	female	Early adult	Area under glucose response curve	JAX	3.54284e-05
Notch3	improved glucose tolerance	homozygote	male	Early adult	Area under glucose response curve	UC Davis	1.65786e-11
Shh	impaired glucose tolerance	heterozygote	male	Early adult	Area under glucose response curve	MRC Harwell	2.70473e-06
Brcc3dc	impaired glucose tolerance	homozygote	male	Early adult	Area under glucose response curve	JAX	2.93638e-07
Slc26a2	impaired glucose tolerance	heterozygote	male	Early adult	Area under glucose response curve	BCM	7.85696e-07
Atp5po	improved glucose tolerance	heterozygote	male	Early adult	Area under glucose response curve	JAX	1.528e-06
Eif4g2	impaired glucose tolerance	heterozygote	male	Early adult	Area under glucose response curve	JAX	4.68298e-06
Tulp3	impaired glucose tolerance	heterozygote	male	Early adult	Area under glucose response curve	MRC Harwell	5.13636e-05
Slc30a7	impaired glucose tolerance	homozygote	male	Late adult	Area under glucose response curve	BCM	6.59531e-07
Pdlim4	improved glucose tolerance	homozygote	female	Early adult	Area under glucose response curve	ICS	5.69332e-06
Hbs1l	improved glucose tolerance	homozygote	not_considered	Early adult	Area under glucose response curve	WTSI	9.63987e-06
Thra	improved glucose tolerance	heterozygote	male	Early adult	Area under glucose response curve	ICS	7.93171e-06
Palm	impaired glucose tolerance	homozygote	not_considered	Early adult	Initial response to glucose challenge	WTSI	8.01687e-05
Pard6a	impaired glucose tolerance	homozygote	male	Early adult	Area under glucose response curve	JAX	4.52937e-06
Dync1h1	impaired glucose tolerance	heterozygote	female	Early adult	Area under glucose response curve	ICS	1.28104e-05
2210408I21Rik	impaired glucose tolerance	homozygote	female	Early adult	Initial response to glucose challenge	UC Davis	2.64035e-05
Rbpj	improved glucose tolerance	heterozygote	female	Early adult	Initial response to glucose challenge	JAX	9.18612e-05
Osbpl11	improved glucose tolerance	heterozygote	male	Early adult	Initial response to glucose challenge	HMGU	6.2134e-05
Baat	improved glucose tolerance	homozygote	male	Early adult	Area under glucose response curve	UC Davis	8.58233e-05
Ctif	improved glucose tolerance	homozygote	female	Early adult	Initial response to glucose challenge	JAX	2.57015e-05
Cnot3	improved glucose tolerance	heterozygote	not_considered	Early adult	Area under glucose response curve	RBRC	1.91286e-07
Slc12a5	impaired glucose tolerance	heterozygote	female	Early adult	Area under glucose response curve	UC Davis	3.99004e-07
Ebf2	impaired glucose tolerance	heterozygote	female	Early adult	Area under glucose response curve	UC Davis	4.62706e-06
Il15	impaired glucose tolerance	homozygote	male	Early adult	Area under glucose response curve	MRC Harwell	2.30064e-05
Iqcf1	impaired glucose tolerance	homozygote	male	Early adult	Area under glucose response curve	JAX	2.97355e-06
Spice1	improved glucose tolerance	homozygote	not_considered	Early adult	Initial response to glucose challenge	MRC Harwell	5.50863e-05
Stx16	improved glucose tolerance	homozygote	male	Early adult	Area under glucose response curve	JAX	5.04974e-05
Nhlh2	impaired glucose tolerance	homozygote	male	Early adult	Initial response to glucose challenge	UC Davis	5.13874e-06
Ggps1	impaired glucose tolerance	heterozygote	male	Early adult	Area under glucose response curve	HMGU	1.88928e-05
Ddi2	impaired glucose tolerance	heterozygote	not_considered	Early adult	Area under glucose response curve	CCP-IMG	2.793e-05
Dbnl	increased circulating glucose level	homozygote	male	Early adult	Glucose	ICS	0.0000157326014995328
Ky	increased circulating glucose level	heterozygote	male	Early adult	Glucose	JAX	0.00000381518007890565
Carmil2	increased circulating glucose level	homozygote	female	Early adult	Glucose	ICS	0.0000254039751006313
Casp4	increased circulating glucose level	homozygote	female	Early adult	Glucose	UC Davis	0.00000123440371119321
Pigz	increased circulating glucose level	homozygote	male	Early adult	Glucose	JAX	0.0000171287125883592
Slc25a46	increased circulating glucose level	heterozygote	not_considered	Early adult	Glucose	JAX	0.00000997368237187768
Jakmip2	increased circulating glucose level	homozygote	male	Early adult	Glucose	JAX	6.23531511728488e-8
Tars3	increased circulating glucose level	homozygote	not_considered	Early adult	Glucose	JAX	0.0000359453864529069
Topors	increased circulating glucose level	homozygote	male	Early adult	Glucose	JAX	1.67077794488435e-7
Lepr	increased circulating glucose level	homozygote	male	Early adult	Glucose	MRC Harwell	3.66650003360345e-35
Hunk	increased circulating glucose level	homozygote	male	Early adult	Glucose	HMGU	0.0000566563974804904
Gcn1	increased circulating glucose level	heterozygote	male	Early adult	Glucose	JAX	1.60277564632941e-8
Dnajc15	increased circulating glucose level	homozygote	female	Early adult	Glucose	BCM	0.000060226975563674
Capn12	increased circulating glucose level	homozygote	male	Early adult	Glucose	HMGU	4.93709691957493e-11
Dbil5	increased circulating glucose level	homozygote	male	Early adult	Glucose	MARC	0.000049788416673708
Gbx1	increased circulating glucose level	homozygote	male	Early adult	Glucose	ICS	7.65480992097479e-10
Ezh1	increased circulating glucose level	homozygote	female	Early adult	Glucose	MARC	7.18519100737084e-21
Usp36	increased circulating glucose level	heterozygote	female	Early adult	Glucose	MARC	1.62915183214645e-40
Grhl3	increased circulating glucose level	heterozygote	male	Early adult	Glucose	ICS	2.75688866630218e-7
Skor1	increased circulating glucose level	heterozygote	male	Early adult	Glucose	JAX	0.0000595411749513393
Nnt	increased circulating glucose level	homozygote	female	Early adult	Glucose	MRC Harwell	4.80569282903785e-7
Brd7	increased circulating glucose level	heterozygote	female	Early adult	Glucose	WTSI	0.0000600010640239884
Elapor1	increased circulating glucose level	heterozygote	female	Early adult	Glucose	ICS	0.0000478203972070506
Klhdc10	increased circulating glucose level	homozygote	female	Early adult	Glucose	JAX	0.0000128082784737161
1700030J22Rik	increased circulating glucose level	homozygote	female	Early adult	Glucose	JAX	0.00000430738177511626
Scml4	increased circulating glucose level	homozygote	female	Early adult	Glucose	JAX	0.0000114640737300026
Fgl1	increased circulating glucose level	homozygote	not_considered	Early adult	Glucose	ICS	0.0000230070410861538
Ranbp10	increased circulating glucose level	homozygote	male	Early adult	Glucose	UC Davis	9.06326736873645e-7
Ss18	increased circulating glucose level	heterozygote	male	Early adult	Glucose	JAX	0.0000370656166050331
Trnt1	increased circulating glucose level	heterozygote	male	Early adult	Glucose	HMGU	0.0000732373378296954
Trpv4	increased circulating glucose level	homozygote	female	Early adult	Glucose	CCP-IMG	0.0000337946865451855
Afmid	increased circulating glucose level	homozygote	male	Early adult	Glucose	MRC Harwell	0.0000266164663844959
Fam184b	increased circulating glucose level	homozygote	male	Early adult	Glucose	UC Davis	0.00000175561507103224
Usp31	increased circulating glucose level	homozygote	female	Early adult	Glucose	MARC	3.21369743375616e-9
Rhbdf2	increased circulating glucose level	homozygote	male	Early adult	Glucose	MRC Harwell	0.0000244256036744245
Nras	increased circulating glucose level	heterozygote	not_considered	Early adult	Glucose	MRC Harwell	0.00000646369007584191
Tnfaip1	increased circulating glucose level	homozygote	not_considered	Early adult	Glucose	ICS	0.0000149899109974649
Haao	increased circulating glucose level	homozygote	male	Early adult	Glucose	UC Davis	1.14129002977325e-8
Acyp1	increased circulating glucose level	homozygote	female	Early adult	Glucose	JAX	0.00000506022790504685
Ttbk1	increased circulating glucose level	homozygote	male	Early adult	Glucose	JAX	2.32914811772336e-8
Mrpl39	increased circulating glucose level	heterozygote	not_considered	Early adult	Glucose	JAX	0.0000189189153401159
Gng13	increased circulating glucose level	heterozygote	male	Early adult	Glucose	TCP	0.0000399747962564145
Fbxo2	increased circulating glucose level	homozygote	female	Early adult	Glucose	MARC	3.89153065220061e-11
S100b	increased circulating glucose level	homozygote	male	Early adult	Glucose	WTSI	0.0000761645759071122
Dnajc19	increased circulating glucose level	homozygote	male	Early adult	Glucose	MRC Harwell	6.26288712423389e-7
Chd7	increased circulating glucose level	heterozygote	male	Early adult	Glucose	WTSI	0.0000975957474272381
Lrrc41	increased circulating glucose level	homozygote	female	Early adult	Glucose	JAX	0.0000241952411184979
Znhit2	increased circulating glucose level	heterozygote	female	Early adult	Glucose	JAX	2.01095598420821e-8
Zfyve19	increased circulating glucose level	homozygote	female	Early adult	Glucose	JAX	0.0000532101156168256
Insyn2b	increased circulating glucose level	homozygote	male	Early adult	Glucose	JAX	1.23709130263024e-8
Oas1g	increased circulating glucose level	heterozygote	female	Early adult	Glucose	UC Davis	0.000026723502968331
Sap30	increased circulating glucose level	homozygote	female	Early adult	Glucose	JAX	1.02031230457959e-7
Fam83h	increased circulating glucose level	heterozygote	female	Early adult	Glucose	CCP-IMG	0.0000835085239159168
Slc7a11	increased circulating glucose level	homozygote	male	Early adult	Glucose	ICS	0.0000313045277962103
Thap12	increased circulating glucose level	heterozygote	male	Early adult	Glucose	JAX	8.45364489960667e-10
Mapkapk2	increased circulating glucose level	homozygote	female	Early adult	Glucose	MRC Harwell	0.00000207714930661139
Triobp	increased circulating glucose level	homozygote	male	Early adult	Glucose	JAX	0.00000363353542086957
Adora2a	increased circulating glucose level	homozygote	female	Early adult	Glucose	MRC Harwell	0.0000526414805641059
Zfp513	increased circulating glucose level	homozygote	female	Early adult	Glucose	JAX	0.00000209453738026517
Fam221a	increased circulating glucose level	homozygote	female	Early adult	Glucose	CCP-IMG	0.0000396925894502665
Usp47	increased circulating glucose level	homozygote	not_considered	Early adult	Glucose	MARC	0.00000585433897526411
Akt2	increased circulating glucose level	homozygote	male	Early adult	Glucose	WTSI	0.0000984237508774977
Gpn1	increased circulating glucose level	heterozygote	male	Early adult	Glucose	JAX	0.0000409040739187187
Dtx1	increased circulating glucose level	homozygote	male	Early adult	Glucose	MRC Harwell	0.00000773378551069853
Mtss2	increased circulating glucose level	homozygote	male	Early adult	Glucose	WTSI	0.0000216135307739966
Syngr2	increased circulating glucose level	homozygote	male	Early adult	Glucose	JAX	0.0000353098059999503
Vangl2	increased circulating glucose level	heterozygote	female	Early adult	Glucose	MRC Harwell	0.0000935761847153154
Ndufs3	increased circulating glucose level	heterozygote	male	Early adult	Glucose	ICS	0.0000858070313606916
Csnk1g2	increased circulating glucose level	homozygote	male	Early adult	Glucose	HMGU	3.65516119137162e-8
Atp8a2	increased circulating glucose level	heterozygote	male	Early adult	Glucose	JAX	0.0000953551563620947
Eid2b	increased circulating glucose level	heterozygote	female	Early adult	Glucose	JAX	9.27432310241089e-10
Cox7c	increased fasting circulating glucose level	heterozygote	female	Early adult	Fasted blood glucose concentration	JAX	0.0000021923225033555
Trim39	increased fasting circulating glucose level	homozygote	male	Early adult	Fasted blood glucose concentration	MRC Harwell	0.00000133997391337654
Ccdc51	increased fasting circulating glucose level	homozygote	female	Early adult	Fasted blood glucose concentration	JAX	0.00000739471742742178
Tnks	increased fasting circulating glucose level	homozygote	female	Early adult	Fasted blood glucose concentration	HMGU	1.30440453659524e-8
Nae1	increased fasting circulating glucose level	heterozygote	male	Early adult	Fasted blood glucose concentration	ICS	0.0000321223616381519
Zdhhc2	increased fasting circulating glucose level	homozygote	male	Early adult	Fasted blood glucose concentration	MARC	0.00000381426909957787
Cdkn1b	increased fasting circulating glucose level	homozygote	male	Early adult	Fasted blood glucose concentration	MRC Harwell	2.28700652319861e-10
Fam83d	increased fasting circulating glucose level	homozygote	male	Early adult	Fasted blood glucose concentration	CCP-IMG	0.00000854086991350912
Gpatch4	increased fasting circulating glucose level	homozygote	male	Early adult	Fasted blood glucose concentration	CCP-IMG	0.00000391082909870999
Rnf216	increased fasting circulating glucose level	homozygote	not_considered	Early adult	Fasted blood glucose concentration	TCP	0.0000344329170036684
Kcnh3	increased fasting circulating glucose level	homozygote	female	Early adult	Fasted blood glucose concentration	JAX	0.00000343671676606191
Macrod2	increased fasting circulating glucose level	homozygote	female	Early adult	Fasted blood glucose concentration	JAX	1.82192824734619e-8
Spag4	increased fasting circulating glucose level	homozygote	not_considered	Early adult	Fasted blood glucose concentration	JAX	0.0000524187297510359
Sdhb	increased fasting circulating glucose level	heterozygote	male	Early adult	Fasted blood glucose concentration	HMGU	0.0000724568677072231
Spryd4	increased fasting circulating glucose level	homozygote	not_considered	Early adult	Fasted blood glucose concentration	CCP-IMG	0.0000459670917600796
Upf3b	increased fasting circulating glucose level	homozygote	female	Early adult	Fasted blood glucose concentration	TCP	0.0000601509474532635
Atr	increased fasting circulating glucose level	heterozygote	female	Early adult	Fasted blood glucose concentration	JAX	0.0000150028835898431
Lbp	increased fasting circulating glucose level	homozygote	male	Early adult	Fasted blood glucose concentration	MRC Harwell	0.0000234113610834826
C1qtnf5	increased fasting circulating glucose level	heterozygote	not_considered	Early adult	Fasted blood glucose concentration	JAX	0.0000110969127521399
Chrdl1	increased fasting circulating glucose level	homozygote	female	Early adult	Fasted blood glucose concentration	MRC Harwell	0.00000918690238982389
Sfxn1	increased fasting circulating glucose level	homozygote	female	Early adult	Fasted blood glucose concentration	JAX	0.00000879252116459616
Pycr2	increased fasting circulating glucose level	homozygote	female	Early adult	Fasted blood glucose concentration	WTSI	0.000015912153544521
Pacsin2	increased fasting circulating glucose level	homozygote	female	Early adult	Fasted blood glucose concentration	JAX	4.80389502166046e-7
Zgpat	increased fasting circulating glucose level	homozygote	not_considered	Early adult	Fasted blood glucose concentration	TCP	1.65138173358059e-7
Med11	increased fasting circulating glucose level	heterozygote	male	Early adult	Fasted blood glucose concentration	JAX	0.0000105715509768269
Plcz1	increased fasting circulating glucose level	homozygote	not_considered	Early adult	Fasted blood glucose concentration	MRC Harwell	0.0000834887978458099
Arrdc1	increased fasting circulating glucose level	heterozygote	female	Early adult	Fasted blood glucose concentration	JAX	0.000092230097258339
Pip4k2c	increased fasting circulating glucose level	homozygote	male	Early adult	Fasted blood glucose concentration	JAX	6.06057466960004e-9
Dnase1l2	increased fasting circulating glucose level	homozygote	female	Early adult	Fasted blood glucose concentration	JAX	4.32319812497134e-15
Mocs2	increased fasting circulating glucose level	heterozygote	not_considered	Early adult	Fasted blood glucose concentration	HMGU	0.0000214135691427586
Qsox2	increased fasting circulating glucose level	homozygote	female	Early adult	Fasted blood glucose concentration	KMPC	4.7190375725027e-10
Hsd17b8	increased fasting circulating glucose level	homozygote	female	Early adult	Fasted blood glucose concentration	JAX	2.3799614101999e-9
Nol8	increased fasting circulating glucose level	heterozygote	not_considered	Early adult	Fasted blood glucose concentration	ICS	0.0000377856232829377
Rad1	increased fasting circulating glucose level	heterozygote	female	Early adult	Fasted blood glucose concentration	JAX	0.00000579954371534512
Cyp19a1	increased fasting circulating glucose level	homozygote	male	Late adult	Fasted blood glucose concentration	MRC Harwell	0.00000367059046131945
H1f10	increased fasting circulating glucose level	homozygote	female	Early adult	Fasted blood glucose concentration	JAX	0.0000112312803899376
Cinp	increased fasting circulating glucose level	heterozygote	female	Early adult	Fasted blood glucose concentration	JAX	1.47655083356794e-13
Laptm4a	increased fasting circulating glucose level	homozygote	male	Early adult	Fasted blood glucose concentration	ICS	4.8071020385376e-11
Cxcr1	increased fasting circulating glucose level	homozygote	male	Early adult	Fasted blood glucose concentration	WTSI	0.0000709558633046765
Prss8	increased fasting circulating glucose level	heterozygote	male	Early adult	Fasted blood glucose concentration	JAX	0.0000522587096692739
Ercc5	increased fasting circulating glucose level	heterozygote	male	Early adult	Fasted blood glucose concentration	BCM	0.0000808608207547983
Washc4	increased fasting circulating glucose level	heterozygote	male	Early adult	Fasted blood glucose concentration	JAX	0.00000267020556530157
Far2	increased fasting circulating glucose level	homozygote	male	Early adult	Fasted blood glucose concentration	JAX	4.66448262552454e-12
Cyp4b1	increased fasting circulating glucose level	homozygote	male	Early adult	Fasted blood glucose concentration	HMGU	0.0000208036560269345
Kcnn4	increased fasting circulating glucose level	homozygote	male	Early adult	Fasted blood glucose concentration	CCP-IMG	4.46819931739042e-8
Ash1l	increased fasting circulating glucose level	heterozygote	not_considered	Early adult	Fasted blood glucose concentration	MARC	0.0000834951379174997
Ylpm1	increased fasting circulating glucose level	heterozygote	not_considered	Early adult	Fasted blood glucose concentration	JAX	0.0000105999594189887
Pcsk5	increased fasting circulating glucose level	heterozygote	not_considered	Early adult	Fasted blood glucose concentration	JAX	0.0000779488683719798
Nxn	increased fasting circulating glucose level	heterozygote	not_considered	Early adult	Fasted blood glucose concentration	JAX	0.00000774424608485091
Cldnd2	increased fasting circulating glucose level	homozygote	female	Early adult	Fasted blood glucose concentration	ICS	0.0000398827391110074
Strn3	increased fasting circulating glucose level	heterozygote	female	Early adult	Fasted blood glucose concentration	JAX	4.46308069323098e-11
Nat8f2	increased fasting circulating glucose level	homozygote	male	Early adult	Fasted blood glucose concentration	JAX	0.0000419466543766877
Dnajb3	increased fasting circulating glucose level	homozygote	female	Early adult	Fasted blood glucose concentration	JAX	0.0000437055779386693
Abhd12b	increased fasting circulating glucose level	homozygote	male	Early adult	Fasted blood glucose concentration	JAX	0.0000329214292156391
Atf2	increased fasting circulating glucose level	heterozygote	male	Early adult	Fasted blood glucose concentration	CCP-IMG	0.00001043978323728
Loxl1	increased fasting circulating glucose level	heterozygote	female	Early adult	Fasted blood glucose concentration	JAX	0.0000395222286116895
Fbxo11	increased fasting circulating glucose level	heterozygote	male	Early adult	Fasted blood glucose concentration	MRC Harwell	0.0000370750661763225
Hspb3	increased fasting circulating glucose level	homozygote	male	Early adult	Fasted blood glucose concentration	JAX	1.15581694887778e-16
Mir203	increased fasting circulating glucose level	heterozygote	male	Early adult	Fasted blood glucose concentration	MARC	0.00000520007473965693
Pcgf1	increased fasting circulating glucose level	heterozygote	not_considered	Early adult	Fasted blood glucose concentration	JAX	0.0000390170196897799
Slc30a2	increased fasting circulating glucose level	heterozygote	male	Early adult	Fasted blood glucose concentration	TCP	0.0000180589742778196
Abi2	increased fasting circulating glucose level	homozygote	male	Early adult	Fasted blood glucose concentration	TCP	0.0000104315356449252
Crx	increased fasting circulating glucose level	homozygote	male	Early adult	Fasted blood glucose concentration	CCP-IMG	3.56129480076039e-7
Parp1	increased fasting circulating glucose level	homozygote	male	Early adult	Fasted blood glucose concentration	CCP-IMG	5.75799674481953e-7
Stx19	increased fasting circulating glucose level	homozygote	female	Early adult	Fasted blood glucose concentration	JAX	2.02971103101418e-11
Cyp4f16	increased fasting circulating glucose level	homozygote	female	Early adult	Fasted blood glucose concentration	MRC Harwell	2.79280046938176e-7
Mlx	increased fasting circulating glucose level	homozygote	male	Late adult	Fasted blood glucose concentration	JAX	6.71146488756408e-7
Nek2	increased fasting circulating glucose level	homozygote	male	Early adult	Fasted blood glucose concentration	JAX	0.00000324615202869205
Tmem240	increased fasting circulating glucose level	homozygote	male	Early adult	Fasted blood glucose concentration	CCP-IMG	0.0000973967554056553
Ppp2r1b	increased fasting circulating glucose level	homozygote	female	Early adult	Fasted blood glucose concentration	MARC	0.0000127709436208825
Pudp	increased fasting circulating glucose level	homozygote	female	Early adult	Fasted blood glucose concentration	JAX	0.00000413694744244458
Nrcam	increased fasting circulating glucose level	heterozygote	male	Early adult	Fasted blood glucose concentration	JAX	0.00000338488508373266
Rilpl2	increased fasting circulating glucose level	homozygote	female	Early adult	Fasted blood glucose concentration	JAX	0.0000443780722788718
Vkorc1l1	increased fasting circulating glucose level	homozygote	male	Early adult	Fasted blood glucose concentration	JAX	3.41173639938314e-42
Gigyf2	increased fasting circulating glucose level	homozygote	female	Early adult	Fasted blood glucose concentration	MRC Harwell	0.00000298808069388357
Zfp36	increased fasting circulating glucose level	heterozygote	male	Early adult	Fasted blood glucose concentration	MARC	2.2094901990888e-7
Ppp2r2b	increased fasting circulating glucose level	homozygote	male	Early adult	Fasted blood glucose concentration	TCP	0.0000497064753888909
Grik3	increased fasting circulating glucose level	homozygote	female	Early adult	Fasted blood glucose concentration	UC Davis	5.77499706440561e-7
Stk38	increased fasting circulating glucose level	heterozygote	female	Early adult	Fasted blood glucose concentration	JAX	0.0000142089859059281
Sptssb	increased fasting circulating glucose level	homozygote	female	Early adult	Fasted blood glucose concentration	JAX	0.0000699167428849974
Phf5a	increased fasting circulating glucose level	heterozygote	female	Early adult	Fasted blood glucose concentration	MARC	5.80310587163723e-9
Abca7	increased fasting circulating glucose level	homozygote	female	Early adult	Fasted blood glucose concentration	JAX	0.00000148761345207561
Slc2a2	increased fasting circulating glucose level	heterozygote	male	Early adult	Fasted blood glucose concentration	RBRC	0.0000908579151278341
Or5b112	increased fasting circulating glucose level	homozygote	male	Early adult	Fasted blood glucose concentration	HMGU	0.0000524427765997862
Gdpd2	increased fasting circulating glucose level	hemizygote	male	Early adult	Fasted blood glucose concentration	WTSI	0.00000133336460828026
Nrsn1	increased fasting circulating glucose level	homozygote	female	Early adult	Fasted blood glucose concentration	JAX	0.00000485929738546247
Rspo4	increased fasting circulating glucose level	homozygote	not_considered	Early adult	Fasted blood glucose concentration	WTSI	0.0000127150538187237
Gbp2	increased fasting circulating glucose level	homozygote	male	Early adult	Fasted blood glucose concentration	HMGU	0.00000445873049863462
Ppp6c	increased fasting circulating glucose level	heterozygote	male	Early adult	Fasted blood glucose concentration	ICS	0.00000202428275620444
Ifi205	increased fasting circulating glucose level	homozygote	not_considered	Early adult	Fasted blood glucose concentration	TCP	0.0000977482790665007
Gfpt2	increased fasting circulating glucose level	homozygote	male	Early adult	Fasted blood glucose concentration	HMGU	4.45255545531283e-9
Cep126	increased fasting circulating glucose level	homozygote	male	Early adult	Fasted blood glucose concentration	JAX	0.000018548014302317
Angptl3	increased fasting circulating glucose level	homozygote	female	Early adult	Fasted blood glucose concentration	HMGU	0.00000341106574790244
Eif4g1	increased fasting circulating glucose level	heterozygote	male	Early adult	Fasted blood glucose concentration	HMGU	0.0000563615316987674
Cyb561a3	increased fasting circulating glucose level	homozygote	male	Early adult	Fasted blood glucose concentration	HMGU	0.00000500102532643526
Uchl4	increased fasting circulating glucose level	homozygote	female	Early adult	Fasted blood glucose concentration	CCP-IMG	0.00000683088525096734
A830018L16Rik	increased fasting circulating glucose level	homozygote	male	Early adult	Fasted blood glucose concentration	UC Davis	0.000026182446130181
Tns3	increased fasting circulating glucose level	heterozygote	male	Late adult	Fasted blood glucose concentration	BCM	0.0000537744837699266
Slc44a4	increased fasting circulating glucose level	homozygote	not_considered	Early adult	Fasted blood glucose concentration	HMGU	0.0000539839868378689
Aspa	increased fasting circulating glucose level	homozygote	male	Early adult	Fasted blood glucose concentration	HMGU	1.06058621283716e-12
Col18a1	increased fasting circulating glucose level	homozygote	not_considered	Early adult	Fasted blood glucose concentration	JAX	0.0000248959799984405
Asb7	increased fasting circulating glucose level	homozygote	male	Early adult	Fasted blood glucose concentration	CCP-IMG	1.13203458374984e-15
Hycc1	increased fasting circulating glucose level	homozygote	male	Early adult	Fasted blood glucose concentration	CCP-IMG	1.72511822594216e-12
Agpat4	increased fasting circulating glucose level	homozygote	male	Early adult	Fasted blood glucose concentration	MRC Harwell	0.0000197467875074456
Ctsm	increased fasting circulating glucose level	homozygote	female	Early adult	Fasted blood glucose concentration	MARC	1.56906772809352e-8
Rilpl1	increased fasting circulating glucose level	homozygote	male	Early adult	Fasted blood glucose concentration	HMGU	1.21910608451435e-9
Mrpl22	increased fasting circulating glucose level	heterozygote	female	Early adult	Fasted blood glucose concentration	JAX	0.0000604090946714896
Fbf1	increased fasting circulating glucose level	homozygote	female	Early adult	Fasted blood glucose concentration	WTSI	7.47181489601521e-7
Sebox	increased fasting circulating glucose level	homozygote	male	Early adult	Fasted blood glucose concentration	JAX	6.59226880687334e-7
Dlgap2	increased fasting circulating glucose level	homozygote	female	Early adult	Fasted blood glucose concentration	MARC	2.09631842406541e-8
Btg2	increased fasting circulating glucose level	homozygote	female	Early adult	Fasted blood glucose concentration	JAX	5.23183974664859e-13
Fam186b	increased fasting circulating glucose level	homozygote	male	Early adult	Fasted blood glucose concentration	JAX	0.0000365785301764555
Mcu	increased fasting circulating glucose level	heterozygote	male	Early adult	Fasted blood glucose concentration	MRC Harwell	0.00000882153103325294
Cdc34	increased fasting circulating glucose level	heterozygote	not_considered	Early adult	Fasted blood glucose concentration	JAX	0.000082737530116006
Cdk5rap3	increased fasting circulating glucose level	heterozygote	male	Early adult	Fasted blood glucose concentration	HMGU	0.0000229587862240097
Dynlrb2	increased fasting circulating glucose level	heterozygote	female	Early adult	Fasted blood glucose concentration	WTSI	0.00000114433646584136
Psg22	increased fasting circulating glucose level	homozygote	male	Early adult	Fasted blood glucose concentration	WTSI	0.0000356377037216021
Abtb1	increased fasting circulating glucose level	homozygote	male	Early adult	Fasted blood glucose concentration	CCP-IMG	0.0000615178359148057
Pparg	increased fasting circulating glucose level	heterozygote	not_considered	Early adult	Fasted blood glucose concentration	MRC Harwell	0.0000970125834514057
Slc39a4	increased fasting circulating glucose level	heterozygote	male	Early adult	Fasted blood glucose concentration	UC Davis	0.0000988938444352141
Xkr5	increased fasting circulating glucose level	homozygote	male	Early adult	Fasted blood glucose concentration	HMGU	4.90154351816293e-9
Spart	increased fasting circulating glucose level	homozygote	male	Early adult	Fasted blood glucose concentration	HMGU	0.00000488732167329356
Siva1	increased fasting circulating glucose level	homozygote	male	Early adult	Fasted blood glucose concentration	HMGU	0.0000203679707171957
Atg4b	increased fasting circulating glucose level	homozygote	not_considered	Early adult	Fasted blood glucose concentration	MARC	0.0000824420561618133
Rab11fip1	increased fasting circulating glucose level	homozygote	female	Early adult	Fasted blood glucose concentration	BCM	0.00000186404332645199
Irag1	increased fasting circulating glucose level	homozygote	male	Early adult	Fasted blood glucose concentration	CCP-IMG	8.89180721323818e-9
Duox2	increased fasting circulating glucose level	homozygote	female	Early adult	Fasted blood glucose concentration	UC Davis	0.00000399949330433006
Dnajc5g	increased fasting circulating glucose level	heterozygote	not_considered	Early adult	Fasted blood glucose concentration	JAX	0.0000329043637617987
Farp1	increased fasting circulating glucose level	homozygote	not_considered	Early adult	Fasted blood glucose concentration	HMGU	0.0000781089399647396
Fndc4	increased fasting circulating glucose level	homozygote	not_considered	Early adult	Fasted blood glucose concentration	JAX	0.0000112687062978623
Letmd1	increased fasting circulating glucose level	homozygote	female	Early adult	Fasted blood glucose concentration	KMPC	0.00000415320836860596
Wdr36	increased fasting circulating glucose level	heterozygote	female	Early adult	Fasted blood glucose concentration	JAX	0.0000284099886532914
Uri1	increased fasting circulating glucose level	homozygote	male	Early adult	Fasted blood glucose concentration	WTSI	0.0000164835637879196
Ltbp2	increased fasting circulating glucose level	homozygote	female	Early adult	Fasted blood glucose concentration	JAX	4.12813637346593e-12
Daam2	increased fasting circulating glucose level	homozygote	female	Early adult	Fasted blood glucose concentration	WTSI	0.000052012233961516
Lamp5	increased fasting circulating glucose level	homozygote	female	Early adult	Fasted blood glucose concentration	JAX	0.00000606279890751023
Ccdc120	increased fasting circulating glucose level	homozygote	female	Early adult	Fasted blood glucose concentration	JAX	9.53704526462928e-9
Arel1	increased fasting circulating glucose level	homozygote	female	Early adult	Fasted blood glucose concentration	MARC	0.00000245307262187453
Ppp1r14a	increased fasting circulating glucose level	homozygote	male	Early adult	Fasted blood glucose concentration	MARC	0.000041032741713104
Exosc3	increased fasting circulating glucose level	heterozygote	female	Early adult	Fasted blood glucose concentration	UC Davis	0.0000945491475029938
Coq6	increased fasting circulating glucose level	heterozygote	male	Early adult	Fasted blood glucose concentration	ICS	3.55685510055086e-7
Cfb	increased fasting circulating glucose level	homozygote	female	Early adult	Fasted blood glucose concentration	JAX	3.19690282691013e-7
Dhx30	increased fasting circulating glucose level	heterozygote	male	Early adult	Fasted blood glucose concentration	JAX	2.04900665716264e-12
F730043M19Rik	increased fasting circulating glucose level	homozygote	male	Early adult	Fasted blood glucose concentration	WTSI	0.00000241687583253144
Tspan18	increased fasting circulating glucose level	homozygote	female	Early adult	Fasted blood glucose concentration	JAX	0.00000322484795344692
Vwa8	increased fasting circulating glucose level	homozygote	male	Early adult	Fasted blood glucose concentration	HMGU	3.02541488494926e-7
Gngt2	increased fasting circulating glucose level	homozygote	female	Early adult	Fasted blood glucose concentration	BCM	0.0000167298198864614
Ipo11	increased fasting circulating glucose level	heterozygote	female	Early adult	Fasted blood glucose concentration	JAX	0.0000018716807889663
Dbn1	increased fasting circulating glucose level	heterozygote	male	Early adult	Fasted blood glucose concentration	CCP-IMG	0.00000768601385016974
Blcap	increased fasting circulating glucose level	homozygote	female	Early adult	Fasted blood glucose concentration	JAX	0.0000301973694850061
Stk33	increased fasting circulating glucose level	homozygote	female	Early adult	Fasted blood glucose concentration	JAX	0.0000448145556972736
Nudt13	increased fasting circulating glucose level	homozygote	not_considered	Early adult	Fasted blood glucose concentration	BCM	0.0000439754984928875
Zfp616	increased fasting circulating glucose level	homozygote	female	Early adult	Fasted blood glucose concentration	WTSI	0.0000972793945099834
Evl	increased fasting circulating glucose level	homozygote	male	Early adult	Fasted blood glucose concentration	MRC Harwell	0.00000352251449014998
Impact	increased fasting circulating glucose level	homozygote	male	Early adult	Fasted blood glucose concentration	CCP-IMG	0.0000506506492719651
Ptch2	increased fasting circulating glucose level	homozygote	male	Early adult	Fasted blood glucose concentration	MRC Harwell	0.00000415404604564538
Arl8b	increased fasting circulating glucose level	heterozygote	male	Early adult	Fasted blood glucose concentration	TCP	0.0000671403172230442
Mettl6	increased fasting circulating glucose level	homozygote	female	Early adult	Fasted blood glucose concentration	JAX	0.0000809248240846143
Emc4	increased fasting circulating glucose level	heterozygote	female	Early adult	Fasted blood glucose concentration	MARC	0.0000317854164259727
Btbd9	increased fasting circulating glucose level	homozygote	male	Early adult	Fasted blood glucose concentration	HMGU	0.0000142467135050253
Adora2b	increased fasting circulating glucose level	heterozygote	male	Early adult	Fasted blood glucose concentration	JAX	1.74928618843701e-7
Fbxl15	increased fasting circulating glucose level	homozygote	not_considered	Early adult	Fasted blood glucose concentration	MARC	0.0000183168543697043
Nrde2	increased fasting circulating glucose level	heterozygote	female	Early adult	Fasted blood glucose concentration	WTSI	0.0000969746455708319
Snca	increased fasting circulating glucose level	homozygote	female	Early adult	Fasted blood glucose concentration	MRC Harwell	0.0000646162632077242
Tmprss6	increased fasting circulating glucose level	homozygote	male	Early adult	Fasted blood glucose concentration	ICS	7.69171781049705e-8
Ube2w	increased fasting circulating glucose level	homozygote	male	Early adult	Fasted blood glucose concentration	MARC	6.78773492552864e-13
Dmwd	increased fasting circulating glucose level	homozygote	female	Early adult	Fasted blood glucose concentration	JAX	0.0000163849465444941
Ap3s1	increased fasting circulating glucose level	homozygote	male	Early adult	Fasted blood glucose concentration	HMGU	1.69965307843097e-7
Trip13	increased fasting circulating glucose level	homozygote	female	Early adult	Fasted blood glucose concentration	JAX	6.58683300274204e-7
Cand1	increased fasting circulating glucose level	heterozygote	male	Early adult	Fasted blood glucose concentration	UC Davis	1.27328126570751e-9
Bach1	increased fasting circulating glucose level	heterozygote	female	Early adult	Fasted blood glucose concentration	JAX	1.03878241114912e-16
Taf15	increased fasting circulating glucose level	homozygote	male	Early adult	Fasted blood glucose concentration	UC Davis	7.87908177034692e-9
Cul4a	increased fasting circulating glucose level	homozygote	male	Early adult	Fasted blood glucose concentration	CCP-IMG	0.0000190540122734964
Pitx3	increased fasting circulating glucose level	homozygote	male	Early adult	Fasted blood glucose concentration	JAX	3.68441737841e-8
Dnajb7	increased fasting circulating glucose level	homozygote	female	Early adult	Fasted blood glucose concentration	JAX	1.6978749965499e-8
Suv39h2	increased fasting circulating glucose level	homozygote	male	Early adult	Fasted blood glucose concentration	MARC	0.00000914334470559758
Shisal1	increased fasting circulating glucose level	homozygote	female	Early adult	Fasted blood glucose concentration	CCP-IMG	0.0000220137940610177
Ankib1	increased fasting circulating glucose level	homozygote	male	Early adult	Fasted blood glucose concentration	MRC Harwell	0.0000232340168225259
Faah	increased fasting circulating glucose level	homozygote	not_considered	Early adult	Fasted blood glucose concentration	MRC Harwell	0.0000449708191201381
Cidec	increased fasting circulating glucose level	homozygote	not_considered	Early adult	Fasted blood glucose concentration	HMGU	0.00000239163928061892
Aifm3	increased fasting circulating glucose level	homozygote	female	Early adult	Fasted blood glucose concentration	RBRC	0.00000395467420625261
Cenpe	increased fasting circulating glucose level	heterozygote	male	Early adult	Fasted blood glucose concentration	HMGU	9.38241099025522e-8
Igsf11	increased fasting circulating glucose level	homozygote	female	Early adult	Fasted blood glucose concentration	JAX	0.00000834255069767292
Sox30	increased fasting circulating glucose level	homozygote	male	Early adult	Fasted blood glucose concentration	BCM	0.000043726926754653
Mbd6	increased fasting circulating glucose level	heterozygote	female	Early adult	Fasted blood glucose concentration	UC Davis	0.0000120860612087262
Cep57l1	increased fasting circulating glucose level	heterozygote	male	Early adult	Fasted blood glucose concentration	JAX	0.0000118812479788035
Atp5mc2	increased fasting circulating glucose level	heterozygote	male	Early adult	Fasted blood glucose concentration	HMGU	0.0000918893597947504
Nagk	increased fasting circulating glucose level	homozygote	not_considered	Early adult	Fasted blood glucose concentration	MRC Harwell	0.0000746705888985399
Bag2	increased fasting circulating glucose level	homozygote	female	Early adult	Fasted blood glucose concentration	JAX	0.0000606711552183197
Knstrn	increased fasting circulating glucose level	homozygote	male	Early adult	Fasted blood glucose concentration	ICS	0.0000899692932601694
Bcl11b	increased fasting circulating glucose level	heterozygote	not_considered	Early adult	Fasted blood glucose concentration	JAX	0.0000769154903074165
Marchf3	increased fasting circulating glucose level	homozygote	not_considered	Early adult	Fasted blood glucose concentration	CCP-IMG	0.0000323952916030379
Ogn	increased fasting circulating glucose level	homozygote	female	Early adult	Fasted blood glucose concentration	JAX	0.0000697509609541572
Cd33	increased fasting circulating glucose level	homozygote	female	Early adult	Fasted blood glucose concentration	JAX	0.00000759917801129543
Slco6c1	increased fasting circulating glucose level	homozygote	female	Early adult	Fasted blood glucose concentration	MARC	0.00000968284427176621
Hspb6	increased fasting circulating glucose level	homozygote	female	Early adult	Fasted blood glucose concentration	JAX	0.0000211074977548074
Rin3	increased fasting circulating glucose level	homozygote	female	Early adult	Fasted blood glucose concentration	JAX	0.0000574627546060083
Slc50a1	increased fasting circulating glucose level	homozygote	female	Early adult	Fasted blood glucose concentration	JAX	0.0000579317237535068
Atp2a2	increased fasting circulating glucose level	heterozygote	male	Early adult	Fasted blood glucose concentration	MRC Harwell	0.0000622835243172652
Kntc1	increased fasting circulating glucose level	heterozygote	not_considered	Early adult	Fasted blood glucose concentration	JAX	0.0000599800679372819
Kctd7	increased fasting circulating glucose level	homozygote	male	Early adult	Fasted blood glucose concentration	BCM	0.000018742229861491
Lcp1	increased fasting circulating glucose level	heterozygote	male	Early adult	Fasted blood glucose concentration	JAX	7.15346105471978e-9
Pate4	increased fasting circulating glucose level	homozygote	female	Early adult	Fasted blood glucose concentration	JAX	8.70531353719592e-8
Gpnmb	increased fasting circulating glucose level	heterozygote	male	Early adult	Fasted blood glucose concentration	JAX	1.01383099283943e-7
Hsf5	increased fasting circulating glucose level	homozygote	not_considered	Early adult	Fasted blood glucose concentration	JAX	0.0000366105236405678
Pfkfb2	increased fasting circulating glucose level	homozygote	female	Early adult	Fasted blood glucose concentration	MARC	0.0000564860215241572
Efna5	increased fasting circulating glucose level	homozygote	male	Early adult	Fasted blood glucose concentration	HMGU	4.83896387445249e-7
Myh10	increased fasting circulating glucose level	heterozygote	female	Early adult	Fasted blood glucose concentration	JAX	0.0000942209013635139
Fshr	increased fasting circulating glucose level	homozygote	female	Early adult	Fasted blood glucose concentration	MARC	0.0000289736689951909
Hipk3	increased fasting circulating glucose level	homozygote	male	Early adult	Fasted blood glucose concentration	HMGU	2.75393463589069e-9
Nsun5	increased fasting circulating glucose level	homozygote	not_considered	Late adult	Fasted blood glucose concentration	MRC Harwell	0.0000820659169074034

## Sheet: Insulin
Gene/allele	Phenotype	Zygosity	Sex	Life stage	Parameter	Phenotyping center	Most significant p-value
Gcgr	decreased circulating insulin level	homozygote	male	Early adult	Insulin	UC Davis	8.15435e-05
Rab15	decreased circulating insulin level	homozygote	male	Early adult	Insulin	WTSI	7.02449e-05
Paupar	increased circulating insulin level	homozygote	male	Early adult	Insulin	WTSI	1.5324e-28
Psg27	increased circulating insulin level	homozygote	male	Early adult	Insulin	WTSI	1.43215e-28
Bnip3	increased circulating insulin level	homozygote	male	Early adult	Insulin	UC Davis	1.9814e-07
Cpgi23001	increased circulating insulin level	hemizygote	male	Early adult	Insulin	WTSI	2.48663e-06
Pvr	increased circulating insulin level	homozygote	male	Early adult	Insulin	WTSI	7.74581e-15
Bcar3	increased circulating insulin level	homozygote	male	Early adult	Insulin	UC Davis	6.01379e-05
Arid3a	increased circulating insulin level	heterozygote	male	Early adult	Insulin	JAX	1.0781e-06
Ncoa2	increased circulating insulin level	heterozygote	male	Early adult	Insulin	UC Davis	2.72511e-05
Glt8d2	increased circulating insulin level	homozygote	male	Early adult	Insulin	WTSI	1.98119e-06
Celf4	increased circulating insulin level	heterozygote	female	Early adult	Insulin	WTSI	6.19169e-05
Pias2	increased circulating insulin level	homozygote	male	Early adult	Insulin	WTSI	3.41533e-05
Farsa	increased circulating insulin level	heterozygote	female	Early adult	Insulin	WTSI	5.05606e-07
Wdr37	increased circulating insulin level	homozygote	female	Early adult	Insulin	WTSI	8.94872e-08
Trappc9	increased circulating insulin level	homozygote	female	Early adult	Insulin	WTSI	9.93799e-16
Tcf20	increased circulating insulin level	homozygote	male	Early adult	Insulin	WTSI	4.99964e-24
Nudcd3	increased circulating insulin level	homozygote	female	Early adult	Insulin	WTSI	0
Cxcr1	increased circulating insulin level	homozygote	male	Early adult	Insulin	WTSI	3.37468e-48
Gnl3	increased circulating insulin level	heterozygote	male	Early adult	Insulin	WTSI	1.1179e-07
Exosc8	increased circulating insulin level	heterozygote	male	Early adult	Insulin	JAX	7.23006e-11
Dnajc5g	increased circulating insulin level	heterozygote	female	Early adult	Insulin	JAX	6.27487e-17
Elk1	increased circulating insulin level	hemizygote	male	Early adult	Insulin	JAX	4.62826e-11
Pold3	increased circulating insulin level	heterozygote	male	Early adult	Insulin	WTSI	1.64324e-47
Lipe	increased circulating insulin level	homozygote	male	Early adult	Insulin	UC Davis	7.72915e-07
Tmem163	increased circulating insulin level	homozygote	male	Early adult	Insulin	UC Davis	3.1765e-14
Slc25a4	increased circulating insulin level	homozygote	not_considered	Early adult	Insulin	WTSI	9.14143e-06
Rbmx	increased circulating insulin level	homozygote	female	Early adult	Insulin	WTSI	1.93003e-08
Ncald	increased circulating insulin level	homozygote	not_considered	Early adult	Insulin	JAX	1.67094e-05
Zbtb32	increased circulating insulin level	homozygote	male	Early adult	Insulin	JAX	2.80267e-05
Ppy	increased circulating insulin level	homozygote	male	Early adult	Insulin	HMGU	6.32187e-09
Adgrb1	increased circulating insulin level	homozygote	male	Early adult	Insulin	WTSI	8.97596e-06
Palb2	increased circulating insulin level	heterozygote	male	Early adult	Insulin	JAX	8.2218e-06
Alg2	increased circulating insulin level	heterozygote	male	Early adult	Insulin	JAX	4.66237e-06
Cacna1f	increased circulating insulin level	homozygote	female	Early adult	Insulin	UC Davis	1.98793e-12
Trappc10	increased circulating insulin level	homozygote	male	Early adult	Insulin	WTSI	2.21935e-43
Dusp3	increased circulating insulin level	homozygote	male	Early adult	Insulin	WTSI	7.11063e-07
Cd248	increased circulating insulin level	homozygote	male	Early adult	Insulin	UC Davis	6.57427e-05
Usp1	increased circulating insulin level	homozygote	male	Early adult	Insulin	WTSI	9.7727e-09
Pepd	increased circulating insulin level	homozygote	male	Early adult	Insulin	WTSI	8.797e-08
Jmjd7	increased circulating insulin level	homozygote	male	Early adult	Insulin	WTSI	4.8101e-09
Ndufb9	increased circulating insulin level	heterozygote	not_considered	Early adult	Insulin	HMGU	2.60413e-06
Herc1	increased circulating insulin level	homozygote	male	Early adult	Insulin	WTSI	1.97434e-59
Adcy9	increased circulating insulin level	heterozygote	male	Early adult	Insulin	WTSI	1.06643e-33
Fbf1	increased circulating insulin level	homozygote	male	Early adult	Insulin	WTSI	4.08832e-29
Txndc5	increased circulating insulin level	heterozygote	male	Early adult	Insulin	UC Davis	2.90262e-13
Plet1	increased circulating insulin level	homozygote	male	Early adult	Insulin	WTSI	1.76145e-11
Spryd3	increased circulating insulin level	homozygote	male	Early adult	Insulin	HMGU	8.95201e-08
F730043M19Rik	increased circulating insulin level	homozygote	male	Early adult	Insulin	WTSI	8.37959e-103
Larp4b	increased circulating insulin level	homozygote	male	Early adult	Insulin	WTSI	3.82792e-09
Dcx	increased circulating insulin level	hemizygote	male	Early adult	Insulin	WTSI	3.85945e-08
Ankhd1	increased circulating insulin level	homozygote	male	Early adult	Insulin	WTSI	1.79508e-05
Sfxn3	increased circulating insulin level	homozygote	male	Early adult	Insulin	WTSI	1.60962e-08
Kmt2e	increased circulating insulin level	heterozygote	male	Early adult	Insulin	WTSI	6.02797e-07
Mrap2	increased circulating insulin level	homozygote	male	Early adult	Insulin	WTSI	2.58349e-134
Acad12	increased circulating insulin level	homozygote	male	Early adult	Insulin	WTSI	3.64329e-06
Selenbp1	increased circulating insulin level	homozygote	female	Early adult	Insulin	UC Davis	4.18951e-06
Sec61b	increased circulating insulin level	homozygote	female	Early adult	Insulin	UC Davis	5.88508e-07
Asf1a	increased circulating insulin level	heterozygote	not_considered	Early adult	Insulin	JAX	6.94351e-05
Lmod3	increased circulating insulin level	homozygote	not_considered	Early adult	Insulin	UC Davis	7.9516e-05
Adamts15	increased circulating insulin level	homozygote	male	Early adult	Insulin	UC Davis	1.99429e-05
Stoml2	increased circulating insulin level	homozygote	male	Early adult	Insulin	UC Davis	7.15691e-05
Prkd1	increased circulating insulin level	heterozygote	male	Early adult	Insulin	WTSI	6.83358e-05
Nacad	increased circulating insulin level	homozygote	female	Early adult	Insulin	WTSI	9.2726e-05
Ipo7	increased circulating insulin level	heterozygote	male	Early adult	Insulin	UC Davis	6.51909e-05
Rabl2	increased circulating insulin level	homozygote	male	Early adult	Insulin	UC Davis	2.34583e-09
Cog3	increased circulating insulin level	heterozygote	male	Early adult	Insulin	HMGU	2.05144e-05
Casp4	increased circulating insulin level	homozygote	male	Early adult	Insulin	UC Davis	9.31477e-10
