# Supplementary material for: Epigenetic Legacy: The Role of Sperm miRNAs in the Paternal Inheritance of Diabetes and Obesity Development
Source: Diabetes Metab Res Rev. 2026 Mar 23;42(3):e70157. doi: 10.1002/dmrr.70157 (PMC13006935; doi:10.1002/dmrr.70157)
Supplement: Supplementary file 5 — Table S2: Predicted target genes of miRNAs identified in epididymal sperm epigenome studies. [file DMRR-42-e70157-s002.xlsx]

## Sheet: Chronic HFD
Target Score	miRNA Name	Gene Symbol	Mapped to human genome	Gene Description	Study(s)	6,528 genes
100	mmu-miR-205-5p	Chn1	✓	chimerin 1	Fullston et al. 2013			References:
100	mmu-miR-196a-5p	Hoxc8	✓	homeobox C8	Fullston et al. 2013			T. Fullston, E. M. Ohlsson Teague, N. O. Palmer, M. J. Deblasio, M. Mitchell, M. Corbett, C. G. Print, J. A. Owens, M. Lane, Paternal obesity initiates metabolic disturbances in two generations of mice with incomplete penetrance to the F2 generation and alters the transcriptional profile of testis and sperm microRNA content. Faseb j 2013, 27, 4226-4243.
100	mmu-miR-340-5p	Cdh9	✓	cadherin 9	Fullston et al. 2013, Grandjean et al. 2015
100	mmu-miR-340-5p	Adgrb3	✓	adhesion G protein-coupled receptor B3	Fullston et al. 2013, Grandjean et al. 2015
100	mmu-miR-340-5p	Stxbp4	✓	syntaxin binding protein 4	Fullston et al. 2013, Grandjean et al. 2015			T. Fullston, E. M. Ohlsson-Teague, C. G. Print, L. Y. Sandeman, M. Lane, Sperm microRNA Content Is Altered in a Mouse Model of Male Obesity, but the Same Suite of microRNAs Are Not Altered in Offspring's Sperm. PLoS One 2016, 11, e0166076.
100	mmu-miR-340-5p	Kcnk1	✓	potassium channel, subfamily K, member 1	Fullston et al. 2013, Grandjean et al. 2015
100	mmu-miR-340-5p	Dmd	✓	dystrophin, muscular dystrophy	Fullston et al. 2013, Grandjean et al. 2015			V. Grandjean, S. Fourré, D. A. De Abreu, M. A. Derieppe, J. J. Remy, M. Rassoulzadegan, RNA-mediated paternal heredity of diet-induced obesity and metabolic disorders. Sci Rep 2015, 5, 18193.
100	mmu-miR-340-5p	Kctd14	✓	potassium channel tetramerisation domain containing 14	Fullston et al. 2013, Grandjean et al. 2015
100	mmu-miR-340-5p	Esyt2	✓	extended synaptotagmin-like protein 2	Fullston et al. 2013, Grandjean et al. 2015			C. C. Fontelles, E. Carney, J. Clarke, N. M. Nguyen, C. Yin, L. Jin, M. I. Cruz, T. P. Ong, L. Hilakivi-Clarke, S. De Assis, Paternal overweight is associated with increased breast cancer risk in daughters in a mouse model. Sci Rep 2016, 6, 28602.
100	mmu-miR-340-5p	Tpp2	✓	tripeptidyl peptidase II	Fullston et al. 2013, Grandjean et al. 2015
99	mmu-miR-133b-3p	Tagln2	✓	transgelin 2	Fullston et al. 2013
99	mmu-miR-133b-3p	Maml1	✓	mastermind like transcriptional coactivator 1	Fullston et al. 2013
99	mmu-miR-133b-3p	Ptbp1	✓	polypyrimidine tract binding protein 1	Fullston et al. 2013
99	mmu-miR-205-5p	Mgrn1	✓	mahogunin, ring finger 1	Fullston et al. 2013
99	mmu-miR-205-5p	Plcb1	✓	phospholipase C, beta 1	Fullston et al. 2013
99	mmu-miR-340-5p	Map3k2	✓	mitogen-activated protein kinase kinase kinase 2	Fullston et al. 2013, Grandjean et al. 2015
99	mmu-miR-340-5p	G2e3	✓	G2/M-phase specific E3 ubiquitin ligase	Fullston et al. 2013, Grandjean et al. 2015
99	mmu-miR-340-5p	Dnajc25	✓	DnaJ heat shock protein family (Hsp40) member C25	Fullston et al. 2013, Grandjean et al. 2015
99	mmu-miR-340-5p	Ttbk2	✓	tau tubulin kinase 2	Fullston et al. 2013, Grandjean et al. 2015
99	mmu-miR-340-5p	Gatad1	✓	GATA zinc finger domain containing 1	Fullston et al. 2013, Grandjean et al. 2015
99	mmu-miR-340-5p	Skp2	✓	S-phase kinase-associated protein 2 (p45)	Fullston et al. 2013, Grandjean et al. 2015
99	mmu-miR-340-5p	Jph1	✓	junctophilin 1	Fullston et al. 2013, Grandjean et al. 2015
99	mmu-miR-340-5p	Hecw2	✓	HECT, C2 and WW domain containing E3 ubiquitin protein ligase 2	Fullston et al. 2013, Grandjean et al. 2015
99	mmu-miR-340-5p	Pabpc5	✓	poly(A) binding protein, cytoplasmic 5	Fullston et al. 2013, Grandjean et al. 2015
99	mmu-miR-340-5p	Cyfip1	✓	cytoplasmic FMR1 interacting protein 1	Fullston et al. 2013, Grandjean et al. 2015
99	mmu-miR-340-5p	Smarcad1	✓	SWI/SNF-related, matrix-associated actin-dependent regulator of chromatin, subfamily a, containing DEAD/H box 1	Fullston et al. 2013, Grandjean et al. 2015
99	mmu-miR-340-5p	Galnt13	✓	polypeptide N-acetylgalactosaminyltransferase 13	Fullston et al. 2013, Grandjean et al. 2015
98	mmu-miR-133b-3p	Uba2	✓	ubiquitin-like modifier activating enzyme 2	Fullston et al. 2013
98	mmu-miR-133b-3p	Lhfp	✓	lipoma HMGIC fusion partner	Fullston et al. 2013
98	mmu-miR-133b-3p	Slc6a1	✓	solute carrier family 6 (neurotransmitter transporter, GABA), member 1	Fullston et al. 2013
98	mmu-miR-133b-3p	Gabpb2	✓	GA repeat binding protein, beta 2	Fullston et al. 2013
98	mmu-miR-133b-3p	Gpm6a	✓	glycoprotein m6a	Fullston et al. 2013
98	mmu-miR-133b-3p	Csnk1g3	✓	casein kinase 1, gamma 3	Fullston et al. 2013
98	mmu-miR-205-5p	Ccnj	✓	cyclin J	Fullston et al. 2013
98	mmu-miR-205-5p	Mosmo	✓	modulator of smoothened	Fullston et al. 2013
98	mmu-miR-205-5p	Lrch3	✓	leucine-rich repeats and calponin homology (CH) domain containing 3	Fullston et al. 2013
98	mmu-miR-205-5p	Nufip2	✓	nuclear fragile X mental retardation protein interacting protein 2	Fullston et al. 2013
98	mmu-miR-196a-5p	Nr6a1	✓	nuclear receptor subfamily 6, group A, member 1	Fullston et al. 2013
98	mmu-miR-340-5p	Phip	✓	pleckstrin homology domain interacting protein	Fullston et al. 2013, Grandjean et al. 2015
98	mmu-miR-340-5p	Ssbp2	✓	single-stranded DNA binding protein 2	Fullston et al. 2013, Grandjean et al. 2015
98	mmu-miR-340-5p	Wdr26	✓	WD repeat domain 26	Fullston et al. 2013, Grandjean et al. 2015
98	mmu-miR-340-5p	Epn2	✓	epsin 2	Fullston et al. 2013, Grandjean et al. 2015
98	mmu-miR-340-5p	Ero1lb	✓	ERO1-like beta (S. cerevisiae)	Fullston et al. 2013, Grandjean et al. 2015
98	mmu-miR-340-5p	Rev3l	✓	REV3 like, DNA directed polymerase zeta catalytic subunit	Fullston et al. 2013, Grandjean et al. 2015
98	mmu-miR-340-5p	Zfp652		zinc finger protein 652	Fullston et al. 2013, Grandjean et al. 2015
98	mmu-miR-340-5p	Pcgf3	✓	polycomb group ring finger 3	Fullston et al. 2013, Grandjean et al. 2015
98	mmu-miR-340-5p	Zfpm2	✓	zinc finger protein, multitype 2	Fullston et al. 2013, Grandjean et al. 2015
98	mmu-miR-340-5p	Olfm3	✓	olfactomedin 3	Fullston et al. 2013, Grandjean et al. 2015
98	mmu-miR-340-5p	Vmp1	✓	vacuole membrane protein 1	Fullston et al. 2013, Grandjean et al. 2015
98	mmu-miR-340-5p	Msrb3	✓	methionine sulfoxide reductase B3	Fullston et al. 2013, Grandjean et al. 2015
98	mmu-miR-340-5p	Atp2c1	✓	ATPase, Ca++-sequestering	Fullston et al. 2013, Grandjean et al. 2015
98	mmu-miR-340-5p	Rb1cc1	✓	RB1-inducible coiled-coil 1	Fullston et al. 2013, Grandjean et al. 2015
98	mmu-miR-340-5p	Cdh12	✓	cadherin 12	Fullston et al. 2013, Grandjean et al. 2015
98	mmu-miR-340-5p	Gabpa	✓	GA repeat binding protein, alpha	Fullston et al. 2013, Grandjean et al. 2015
97	mmu-miR-133b-3p	Sec61b	✓	Sec61 beta subunit	Fullston et al. 2013
97	mmu-miR-133b-3p	Acat3		acetyl-Coenzyme A acetyltransferase 3	Fullston et al. 2013
97	mmu-miR-133b-3p	Simc1	✓	SUMO-interacting motifs containing 1	Fullston et al. 2013
97	mmu-miR-133b-3p	Otc	✓	ornithine transcarbamylase	Fullston et al. 2013
97	mmu-miR-133b-3p	Rffl	✓	ring finger and FYVE like domain containing protein	Fullston et al. 2013
97	mmu-miR-133b-3p	Enc1	✓	ectodermal-neural cortex 1	Fullston et al. 2013
97	mmu-miR-133b-3p	Celf4	✓	CUGBP, Elav-like family member 4	Fullston et al. 2013
97	mmu-miR-133b-3p	Ankrd44	✓	ankyrin repeat domain 44	Fullston et al. 2013
97	mmu-miR-133b-3p	Fam117b	✓	family with sequence similarity 117, member B	Fullston et al. 2013
97	mmu-miR-205-5p	Btbd3	✓	BTB (POZ) domain containing 3	Fullston et al. 2013
97	mmu-miR-205-5p	Tm9sf2	✓	transmembrane 9 superfamily member 2	Fullston et al. 2013
97	mmu-miR-205-5p	Lrp1	✓	low density lipoprotein receptor-related protein 1	Fullston et al. 2013
97	mmu-miR-205-5p	Hs3st1	✓	heparan sulfate (glucosamine) 3-O-sulfotransferase 1	Fullston et al. 2013
97	mmu-miR-196a-5p	Pbx1	✓	pre B cell leukemia homeobox 1	Fullston et al. 2013
97	mmu-miR-340-5p	Stc1	✓	stanniocalcin 1	Fullston et al. 2013, Grandjean et al. 2015
97	mmu-miR-340-5p	Noc3l	✓	NOC3 like DNA replication regulator	Fullston et al. 2013, Grandjean et al. 2015
97	mmu-miR-340-5p	Atp13a3	✓	ATPase type 13A3	Fullston et al. 2013, Grandjean et al. 2015
97	mmu-miR-340-5p	Sumo2	✓	small ubiquitin-like modifier 2	Fullston et al. 2013, Grandjean et al. 2015
97	mmu-miR-340-5p	Mical2	✓	microtubule associated monooxygenase, calponin and LIM domain containing 2	Fullston et al. 2013, Grandjean et al. 2015
97	mmu-miR-340-5p	Sgip1	✓	SH3-domain GRB2-like (endophilin) interacting protein 1	Fullston et al. 2013, Grandjean et al. 2015
97	mmu-miR-340-5p	Mcmbp	✓	minichromosome maintenance complex binding protein	Fullston et al. 2013, Grandjean et al. 2015
97	mmu-miR-340-5p	Ythdf3	✓	YTH N6-methyladenosine RNA binding protein 3	Fullston et al. 2013, Grandjean et al. 2015
97	mmu-miR-340-5p	Fgf7	✓	fibroblast growth factor 7	Fullston et al. 2013, Grandjean et al. 2015
97	mmu-miR-340-5p	Ankib1	✓	ankyrin repeat and IBR domain containing 1	Fullston et al. 2013, Grandjean et al. 2015
97	mmu-miR-340-5p	Rbm24	✓	RNA binding motif protein 24	Fullston et al. 2013, Grandjean et al. 2015
97	mmu-miR-340-5p	Pou2f1	✓	POU domain, class 2, transcription factor 1	Fullston et al. 2013, Grandjean et al. 2015
97	mmu-miR-340-5p	Usp24	✓	ubiquitin specific peptidase 24	Fullston et al. 2013, Grandjean et al. 2015
97	mmu-miR-340-5p	Rnf111	✓	ring finger 111	Fullston et al. 2013, Grandjean et al. 2015
97	mmu-miR-340-5p	Ubr3	✓	ubiquitin protein ligase E3 component n-recognin 3	Fullston et al. 2013, Grandjean et al. 2015
97	mmu-miR-340-5p	Sgce	✓	sarcoglycan, epsilon	Fullston et al. 2013, Grandjean et al. 2015
96	mmu-miR-133b-3p	Lasp1	✓	LIM and SH3 protein 1	Fullston et al. 2013
96	mmu-miR-133b-3p	Sh3gl2	✓	SH3-domain GRB2-like 2	Fullston et al. 2013
96	mmu-miR-133b-3p	Rbmx	✓	RNA binding motif protein, X chromosome	Fullston et al. 2013
96	mmu-miR-133b-3p	Cdyl2	✓	chromodomain protein, Y chromosome-like 2	Fullston et al. 2013
96	mmu-miR-205-5p	Cldn11	✓	claudin 11	Fullston et al. 2013
96	mmu-miR-205-5p	Rbm47	✓	RNA binding motif protein 47	Fullston et al. 2013
96	mmu-miR-205-5p	Aak1	✓	AP2 associated kinase 1	Fullston et al. 2013
96	mmu-miR-196a-5p	Hand1	✓	heart and neural crest derivatives expressed 1	Fullston et al. 2013
96	mmu-miR-196a-5p	Ecm2	✓	extracellular matrix protein 2, female organ and adipocyte specific	Fullston et al. 2013
96	mmu-miR-196a-5p	Gata6	✓	GATA binding protein 6	Fullston et al. 2013
96	mmu-miR-196a-5p	Hoxb7	✓	homeobox B7	Fullston et al. 2013
96	mmu-miR-196a-5p	Zmynd11	✓	zinc finger, MYND domain containing 11	Fullston et al. 2013
96	mmu-miR-196a-5p	Pacrgl	✓	PARK2 co-regulated-like	Fullston et al. 2013
96	mmu-miR-340-5p	Uba3	✓	ubiquitin-like modifier activating enzyme 3	Fullston et al. 2013, Grandjean et al. 2015
96	mmu-miR-340-5p	Hdlbp	✓	high density lipoprotein (HDL) binding protein	Fullston et al. 2013, Grandjean et al. 2015
96	mmu-miR-340-5p	Kcnh5	✓	potassium voltage-gated channel, subfamily H (eag-related), member 5	Fullston et al. 2013, Grandjean et al. 2015
96	mmu-miR-340-5p	Brd1	✓	bromodomain containing 1	Fullston et al. 2013, Grandjean et al. 2015
96	mmu-miR-340-5p	Nxt2	✓	nuclear transport factor 2-like export factor 2	Fullston et al. 2013, Grandjean et al. 2015
96	mmu-miR-340-5p	Greb1	✓	gene regulated by estrogen in breast cancer protein	Fullston et al. 2013, Grandjean et al. 2015
96	mmu-miR-340-5p	Nfat5	✓	nuclear factor of activated T cells 5	Fullston et al. 2013, Grandjean et al. 2015
96	mmu-miR-340-5p	Ccng2	✓	cyclin G2	Fullston et al. 2013, Grandjean et al. 2015
96	mmu-miR-340-5p	Fam76b	✓	family with sequence similarity 76, member B	Fullston et al. 2013, Grandjean et al. 2015
96	mmu-miR-340-5p	Phldb2	✓	pleckstrin homology like domain, family B, member 2	Fullston et al. 2013, Grandjean et al. 2015
96	mmu-miR-340-5p	Tbl1xr1	✓	transducin (beta)-like 1X-linked receptor 1	Fullston et al. 2013, Grandjean et al. 2015
96	mmu-miR-340-5p	Hook3	✓	hook microtubule tethering protein 3	Fullston et al. 2013, Grandjean et al. 2015
96	mmu-miR-340-5p	Elavl4	✓	ELAV like RNA binding protein 4	Fullston et al. 2013, Grandjean et al. 2015
96	mmu-miR-340-5p	Gucy1b1	✓	guanylate cyclase 1, soluble, beta 1	Fullston et al. 2013, Grandjean et al. 2015
96	mmu-miR-340-5p	Tshz3	✓	teashirt zinc finger family member 3	Fullston et al. 2013, Grandjean et al. 2015
96	mmu-miR-340-5p	Adamts1	✓	a disintegrin-like and metallopeptidase (reprolysin type) with thrombospondin type 1 motif, 1	Fullston et al. 2013, Grandjean et al. 2015
96	mmu-miR-340-5p	Kat6b	✓	K(lysine) acetyltransferase 6B	Fullston et al. 2013, Grandjean et al. 2015
96	mmu-miR-340-5p	Tmem245	✓	transmembrane protein 245	Fullston et al. 2013, Grandjean et al. 2015
96	mmu-miR-340-5p	Secisbp2l	✓	SECIS binding protein 2-like	Fullston et al. 2013, Grandjean et al. 2015
96	mmu-miR-340-5p	Fgf4	✓	fibroblast growth factor 4	Fullston et al. 2013, Grandjean et al. 2015
96	mmu-miR-340-5p	Tmem33	✓	transmembrane protein 33	Fullston et al. 2013, Grandjean et al. 2015
96	mmu-miR-340-5p	Ice1	✓	interactor of little elongation complex ELL subunit 1	Fullston et al. 2013, Grandjean et al. 2015
96	mmu-miR-340-5p	Kcna4	✓	potassium voltage-gated channel, shaker-related subfamily, member 4	Fullston et al. 2013, Grandjean et al. 2015
96	mmu-miR-340-5p	Lrig3	✓	leucine-rich repeats and immunoglobulin-like domains 3	Fullston et al. 2013, Grandjean et al. 2015
96	mmu-miR-340-5p	Pum1	✓	pumilio RNA-binding family member 1	Fullston et al. 2013, Grandjean et al. 2015
96	mmu-miR-340-5p	Tmem64	✓	transmembrane protein 64	Fullston et al. 2013, Grandjean et al. 2015
96	mmu-miR-340-5p	Tapt1	✓	transmembrane anterior posterior transformation 1	Fullston et al. 2013, Grandjean et al. 2015
96	mmu-miR-340-5p	Jam3	✓	junction adhesion molecule 3	Fullston et al. 2013, Grandjean et al. 2015
96	mmu-miR-340-5p	Elavl2	✓	ELAV like RNA binding protein 1	Fullston et al. 2013, Grandjean et al. 2015
96	mmu-miR-340-5p	Med12l	✓	mediator complex subunit 12-like	Fullston et al. 2013, Grandjean et al. 2015
95	mmu-miR-133b-3p	Hsd17b11	✓	hydroxysteroid (17-beta) dehydrogenase 11	Fullston et al. 2013
95	mmu-miR-133b-3p	Ckap4	✓	cytoskeleton-associated protein 4	Fullston et al. 2013
95	mmu-miR-133b-3p	Edem1	✓	ER degradation enhancer, mannosidase alpha-like 1	Fullston et al. 2013
95	mmu-miR-133b-3p	Clta	✓	clathrin, light polypeptide (Lca)	Fullston et al. 2013
95	mmu-miR-133b-3p	Fbn1	✓	fibrillin 1	Fullston et al. 2013
95	mmu-miR-133b-3p	Arrb1	✓	arrestin, beta 1	Fullston et al. 2013
95	mmu-miR-133b-3p	Smarcd1	✓	SWI/SNF related, matrix associated, actin dependent regulator of chromatin, subfamily d, member 1	Fullston et al. 2013
95	mmu-miR-133b-3p	Vps54	✓	VPS54 GARP complex subunit	Fullston et al. 2013
95	mmu-miR-133b-3p	Zfp131		zinc finger protein 131	Fullston et al. 2013
95	mmu-miR-205-5p	Rab11fip1	✓	RAB11 family interacting protein 1 (class I)	Fullston et al. 2013
95	mmu-miR-205-5p	Ctps2	✓	cytidine 5'-triphosphate synthase 2	Fullston et al. 2013
95	mmu-miR-205-5p	Cltc	✓	clathrin, heavy polypeptide (Hc)	Fullston et al. 2013
95	mmu-miR-205-5p	Lrrk2	✓	leucine-rich repeat kinase 2	Fullston et al. 2013
95	mmu-miR-205-5p	Senp7	✓	SUMO1/sentrin specific peptidase 7	Fullston et al. 2013
95	mmu-miR-205-5p	Sorbs1	✓	sorbin and SH3 domain containing 1	Fullston et al. 2013
95	mmu-miR-196a-5p	Slc9a6	✓	solute carrier family 9 (sodium/hydrogen exchanger), member 6	Fullston et al. 2013
95	mmu-miR-196a-5p	Atp8b4	✓	ATPase, class I, type 8B, member 4	Fullston et al. 2013
95	mmu-miR-196a-5p	Eri2	✓	exoribonuclease 2	Fullston et al. 2013
95	mmu-miR-196a-5p	Prtg	✓	protogenin	Fullston et al. 2013
95	mmu-miR-340-5p	Krtap20-2	✓	keratin associated protein 20-2	Fullston et al. 2013, Grandjean et al. 2015
95	mmu-miR-340-5p	Btaf1	✓	B-TFIID TATA-box binding protein associated factor 1	Fullston et al. 2013, Grandjean et al. 2015
95	mmu-miR-340-5p	Nexmif	✓	neurite extension and migration factor	Fullston et al. 2013, Grandjean et al. 2015
95	mmu-miR-340-5p	Slc35d3	✓	solute carrier family 35, member D3	Fullston et al. 2013, Grandjean et al. 2015
95	mmu-miR-340-5p	Xpot	✓	exportin, tRNA (nuclear export receptor for tRNAs)	Fullston et al. 2013, Grandjean et al. 2015
95	mmu-miR-340-5p	Rhobtb3	✓	Rho-related BTB domain containing 3	Fullston et al. 2013, Grandjean et al. 2015
95	mmu-miR-340-5p	Btf3l4	✓	basic transcription factor 3-like 4	Fullston et al. 2013, Grandjean et al. 2015
95	mmu-miR-340-5p	Tiam1	✓	T cell lymphoma invasion and metastasis 1	Fullston et al. 2013, Grandjean et al. 2015
95	mmu-miR-340-5p	Osbpl6	✓	oxysterol binding protein-like 6	Fullston et al. 2013, Grandjean et al. 2015
95	mmu-miR-340-5p	Usp25	✓	ubiquitin specific peptidase 25	Fullston et al. 2013, Grandjean et al. 2015
95	mmu-miR-340-5p	Ppm1b	✓	protein phosphatase 1B, magnesium dependent, beta isoform	Fullston et al. 2013, Grandjean et al. 2015
95	mmu-miR-340-5p	Sgk3	✓	serum/glucocorticoid regulated kinase 3	Fullston et al. 2013, Grandjean et al. 2015
95	mmu-miR-340-5p	Cask	✓	calcium/calmodulin-dependent serine protein kinase (MAGUK family)	Fullston et al. 2013, Grandjean et al. 2015
95	mmu-miR-340-5p	Pum2	✓	pumilio RNA-binding family member 2	Fullston et al. 2013, Grandjean et al. 2015
95	mmu-miR-340-5p	Zdhhc17	✓	zinc finger, DHHC domain containing 17	Fullston et al. 2013, Grandjean et al. 2015
95	mmu-miR-340-5p	Fbxo30	✓	F-box protein 30	Fullston et al. 2013, Grandjean et al. 2015
94	mmu-miR-133b-3p	Yes1	✓	YES proto-oncogene 1, Src family tyrosine kinase	Fullston et al. 2013
94	mmu-miR-133b-3p	Zc3h11a	✓	zinc finger CCCH type containing 11A	Fullston et al. 2013
94	mmu-miR-133b-3p	Plpp2	✓	phospholipid phosphatase 2	Fullston et al. 2013
94	mmu-miR-133b-3p	Ppp2cb	✓	protein phosphatase 2 (formerly 2A), catalytic subunit, beta isoform	Fullston et al. 2013
94	mmu-miR-133b-3p	Sobp	✓	sine oculis binding protein	Fullston et al. 2013
94	mmu-miR-133b-3p	Adcyap1	✓	adenylate cyclase activating polypeptide 1	Fullston et al. 2013
94	mmu-miR-133b-3p	Sertad4	✓	SERTA domain containing 4	Fullston et al. 2013
94	mmu-miR-133b-3p	Ptprz1	✓	protein tyrosine phosphatase, receptor type Z, polypeptide 1	Fullston et al. 2013
94	mmu-miR-133b-3p	Virma	✓	vir like m6A methyltransferase associated	Fullston et al. 2013
94	mmu-miR-205-5p	Wnk3	✓	WNK lysine deficient protein kinase 3	Fullston et al. 2013
94	mmu-miR-205-5p	Ptprm	✓	protein tyrosine phosphatase, receptor type, M	Fullston et al. 2013
94	mmu-miR-205-5p	Erbb4	✓	erb-b2 receptor tyrosine kinase 4	Fullston et al. 2013
94	mmu-miR-205-5p	Selenot	✓	selenoprotein T	Fullston et al. 2013
94	mmu-miR-205-5p	Cpeb2	✓	cytoplasmic polyadenylation element binding protein 2	Fullston et al. 2013
94	mmu-miR-205-5p	Unc5c	✓	unc-5 netrin receptor C	Fullston et al. 2013
94	mmu-miR-205-5p	4921517D22Rik		RIKEN cDNA 4921517D22 gene	Fullston et al. 2013
94	mmu-miR-205-5p	Afdn	✓	afadin, adherens junction formation factor	Fullston et al. 2013
94	mmu-miR-205-5p	Fut8	✓	fucosyltransferase 8	Fullston et al. 2013
94	mmu-miR-205-5p	Slc35a1	✓	solute carrier family 35 (CMP-sialic acid transporter), member 1	Fullston et al. 2013
94	mmu-miR-205-5p	Lmod3	✓	leiomodin 3 (fetal)	Fullston et al. 2013
94	mmu-miR-196a-5p	Ntrk2	✓	neurotrophic tyrosine kinase, receptor, type 2	Fullston et al. 2013
94	mmu-miR-196a-5p	Hoxa5	✓	homeobox A5	Fullston et al. 2013
94	mmu-miR-196a-5p	Kdm1b	✓	lysine (K)-specific demethylase 1B	Fullston et al. 2013
94	mmu-miR-340-5p	Cpeb3	✓	cytoplasmic polyadenylation element binding protein 3	Fullston et al. 2013, Grandjean et al. 2015
94	mmu-miR-340-5p	Pip5k1b	✓	phosphatidylinositol-4-phosphate 5-kinase, type 1 beta	Fullston et al. 2013, Grandjean et al. 2015
94	mmu-miR-340-5p	Myo6	✓	myosin VI	Fullston et al. 2013, Grandjean et al. 2015
94	mmu-miR-340-5p	Nog	✓	noggin	Fullston et al. 2013, Grandjean et al. 2015
94	mmu-miR-340-5p	Galnt3	✓	polypeptide N-acetylgalactosaminyltransferase 3	Fullston et al. 2013, Grandjean et al. 2015
94	mmu-miR-340-5p	Zdhhc15	✓	zinc finger, DHHC domain containing 15	Fullston et al. 2013, Grandjean et al. 2015
94	mmu-miR-340-5p	Rab11a	✓	RAB11A, member RAS oncogene family	Fullston et al. 2013, Grandjean et al. 2015
94	mmu-miR-340-5p	Syt6	✓	synaptotagmin VI	Fullston et al. 2013, Grandjean et al. 2015
94	mmu-miR-340-5p	Prkar2b	✓	protein kinase, cAMP dependent regulatory, type II beta	Fullston et al. 2013, Grandjean et al. 2015
94	mmu-miR-340-5p	Rab11b	✓	RAB11B, member RAS oncogene family	Fullston et al. 2013, Grandjean et al. 2015
94	mmu-miR-340-5p	Asb7	✓	ankyrin repeat and SOCS box-containing 7	Fullston et al. 2013, Grandjean et al. 2015
94	mmu-miR-340-5p	Slc9a4	✓	solute carrier family 9 (sodium/hydrogen exchanger), member 4	Fullston et al. 2013, Grandjean et al. 2015
94	mmu-miR-340-5p	Fam160a2	✓	family with sequence similarity 160, member A2	Fullston et al. 2013, Grandjean et al. 2015
94	mmu-miR-340-5p	Ddx42	✓	DEAD (Asp-Glu-Ala-Asp) box polypeptide 42	Fullston et al. 2013, Grandjean et al. 2015
94	mmu-miR-340-5p	Rabgap1l	✓	RAB GTPase activating protein 1-like	Fullston et al. 2013, Grandjean et al. 2015
94	mmu-miR-340-5p	Abi3bp	✓	ABI gene family, member 3 (NESH) binding protein	Fullston et al. 2013, Grandjean et al. 2015
94	mmu-miR-340-5p	Nr2c1	✓	nuclear receptor subfamily 2, group C, member 1	Fullston et al. 2013, Grandjean et al. 2015
94	mmu-miR-340-5p	Eif3j2		eukaryotic translation initiation factor 3, subunit J2	Fullston et al. 2013, Grandjean et al. 2015
94	mmu-miR-340-5p	Arid1b	✓	AT rich interactive domain 1B (SWI-like)	Fullston et al. 2013, Grandjean et al. 2015
94	mmu-miR-340-5p	Tdo2	✓	tryptophan 2,3-dioxygenase	Fullston et al. 2013, Grandjean et al. 2015
94	mmu-miR-340-5p	Hoxb2	✓	homeobox B2	Fullston et al. 2013, Grandjean et al. 2015
94	mmu-miR-340-5p	Klhl2	✓	kelch-like 2, Mayven	Fullston et al. 2013, Grandjean et al. 2015
94	mmu-miR-340-5p	Fgf12	✓	fibroblast growth factor 12	Fullston et al. 2013, Grandjean et al. 2015
94	mmu-miR-340-5p	Arl5a	✓	ADP-ribosylation factor-like 5A	Fullston et al. 2013, Grandjean et al. 2015
93	mmu-miR-133b-3p	Vat1	✓	vesicle amine transport 1	Fullston et al. 2013
93	mmu-miR-133b-3p	Dync1li2	✓	dynein, cytoplasmic 1 light intermediate chain 2	Fullston et al. 2013
93	mmu-miR-133b-3p	Eif4a1	✓	eukaryotic translation initiation factor 4A1	Fullston et al. 2013
93	mmu-miR-133b-3p	Nup160	✓	nucleoporin 160	Fullston et al. 2013
93	mmu-miR-133b-3p	Gabarapl1	✓	gamma-aminobutyric acid (GABA) A receptor-associated protein-like 1	Fullston et al. 2013
93	mmu-miR-205-5p	Mdh1b	✓	malate dehydrogenase 1B, NAD (soluble)	Fullston et al. 2013
93	mmu-miR-205-5p	Errfi1	✓	ERBB receptor feedback inhibitor 1	Fullston et al. 2013
93	mmu-miR-205-5p	Sdha	✓	succinate dehydrogenase complex, subunit A, flavoprotein (Fp)	Fullston et al. 2013
93	mmu-miR-205-5p	Nfat5	✓	nuclear factor of activated T cells 5	Fullston et al. 2013
93	mmu-miR-205-5p	Strbp	✓	spermatid perinuclear RNA binding protein	Fullston et al. 2013
93	mmu-miR-205-5p	Cdk19	✓	cyclin-dependent kinase 19	Fullston et al. 2013
93	mmu-miR-205-5p	Spag6l		sperm associated antigen 6-like	Fullston et al. 2013
93	mmu-miR-205-5p	Etnk1	✓	ethanolamine kinase 1	Fullston et al. 2013
93	mmu-miR-340-5p	Zfp503		zinc finger protein 503	Fullston et al. 2013, Grandjean et al. 2015
93	mmu-miR-340-5p	Arl13b	✓	ADP-ribosylation factor-like 13B	Fullston et al. 2013, Grandjean et al. 2015
93	mmu-miR-340-5p	Ttpa	✓	tocopherol (alpha) transfer protein	Fullston et al. 2013, Grandjean et al. 2015
93	mmu-miR-340-5p	Aebp2	✓	AE binding protein 2	Fullston et al. 2013, Grandjean et al. 2015
93	mmu-miR-340-5p	Caprin2	✓	caprin family member 2	Fullston et al. 2013, Grandjean et al. 2015
93	mmu-miR-340-5p	Igfbp3	✓	insulin-like growth factor binding protein 3	Fullston et al. 2013, Grandjean et al. 2015
93	mmu-miR-340-5p	Ubxn7	✓	UBX domain protein 7	Fullston et al. 2013, Grandjean et al. 2015
93	mmu-miR-340-5p	Ptpn2	✓	protein tyrosine phosphatase, non-receptor type 2	Fullston et al. 2013, Grandjean et al. 2015
93	mmu-miR-340-5p	Golt1b	✓	golgi transport 1B	Fullston et al. 2013, Grandjean et al. 2015
93	mmu-miR-340-5p	Carmil1	✓	capping protein regulator and myosin 1 linker 1	Fullston et al. 2013, Grandjean et al. 2015
93	mmu-miR-340-5p	A830018L16Rik		RIKEN cDNA A830018L16 gene	Fullston et al. 2013, Grandjean et al. 2015
93	mmu-miR-340-5p	Syap1	✓	synapse associated protein 1	Fullston et al. 2013, Grandjean et al. 2015
93	mmu-miR-340-5p	Cep57	✓	centrosomal protein 57	Fullston et al. 2013, Grandjean et al. 2015
93	mmu-miR-340-5p	D16Ertd472e		DNA segment, Chr 16, ERATO Doi 472, expressed	Fullston et al. 2013, Grandjean et al. 2015
93	mmu-miR-340-5p	Mindy3	✓	MINDY lysine 48 deubiquitinase 3	Fullston et al. 2013, Grandjean et al. 2015
93	mmu-miR-340-5p	Kpna4	✓	karyopherin (importin) alpha 4	Fullston et al. 2013, Grandjean et al. 2015
93	mmu-miR-340-5p	Eif5a2	✓	eukaryotic translation initiation factor 5A2	Fullston et al. 2013, Grandjean et al. 2015
93	mmu-miR-340-5p	Ipmk	✓	inositol polyphosphate multikinase	Fullston et al. 2013, Grandjean et al. 2015
93	mmu-miR-340-5p	Prl5a1		prolactin family 5, subfamily a, member 1	Fullston et al. 2013, Grandjean et al. 2015
93	mmu-miR-340-5p	Arhgef6	✓	Rac/Cdc42 guanine nucleotide exchange factor (GEF) 6	Fullston et al. 2013, Grandjean et al. 2015
93	mmu-miR-340-5p	Arhgef26	✓	Rho guanine nucleotide exchange factor (GEF) 26	Fullston et al. 2013, Grandjean et al. 2015
93	mmu-miR-340-5p	Mtus1	✓	mitochondrial tumor suppressor 1	Fullston et al. 2013, Grandjean et al. 2015
93	mmu-miR-340-5p	Hnrnph3	✓	heterogeneous nuclear ribonucleoprotein H3	Fullston et al. 2013, Grandjean et al. 2015
93	mmu-miR-340-5p	Apaf1	✓	apoptotic peptidase activating factor 1	Fullston et al. 2013, Grandjean et al. 2015
93	mmu-miR-340-5p	Mum1l1	✓	melanoma associated antigen (mutated) 1-like 1	Fullston et al. 2013, Grandjean et al. 2015
93	mmu-miR-340-5p	Prpmp5		proline-rich protein MP5	Fullston et al. 2013, Grandjean et al. 2015
93	mmu-miR-340-5p	Actc1	✓	actin, alpha, cardiac muscle 1	Fullston et al. 2013, Grandjean et al. 2015
93	mmu-miR-340-5p	Arg1	✓	arginase, liver	Fullston et al. 2013, Grandjean et al. 2015
93	mmu-miR-340-5p	Ube2v2	✓	ubiquitin-conjugating enzyme E2 variant 2	Fullston et al. 2013, Grandjean et al. 2015
93	mmu-miR-340-5p	Rif1	✓	replication timing regulatory factor 1	Fullston et al. 2013, Grandjean et al. 2015
93	mmu-miR-340-5p	Fras1	✓	Fraser extracellular matrix complex subunit 1	Fullston et al. 2013, Grandjean et al. 2015
93	mmu-miR-340-5p	Rbms1	✓	RNA binding motif, single stranded interacting protein 1	Fullston et al. 2013, Grandjean et al. 2015
92	mmu-miR-133b-3p	Ric1	✓	RAB6A GEF complex partner 1	Fullston et al. 2013
92	mmu-miR-133b-3p	Timm17a	✓	translocase of inner mitochondrial membrane 17a	Fullston et al. 2013
92	mmu-miR-133b-3p	Cacna1b	✓	calcium channel, voltage-dependent, N type, alpha 1B subunit	Fullston et al. 2013
92	mmu-miR-133b-3p	Cmpk1	✓	cytidine monophosphate (UMP-CMP) kinase 1	Fullston et al. 2013
92	mmu-miR-133b-3p	Map4	✓	microtubule-associated protein 4	Fullston et al. 2013
92	mmu-miR-133b-3p	Sgk1	✓	serum/glucocorticoid regulated kinase 1	Fullston et al. 2013
92	mmu-miR-133b-3p	Foxp4	✓	forkhead box P4	Fullston et al. 2013
92	mmu-miR-133b-3p	Fads1	✓	fatty acid desaturase 1	Fullston et al. 2013
92	mmu-miR-133b-3p	Sec61a1	✓	Sec61 alpha 1 subunit (S. cerevisiae)	Fullston et al. 2013
92	mmu-miR-133b-3p	Tax1bp1	✓	Tax1 (human T cell leukemia virus type I) binding protein 1	Fullston et al. 2013
92	mmu-miR-205-5p	Sh2d4a	✓	SH2 domain containing 4A	Fullston et al. 2013
92	mmu-miR-205-5p	Prkce	✓	protein kinase C, epsilon	Fullston et al. 2013
92	mmu-miR-205-5p	Pde3b	✓	phosphodiesterase 3B, cGMP-inhibited	Fullston et al. 2013
92	mmu-miR-205-5p	Cadm1	✓	cell adhesion molecule 1	Fullston et al. 2013
92	mmu-miR-205-5p	E330014E10Rik		RIKEN cDNA E330014E10 gene	Fullston et al. 2013
92	mmu-miR-205-5p	Gm3286		predicted gene 3286	Fullston et al. 2013
92	mmu-miR-205-5p	Slc35f5	✓	solute carrier family 35, member F5	Fullston et al. 2013
92	mmu-miR-205-5p	Lamc1	✓	laminin, gamma 1	Fullston et al. 2013
92	mmu-miR-205-5p	Invs	✓	inversin	Fullston et al. 2013
92	mmu-miR-205-5p	Rcbtb1	✓	regulator of chromosome condensation (RCC1) and BTB (POZ) domain containing protein 1	Fullston et al. 2013
92	mmu-miR-205-5p	Frk	✓	fyn-related kinase	Fullston et al. 2013
92	mmu-miR-196a-5p	Kcnc2	✓	potassium voltage gated channel, Shaw-related subfamily, member 2	Fullston et al. 2013
92	mmu-miR-196a-5p	Fnip1	✓	folliculin interacting protein 1	Fullston et al. 2013
92	mmu-miR-196a-5p	Homer3	✓	homer scaffolding protein 3	Fullston et al. 2013
92	mmu-miR-340-5p	Kif13a	✓	kinesin family member 13A	Fullston et al. 2013, Grandjean et al. 2015
92	mmu-miR-340-5p	Dpp10	✓	dipeptidylpeptidase 10	Fullston et al. 2013, Grandjean et al. 2015
92	mmu-miR-340-5p	Csmd3	✓	CUB and Sushi multiple domains 3	Fullston et al. 2013, Grandjean et al. 2015
92	mmu-miR-340-5p	Dcun1d3	✓	DCN1, defective in cullin neddylation 1, domain containing 3 (S. cerevisiae)	Fullston et al. 2013, Grandjean et al. 2015
92	mmu-miR-340-5p	Atad1	✓	ATPase family, AAA domain containing 1	Fullston et al. 2013, Grandjean et al. 2015
92	mmu-miR-340-5p	Armc8	✓	armadillo repeat containing 8	Fullston et al. 2013, Grandjean et al. 2015
92	mmu-miR-340-5p	Xrcc5	✓	X-ray repair complementing defective repair in Chinese hamster cells 5	Fullston et al. 2013, Grandjean et al. 2015
92	mmu-miR-340-5p	Trank1	✓	tetratricopeptide repeat and ankyrin repeat containing 1	Fullston et al. 2013, Grandjean et al. 2015
92	mmu-miR-340-5p	Ccdc162		coiled-coil domain containing 162	Fullston et al. 2013, Grandjean et al. 2015
92	mmu-miR-340-5p	Fam234b	✓	family with sequence similarity 234, member B	Fullston et al. 2013, Grandjean et al. 2015
92	mmu-miR-340-5p	Cyp2c70		cytochrome P450, family 2, subfamily c, polypeptide 70	Fullston et al. 2013, Grandjean et al. 2015
92	mmu-miR-340-5p	1810024B03Rik		RIKEN cDNA 1810024B03 gene	Fullston et al. 2013, Grandjean et al. 2015
92	mmu-miR-340-5p	Tmem209	✓	transmembrane protein 209	Fullston et al. 2013, Grandjean et al. 2015
92	mmu-miR-340-5p	Gm6710		predicted gene 6710	Fullston et al. 2013, Grandjean et al. 2015
92	mmu-miR-340-5p	Nckap5	✓	NCK-associated protein 5	Fullston et al. 2013, Grandjean et al. 2015
92	mmu-miR-340-5p	Fancm	✓	Fanconi anemia, complementation group M	Fullston et al. 2013, Grandjean et al. 2015
92	mmu-miR-340-5p	Vps54	✓	VPS54 GARP complex subunit	Fullston et al. 2013, Grandjean et al. 2015
92	mmu-miR-340-5p	Acvr2a	✓	activin receptor IIA	Fullston et al. 2013, Grandjean et al. 2015
92	mmu-miR-340-5p	Rspo3	✓	R-spondin 3	Fullston et al. 2013, Grandjean et al. 2015
92	mmu-miR-340-5p	Atxn7l2	✓	ataxin 7-like 2	Fullston et al. 2013, Grandjean et al. 2015
92	mmu-miR-340-5p	Zbtb37	✓	zinc finger and BTB domain containing 37	Fullston et al. 2013, Grandjean et al. 2015
92	mmu-miR-340-5p	Trp63		transformation related protein 63	Fullston et al. 2013, Grandjean et al. 2015
92	mmu-miR-340-5p	Fbxl3	✓	F-box and leucine-rich repeat protein 3	Fullston et al. 2013, Grandjean et al. 2015
92	mmu-miR-340-5p	Slk	✓	STE20-like kinase	Fullston et al. 2013, Grandjean et al. 2015
92	mmu-miR-340-5p	Arf6	✓	ADP-ribosylation factor 6	Fullston et al. 2013, Grandjean et al. 2015
92	mmu-miR-340-5p	Shq1	✓	SHQ1 homolog (S. cerevisiae)	Fullston et al. 2013, Grandjean et al. 2015
92	mmu-miR-340-5p	Slc24a5	✓	solute carrier family 24, member 5	Fullston et al. 2013, Grandjean et al. 2015
92	mmu-miR-340-5p	Plppr5	✓	phospholipid phosphatase related 5	Fullston et al. 2013, Grandjean et al. 2015
91	mmu-miR-133b-3p	Btbd3	✓	BTB (POZ) domain containing 3	Fullston et al. 2013
91	mmu-miR-133b-3p	Tfap2d	✓	transcription factor AP-2, delta	Fullston et al. 2013
91	mmu-miR-133b-3p	Ldlrap1	✓	low density lipoprotein receptor adaptor protein 1	Fullston et al. 2013
91	mmu-miR-133b-3p	Garnl3	✓	GTPase activating RANGAP domain-like 3	Fullston et al. 2013
91	mmu-miR-133b-3p	Emp2	✓	epithelial membrane protein 2	Fullston et al. 2013
91	mmu-miR-133b-3p	Dpysl4	✓	dihydropyrimidinase-like 4	Fullston et al. 2013
91	mmu-miR-133b-3p	Actn4	✓	actinin alpha 4	Fullston et al. 2013
91	mmu-miR-133b-3p	Sgpp1	✓	sphingosine-1-phosphate phosphatase 1	Fullston et al. 2013
91	mmu-miR-133b-3p	Elavl1	✓	ELAV (embryonic lethal, abnormal vision)-like 1 (Hu antigen R)	Fullston et al. 2013
91	mmu-miR-133b-3p	P2rx4	✓	purinergic receptor P2X, ligand-gated ion channel 4	Fullston et al. 2013
91	mmu-miR-133b-3p	Arpc5	✓	actin related protein 2/3 complex, subunit 5	Fullston et al. 2013
91	mmu-miR-133b-3p	Shisa5	✓	shisa family member 5	Fullston et al. 2013
91	mmu-miR-133b-3p	Praf2	✓	PRA1 domain family 2	Fullston et al. 2013
91	mmu-miR-133b-3p	Elfn1	✓	leucine rich repeat and fibronectin type III, extracellular 1	Fullston et al. 2013
91	mmu-miR-205-5p	D5Ertd577e		DNA segment, Chr 5, ERATO Doi 577, expressed	Fullston et al. 2013
91	mmu-miR-205-5p	Cep55	✓	centrosomal protein 55	Fullston et al. 2013
91	mmu-miR-205-5p	Dusp7	✓	dual specificity phosphatase 7	Fullston et al. 2013
91	mmu-miR-205-5p	Abhd17b	✓	abhydrolase domain containing 17B	Fullston et al. 2013
91	mmu-miR-205-5p	Casc4	✓	cancer susceptibility candidate 4	Fullston et al. 2013
91	mmu-miR-205-5p	Zeb2	✓	zinc finger E-box binding homeobox 2	Fullston et al. 2013
91	mmu-miR-205-5p	Gpm6a	✓	glycoprotein m6a	Fullston et al. 2013
91	mmu-miR-196a-5p	Igf2bp1	✓	insulin-like growth factor 2 mRNA binding protein 1	Fullston et al. 2013
91	mmu-miR-196a-5p	Rdx	✓	radixin	Fullston et al. 2013
91	mmu-miR-340-5p	Map4k3	✓	mitogen-activated protein kinase kinase kinase kinase 3	Fullston et al. 2013, Grandjean et al. 2015
91	mmu-miR-340-5p	Qser1	✓	glutamine and serine rich 1	Fullston et al. 2013, Grandjean et al. 2015
91	mmu-miR-340-5p	Cwc25	✓	CWC25 spliceosome-associated protein	Fullston et al. 2013, Grandjean et al. 2015
91	mmu-miR-340-5p	Sbno2	✓	strawberry notch 2	Fullston et al. 2013, Grandjean et al. 2015
91	mmu-miR-340-5p	Pgm3	✓	phosphoglucomutase 3	Fullston et al. 2013, Grandjean et al. 2015
91	mmu-miR-340-5p	Thsd7a	✓	thrombospondin, type I, domain containing 7A	Fullston et al. 2013, Grandjean et al. 2015
91	mmu-miR-340-5p	Cxadr	✓	coxsackie virus and adenovirus receptor	Fullston et al. 2013, Grandjean et al. 2015
91	mmu-miR-340-5p	Sft2d2	✓	SFT2 domain containing 2	Fullston et al. 2013, Grandjean et al. 2015
91	mmu-miR-340-5p	Senp5	✓	SUMO/sentrin specific peptidase 5	Fullston et al. 2013, Grandjean et al. 2015
91	mmu-miR-340-5p	Cdc14a	✓	CDC14 cell division cycle 14A	Fullston et al. 2013, Grandjean et al. 2015
91	mmu-miR-340-5p	Kdelc1	✓	KDEL (Lys-Asp-Glu-Leu) containing 1	Fullston et al. 2013, Grandjean et al. 2015
91	mmu-miR-340-5p	Fam126b	✓	family with sequence similarity 126, member B	Fullston et al. 2013, Grandjean et al. 2015
91	mmu-miR-340-5p	Map3k1	✓	mitogen-activated protein kinase kinase kinase 1	Fullston et al. 2013, Grandjean et al. 2015
91	mmu-miR-340-5p	Nck1	✓	non-catalytic region of tyrosine kinase adaptor protein 1	Fullston et al. 2013, Grandjean et al. 2015
91	mmu-miR-340-5p	Mylip	✓	myosin regulatory light chain interacting protein	Fullston et al. 2013, Grandjean et al. 2015
91	mmu-miR-340-5p	Mphosph9	✓	M-phase phosphoprotein 9	Fullston et al. 2013, Grandjean et al. 2015
91	mmu-miR-340-5p	Slc20a2	✓	solute carrier family 20, member 2	Fullston et al. 2013, Grandjean et al. 2015
91	mmu-miR-340-5p	Srgap1	✓	SLIT-ROBO Rho GTPase activating protein 1	Fullston et al. 2013, Grandjean et al. 2015
91	mmu-miR-340-5p	Plat	✓	plasminogen activator, tissue	Fullston et al. 2013, Grandjean et al. 2015
90	mmu-miR-133b-3p	Aldh1a3	✓	aldehyde dehydrogenase family 1, subfamily A3	Fullston et al. 2013
90	mmu-miR-133b-3p	Actr1a	✓	ARP1 actin-related protein 1A, centractin alpha	Fullston et al. 2013
90	mmu-miR-133b-3p	Tmem167	✓	transmembrane protein 167	Fullston et al. 2013
90	mmu-miR-133b-3p	Pfn2	✓	profilin 2	Fullston et al. 2013
90	mmu-miR-133b-3p	Ube2q2	✓	ubiquitin-conjugating enzyme E2Q family member 2	Fullston et al. 2013
90	mmu-miR-133b-3p	Kctd20	✓	potassium channel tetramerisation domain containing 20	Fullston et al. 2013
90	mmu-miR-133b-3p	Glra2	✓	glycine receptor, alpha 2 subunit	Fullston et al. 2013
90	mmu-miR-133b-3p	Grm5	✓	glutamate receptor, metabotropic 5	Fullston et al. 2013
90	mmu-miR-133b-3p	Zc3h14	✓	zinc finger CCCH type containing 14	Fullston et al. 2013
90	mmu-miR-133b-3p	Prrt2	✓	proline-rich transmembrane protein 2	Fullston et al. 2013
90	mmu-miR-133b-3p	Tspan15	✓	tetraspanin 15	Fullston et al. 2013
90	mmu-miR-133b-3p	Ankrd28	✓	ankyrin repeat domain 28	Fullston et al. 2013
90	mmu-miR-133b-3p	Rb1cc1	✓	RB1-inducible coiled-coil 1	Fullston et al. 2013
90	mmu-miR-133b-3p	Pex5l	✓	peroxisomal biogenesis factor 5-like	Fullston et al. 2013
90	mmu-miR-133b-3p	Slc50a1	✓	solute carrier family 50 (sugar transporter), member 1	Fullston et al. 2013
90	mmu-miR-133b-3p	Aftph	✓	aftiphilin	Fullston et al. 2013
90	mmu-miR-133b-3p	Tent4b	✓	terminal nucleotidyltransferase 4B	Fullston et al. 2013
90	mmu-miR-205-5p	Satb2	✓	special AT-rich sequence binding protein 2	Fullston et al. 2013
90	mmu-miR-205-5p	Ntng1	✓	netrin G1	Fullston et al. 2013
90	mmu-miR-205-5p	Abcd1	✓	ATP-binding cassette, sub-family D (ALD), member 1	Fullston et al. 2013
90	mmu-miR-205-5p	Calu	✓	calumenin	Fullston et al. 2013
90	mmu-miR-205-5p	Lhfpl2	✓	lipoma HMGIC fusion partner-like 2	Fullston et al. 2013
90	mmu-miR-205-5p	Nf1	✓	neurofibromin 1	Fullston et al. 2013
90	mmu-miR-205-5p	Ezr	✓	ezrin	Fullston et al. 2013
90	mmu-miR-205-5p	Coa6	✓	cytochrome c oxidase assembly factor 6	Fullston et al. 2013
90	mmu-miR-205-5p	Krtap24-1	✓	keratin associated protein 24-1	Fullston et al. 2013
90	mmu-miR-205-5p	Sbf2	✓	SET binding factor 2	Fullston et al. 2013
90	mmu-miR-196a-5p	Rbms2	✓	RNA binding motif, single stranded interacting protein 2	Fullston et al. 2013
90	mmu-miR-196a-5p	Ing5	✓	inhibitor of growth family, member 5	Fullston et al. 2013
90	mmu-miR-196a-5p	Lrrtm3	✓	leucine rich repeat transmembrane neuronal 3	Fullston et al. 2013
90	mmu-miR-196a-5p	Lrig2	✓	leucine-rich repeats and immunoglobulin-like domains 2	Fullston et al. 2013
90	mmu-miR-196a-5p	Igf2bp3	✓	insulin-like growth factor 2 mRNA binding protein 3	Fullston et al. 2013
90	mmu-miR-196a-5p	Klrd1	✓	killer cell lectin-like receptor, subfamily D, member 1	Fullston et al. 2013
90	mmu-miR-196a-5p	Hoxa9	✓	homeobox A9	Fullston et al. 2013
90	mmu-miR-340-5p	Peli1	✓	pellino 1	Fullston et al. 2013, Grandjean et al. 2015
90	mmu-miR-340-5p	Syde2	✓	synapse defective 1, Rho GTPase, homolog 2 (C. elegans)	Fullston et al. 2013, Grandjean et al. 2015
90	mmu-miR-340-5p	Eif3j1		eukaryotic translation initiation factor 3, subunit J1	Fullston et al. 2013, Grandjean et al. 2015
90	mmu-miR-340-5p	N4bp2l2	✓	NEDD4 binding protein 2-like 2	Fullston et al. 2013, Grandjean et al. 2015
90	mmu-miR-340-5p	Ncoa1	✓	nuclear receptor coactivator 1	Fullston et al. 2013, Grandjean et al. 2015
90	mmu-miR-340-5p	Zdhhc21	✓	zinc finger, DHHC domain containing 21	Fullston et al. 2013, Grandjean et al. 2015
90	mmu-miR-340-5p	Dlgap2	✓	DLG associated protein 2	Fullston et al. 2013, Grandjean et al. 2015
90	mmu-miR-340-5p	Fgf13	✓	fibroblast growth factor 13	Fullston et al. 2013, Grandjean et al. 2015
90	mmu-miR-340-5p	Rgs17	✓	regulator of G-protein signaling 17	Fullston et al. 2013, Grandjean et al. 2015
90	mmu-miR-340-5p	Capn7	✓	calpain 7	Fullston et al. 2013, Grandjean et al. 2015
90	mmu-miR-340-5p	Snx3	✓	sorting nexin 3	Fullston et al. 2013, Grandjean et al. 2015
90	mmu-miR-340-5p	Atxn7	✓	ataxin 7	Fullston et al. 2013, Grandjean et al. 2015
90	mmu-miR-340-5p	Slc4a7	✓	solute carrier family 4, sodium bicarbonate cotransporter, member 7	Fullston et al. 2013, Grandjean et al. 2015
90	mmu-miR-340-5p	Blcap	✓	bladder cancer associated protein	Fullston et al. 2013, Grandjean et al. 2015
90	mmu-miR-340-5p	Kcns3	✓	potassium voltage-gated channel, delayed-rectifier, subfamily S, member 3	Fullston et al. 2013, Grandjean et al. 2015
90	mmu-miR-340-5p	Erbin	✓	Erbb2 interacting protein	Fullston et al. 2013, Grandjean et al. 2015
90	mmu-miR-340-5p	Ahctf1	✓	AT hook containing transcription factor 1	Fullston et al. 2013, Grandjean et al. 2015
90	mmu-miR-340-5p	Epc2	✓	enhancer of polycomb homolog 2	Fullston et al. 2013, Grandjean et al. 2015
90	mmu-miR-340-5p	Pdcd4	✓	programmed cell death 4	Fullston et al. 2013, Grandjean et al. 2015
90	mmu-miR-340-5p	R3hdml	✓	R3H domain containing-like	Fullston et al. 2013, Grandjean et al. 2015
90	mmu-miR-340-5p	Runx1	✓	runt related transcription factor 1	Fullston et al. 2013, Grandjean et al. 2015
90	mmu-miR-340-5p	Gm13090		predicted gene 13090	Fullston et al. 2013, Grandjean et al. 2015
89	mmu-miR-133b-3p	Dmxl2	✓	Dmx-like 2	Fullston et al. 2013
89	mmu-miR-133b-3p	Fam19a5	✓	family with sequence similarity 19, member A5	Fullston et al. 2013
89	mmu-miR-133b-3p	Fam160b1	✓	family with sequence similarity 160, member B1	Fullston et al. 2013
89	mmu-miR-133b-3p	Wasf2	✓	WAS protein family, member 2	Fullston et al. 2013
89	mmu-miR-133b-3p	Faim	✓	Fas apoptotic inhibitory molecule	Fullston et al. 2013
89	mmu-miR-133b-3p	Jazf1	✓	JAZF zinc finger 1	Fullston et al. 2013
89	mmu-miR-133b-3p	Ppp2r2d	✓	protein phosphatase 2, regulatory subunit B, delta	Fullston et al. 2013
89	mmu-miR-133b-3p	Myrf	✓	myelin regulatory factor	Fullston et al. 2013
89	mmu-miR-133b-3p	Sgms2	✓	sphingomyelin synthase 2	Fullston et al. 2013
89	mmu-miR-133b-3p	Slc30a7	✓	solute carrier family 30 (zinc transporter), member 7	Fullston et al. 2013
89	mmu-miR-133b-3p	Arhgap12	✓	Rho GTPase activating protein 12	Fullston et al. 2013
89	mmu-miR-133b-3p	Mtmr4	✓	myotubularin related protein 4	Fullston et al. 2013
89	mmu-miR-133b-3p	Acat2	✓	acetyl-Coenzyme A acetyltransferase 2	Fullston et al. 2013
89	mmu-miR-133b-3p	Mmp15	✓	matrix metallopeptidase 15	Fullston et al. 2013
89	mmu-miR-133b-3p	Rarb	✓	retinoic acid receptor, beta	Fullston et al. 2013
89	mmu-miR-133b-3p	Snx30	✓	sorting nexin family member 30	Fullston et al. 2013
89	mmu-miR-133b-3p	Snrk	✓	SNF related kinase	Fullston et al. 2013
89	mmu-miR-133b-3p	Raph1	✓	Ras association (RalGDS/AF-6) and pleckstrin homology domains 1	Fullston et al. 2013
89	mmu-miR-133b-3p	Ube2q1	✓	ubiquitin-conjugating enzyme E2Q family member 1	Fullston et al. 2013
89	mmu-miR-205-5p	Map3k13	✓	mitogen-activated protein kinase kinase kinase 13	Fullston et al. 2013
89	mmu-miR-205-5p	Cgnl1	✓	cingulin-like 1	Fullston et al. 2013
89	mmu-miR-205-5p	Zmym4	✓	zinc finger, MYM-type 4	Fullston et al. 2013
89	mmu-miR-205-5p	Gpc6	✓	glypican 6	Fullston et al. 2013
89	mmu-miR-205-5p	Taok1	✓	TAO kinase 1	Fullston et al. 2013
89	mmu-miR-205-5p	Pax9	✓	paired box 9	Fullston et al. 2013
89	mmu-miR-205-5p	Clock	✓	circadian locomotor output cycles kaput	Fullston et al. 2013
89	mmu-miR-205-5p	Cdh11	✓	cadherin 11	Fullston et al. 2013
89	mmu-miR-205-5p	Ssbp3	✓	single-stranded DNA binding protein 3	Fullston et al. 2013
89	mmu-miR-205-5p	Vps50	✓	VPS50 EARP/GARPII complex subunit	Fullston et al. 2013
89	mmu-miR-205-5p	E2f5	✓	E2F transcription factor 5	Fullston et al. 2013
89	mmu-miR-205-5p	Psd3	✓	pleckstrin and Sec7 domain containing 3	Fullston et al. 2013
89	mmu-miR-205-5p	Med12l	✓	mediator complex subunit 12-like	Fullston et al. 2013
89	mmu-miR-205-5p	Mtfr1l	✓	mitochondrial fission regulator 1-like	Fullston et al. 2013
89	mmu-miR-196a-5p	Pard6b	✓	par-6 family cell polarity regulator beta	Fullston et al. 2013
89	mmu-miR-196a-5p	Pbx3	✓	pre B cell leukemia homeobox 3	Fullston et al. 2013
89	mmu-miR-196a-5p	Zfp182		zinc finger protein 182	Fullston et al. 2013
89	mmu-miR-196a-5p	Trerf1	✓	transcriptional regulating factor 1	Fullston et al. 2013
89	mmu-miR-196a-5p	Eef2k	✓	eukaryotic elongation factor-2 kinase	Fullston et al. 2013
89	mmu-miR-340-5p	Ccdc71l	✓	coiled-coil domain containing 71 like	Fullston et al. 2013, Grandjean et al. 2015
89	mmu-miR-340-5p	Actr3	✓	ARP3 actin-related protein 3	Fullston et al. 2013, Grandjean et al. 2015
89	mmu-miR-340-5p	Cacna2d1	✓	calcium channel, voltage-dependent, alpha2/delta subunit 1	Fullston et al. 2013, Grandjean et al. 2015
89	mmu-miR-340-5p	Nrarp	✓	Notch-regulated ankyrin repeat protein	Fullston et al. 2013, Grandjean et al. 2015
89	mmu-miR-340-5p	Adamts5	✓	a disintegrin-like and metallopeptidase (reprolysin type) with thrombospondin type 1 motif, 5 (aggrecanase-2)	Fullston et al. 2013, Grandjean et al. 2015
89	mmu-miR-340-5p	Pip4p2	✓	phosphatidylinositol-4,5-bisphosphate 4-phosphatase 2	Fullston et al. 2013, Grandjean et al. 2015
89	mmu-miR-340-5p	Ric1	✓	RAB6A GEF complex partner 1	Fullston et al. 2013, Grandjean et al. 2015
89	mmu-miR-340-5p	Pcolce2	✓	procollagen C-endopeptidase enhancer 2	Fullston et al. 2013, Grandjean et al. 2015
89	mmu-miR-340-5p	Mtf2	✓	metal response element binding transcription factor 2	Fullston et al. 2013, Grandjean et al. 2015
89	mmu-miR-340-5p	Clint1	✓	clathrin interactor 1	Fullston et al. 2013, Grandjean et al. 2015
89	mmu-miR-340-5p	Steap2	✓	six transmembrane epithelial antigen of prostate 2	Fullston et al. 2013, Grandjean et al. 2015
89	mmu-miR-340-5p	Sgpp1	✓	sphingosine-1-phosphate phosphatase 1	Fullston et al. 2013, Grandjean et al. 2015
89	mmu-miR-340-5p	Acsl4	✓	acyl-CoA synthetase long-chain family member 4	Fullston et al. 2013, Grandjean et al. 2015
89	mmu-miR-340-5p	Zfp292		zinc finger protein 292	Fullston et al. 2013, Grandjean et al. 2015
89	mmu-miR-340-5p	E130308A19Rik		RIKEN cDNA E130308A19 gene	Fullston et al. 2013, Grandjean et al. 2015
89	mmu-miR-340-5p	Fbxo38	✓	F-box protein 38	Fullston et al. 2013, Grandjean et al. 2015
89	mmu-miR-340-5p	Pcdhb18	✓	protocadherin beta 18	Fullston et al. 2013, Grandjean et al. 2015
89	mmu-miR-340-5p	Hltf	✓	helicase-like transcription factor	Fullston et al. 2013, Grandjean et al. 2015
89	mmu-miR-340-5p	Fam91a1	✓	family with sequence similarity 91, member A1	Fullston et al. 2013, Grandjean et al. 2015
89	mmu-miR-340-5p	Cadm3	✓	cell adhesion molecule 3	Fullston et al. 2013, Grandjean et al. 2015
89	mmu-miR-340-5p	Ogt	✓	O-linked N-acetylglucosamine (GlcNAc) transferase (UDP-N-acetylglucosamine:polypeptide-N-acetylglucosaminyl transferase)	Fullston et al. 2013, Grandjean et al. 2015
89	mmu-miR-340-5p	Zc3h18	✓	zinc finger CCCH-type containing 18	Fullston et al. 2013, Grandjean et al. 2015
89	mmu-miR-340-5p	Dstn	✓	destrin	Fullston et al. 2013, Grandjean et al. 2015
89	mmu-miR-340-5p	Mstn	✓	myostatin	Fullston et al. 2013, Grandjean et al. 2015
88	mmu-miR-133b-3p	Hpcal4	✓	hippocalcin-like 4	Fullston et al. 2013
88	mmu-miR-133b-3p	Ppp2ca	✓	protein phosphatase 2 (formerly 2A), catalytic subunit, alpha isoform	Fullston et al. 2013
88	mmu-miR-133b-3p	Zfp280c		zinc finger protein 280C	Fullston et al. 2013
88	mmu-miR-133b-3p	Epha7	✓	Eph receptor A7	Fullston et al. 2013
88	mmu-miR-133b-3p	Fam49a	✓	family with sequence similarity 49, member A	Fullston et al. 2013
88	mmu-miR-133b-3p	Foxl2	✓	forkhead box L2	Fullston et al. 2013
88	mmu-miR-133b-3p	Pan3	✓	PAN3 poly(A) specific ribonuclease subunit	Fullston et al. 2013
88	mmu-miR-133b-3p	Fbxl2	✓	F-box and leucine-rich repeat protein 2	Fullston et al. 2013
88	mmu-miR-133b-3p	Rbpj	✓	recombination signal binding protein for immunoglobulin kappa J region	Fullston et al. 2013
88	mmu-miR-133b-3p	Hs2st1	✓	heparan sulfate 2-O-sulfotransferase 1	Fullston et al. 2013
88	mmu-miR-133b-3p	Sumo1	✓	small ubiquitin-like modifier 1	Fullston et al. 2013
88	mmu-miR-133b-3p	Usp32	✓	ubiquitin specific peptidase 32	Fullston et al. 2013
88	mmu-miR-133b-3p	Lhx5	✓	LIM homeobox protein 5	Fullston et al. 2013
88	mmu-miR-133b-3p	Sephs2	✓	selenophosphate synthetase 2	Fullston et al. 2013
88	mmu-miR-133b-3p	Fgf1	✓	fibroblast growth factor 1	Fullston et al. 2013
88	mmu-miR-133b-3p	Scyl3	✓	SCY1-like 3 (S. cerevisiae)	Fullston et al. 2013
88	mmu-miR-133b-3p	Pik3c2a	✓	phosphatidylinositol-4-phosphate 3-kinase catalytic subunit type 2 alpha	Fullston et al. 2013
88	mmu-miR-205-5p	Tln2	✓	talin 2	Fullston et al. 2013
88	mmu-miR-205-5p	Fbxo22	✓	F-box protein 22	Fullston et al. 2013
88	mmu-miR-205-5p	Tsc22d1	✓	TSC22 domain family, member 1	Fullston et al. 2013
88	mmu-miR-205-5p	Mical2	✓	microtubule associated monooxygenase, calponin and LIM domain containing 2	Fullston et al. 2013
88	mmu-miR-205-5p	Rtn3	✓	reticulon 3	Fullston et al. 2013
88	mmu-miR-205-5p	Trp53bp2		transformation related protein 53 binding protein 2	Fullston et al. 2013
88	mmu-miR-205-5p	Akna	✓	AT-hook transcription factor	Fullston et al. 2013
88	mmu-miR-205-5p	Dsc3	✓	desmocollin 3	Fullston et al. 2013
88	mmu-miR-205-5p	Epb41l4b	✓	erythrocyte membrane protein band 4.1 like 4b	Fullston et al. 2013
88	mmu-miR-205-5p	Adgrl2	✓	adhesion G protein-coupled receptor L2	Fullston et al. 2013
88	mmu-miR-205-5p	Rock2	✓	Rho-associated coiled-coil containing protein kinase 2	Fullston et al. 2013
88	mmu-miR-205-5p	4930430F08Rik		RIKEN cDNA 4930430F08 gene	Fullston et al. 2013
88	mmu-miR-205-5p	Naa25	✓	N(alpha)-acetyltransferase 25, NatB auxiliary subunit	Fullston et al. 2013
88	mmu-miR-205-5p	Runx2	✓	runt related transcription factor 2	Fullston et al. 2013
88	mmu-miR-205-5p	Slc7a6	✓	solute carrier family 7 (cationic amino acid transporter, y+ system), member 6	Fullston et al. 2013
88	mmu-miR-205-5p	Tmem68	✓	transmembrane protein 68	Fullston et al. 2013
88	mmu-miR-196a-5p	Pcdh19	✓	protocadherin 19	Fullston et al. 2013
88	mmu-miR-196a-5p	Mapk8	✓	mitogen-activated protein kinase 8	Fullston et al. 2013
88	mmu-miR-196a-5p	Nme4	✓	NME/NM23 nucleoside diphosphate kinase 4	Fullston et al. 2013
88	mmu-miR-340-5p	Atp1b1	✓	ATPase, Na+/K+ transporting, beta 1 polypeptide	Fullston et al. 2013, Grandjean et al. 2015
88	mmu-miR-340-5p	1700029F12Rik		RIKEN cDNA 1700029F12 gene	Fullston et al. 2013, Grandjean et al. 2015
88	mmu-miR-340-5p	Pds5b	✓	PDS5 cohesin associated factor B	Fullston et al. 2013, Grandjean et al. 2015
88	mmu-miR-340-5p	Lrp8	✓	low density lipoprotein receptor-related protein 8, apolipoprotein e receptor	Fullston et al. 2013, Grandjean et al. 2015
88	mmu-miR-340-5p	Lin9	✓	lin-9 homolog (C. elegans)	Fullston et al. 2013, Grandjean et al. 2015
88	mmu-miR-340-5p	Ndnf	✓	neuron-derived neurotrophic factor	Fullston et al. 2013, Grandjean et al. 2015
88	mmu-miR-340-5p	Tbc1d23	✓	TBC1 domain family, member 23	Fullston et al. 2013, Grandjean et al. 2015
88	mmu-miR-340-5p	Plxnd1	✓	plexin D1	Fullston et al. 2013, Grandjean et al. 2015
88	mmu-miR-340-5p	Kalrn	✓	kalirin, RhoGEF kinase	Fullston et al. 2013, Grandjean et al. 2015
88	mmu-miR-340-5p	Crebrf	✓	CREB3 regulatory factor	Fullston et al. 2013, Grandjean et al. 2015
88	mmu-miR-340-5p	H3f3a	✓	H3 histone, family 3A	Fullston et al. 2013, Grandjean et al. 2015
88	mmu-miR-340-5p	Med14	✓	mediator complex subunit 14	Fullston et al. 2013, Grandjean et al. 2015
88	mmu-miR-340-5p	Lztfl1	✓	leucine zipper transcription factor-like 1	Fullston et al. 2013, Grandjean et al. 2015
88	mmu-miR-340-5p	Tmem237	✓	transmembrane protein 237	Fullston et al. 2013, Grandjean et al. 2015
88	mmu-miR-340-5p	Dpy19l3	✓	dpy-19-like 3 (C. elegans)	Fullston et al. 2013, Grandjean et al. 2015
88	mmu-miR-340-5p	Gm6878		predicted gene 6878	Fullston et al. 2013, Grandjean et al. 2015
88	mmu-miR-340-5p	Rora	✓	RAR-related orphan receptor alpha	Fullston et al. 2013, Grandjean et al. 2015
88	mmu-miR-340-5p	Ino80d	✓	INO80 complex subunit D	Fullston et al. 2013, Grandjean et al. 2015
88	mmu-miR-340-5p	Crem	✓	cAMP responsive element modulator	Fullston et al. 2013, Grandjean et al. 2015
88	mmu-miR-340-5p	Zfc3h1	✓	zinc finger, C3H1-type containing	Fullston et al. 2013, Grandjean et al. 2015
88	mmu-miR-340-5p	Gm14308		predicted gene 14308	Fullston et al. 2013, Grandjean et al. 2015
88	mmu-miR-340-5p	Slc30a7	✓	solute carrier family 30 (zinc transporter), member 7	Fullston et al. 2013, Grandjean et al. 2015
88	mmu-miR-340-5p	Senp7	✓	SUMO1/sentrin specific peptidase 7	Fullston et al. 2013, Grandjean et al. 2015
88	mmu-miR-340-5p	Map4k5	✓	mitogen-activated protein kinase kinase kinase kinase 5	Fullston et al. 2013, Grandjean et al. 2015
88	mmu-miR-340-5p	Sltm	✓	SAFB-like, transcription modulator	Fullston et al. 2013, Grandjean et al. 2015
88	mmu-miR-340-5p	Fbxo46	✓	F-box protein 46	Fullston et al. 2013, Grandjean et al. 2015
88	mmu-miR-340-5p	Nus1	✓	NUS1 dehydrodolichyl diphosphate synthase subunit	Fullston et al. 2013, Grandjean et al. 2015
88	mmu-miR-340-5p	Atf1	✓	activating transcription factor 1	Fullston et al. 2013, Grandjean et al. 2015
88	mmu-miR-340-5p	Mtfr1	✓	mitochondrial fission regulator 1	Fullston et al. 2013, Grandjean et al. 2015
88	mmu-miR-340-5p	Gm14325		predicted gene 14325	Fullston et al. 2013, Grandjean et al. 2015
88	mmu-miR-340-5p	Tmed5	✓	transmembrane p24 trafficking protein 5	Fullston et al. 2013, Grandjean et al. 2015
88	mmu-miR-340-5p	Lilra6	✓	leukocyte immunoglobulin-like receptor, subfamily A (with TM domain), member 6	Fullston et al. 2013, Grandjean et al. 2015
88	mmu-miR-340-5p	Casc4	✓	cancer susceptibility candidate 4	Fullston et al. 2013, Grandjean et al. 2015
88	mmu-miR-340-5p	Gm14434		predicted gene 14434	Fullston et al. 2013, Grandjean et al. 2015
88	mmu-miR-340-5p	Uimc1	✓	ubiquitin interaction motif containing 1	Fullston et al. 2013, Grandjean et al. 2015
88	mmu-miR-340-5p	Hhip	✓	Hedgehog-interacting protein	Fullston et al. 2013, Grandjean et al. 2015
88	mmu-miR-340-5p	Cdc42se2	✓	CDC42 small effector 2	Fullston et al. 2013, Grandjean et al. 2015
88	mmu-miR-340-5p	Cxcl14	✓	chemokine (C-X-C motif) ligand 14	Fullston et al. 2013, Grandjean et al. 2015
88	mmu-miR-340-5p	Trrap	✓	transformation/transcription domain-associated protein	Fullston et al. 2013, Grandjean et al. 2015
88	mmu-miR-340-5p	1600012H06Rik		RIKEN cDNA 1600012H06 gene	Fullston et al. 2013, Grandjean et al. 2015
88	mmu-miR-340-5p	Npnt	✓	nephronectin	Fullston et al. 2013, Grandjean et al. 2015
88	mmu-miR-340-5p	Dll4	✓	delta like canonical Notch ligand 4	Fullston et al. 2013, Grandjean et al. 2015
87	mmu-miR-133b-3p	Xpo1	✓	exportin 1	Fullston et al. 2013
87	mmu-miR-133b-3p	Fam163b	✓	family with sequence similarity 163, member B	Fullston et al. 2013
87	mmu-miR-133b-3p	Sacm1l	✓	SAC1 suppressor of actin mutations 1-like (yeast)	Fullston et al. 2013
87	mmu-miR-133b-3p	Lancl2	✓	LanC (bacterial lantibiotic synthetase component C)-like 2	Fullston et al. 2013
87	mmu-miR-133b-3p	Sp3	✓	trans-acting transcription factor 3	Fullston et al. 2013
87	mmu-miR-133b-3p	Gatad2a	✓	GATA zinc finger domain containing 2A	Fullston et al. 2013
87	mmu-miR-133b-3p	Nup153	✓	nucleoporin 153	Fullston et al. 2013
87	mmu-miR-133b-3p	Pitpnm2	✓	phosphatidylinositol transfer protein, membrane-associated 2	Fullston et al. 2013
87	mmu-miR-133b-3p	Syt1	✓	synaptotagmin I	Fullston et al. 2013
87	mmu-miR-133b-3p	Cul4b	✓	cullin 4B	Fullston et al. 2013
87	mmu-miR-133b-3p	Dusp28	✓	dual specificity phosphatase 28	Fullston et al. 2013
87	mmu-miR-133b-3p	Phf24	✓	PHD finger protein 24	Fullston et al. 2013
87	mmu-miR-133b-3p	Afap1	✓	actin filament associated protein 1	Fullston et al. 2013
87	mmu-miR-205-5p	Lum	✓	lumican	Fullston et al. 2013
87	mmu-miR-205-5p	Ccdc93	✓	coiled-coil domain containing 93	Fullston et al. 2013
87	mmu-miR-205-5p	Dsc1	✓	desmocollin 1	Fullston et al. 2013
87	mmu-miR-205-5p	Dnm3	✓	dynamin 3	Fullston et al. 2013
87	mmu-miR-205-5p	Herc3	✓	hect domain and RLD 3	Fullston et al. 2013
87	mmu-miR-205-5p	Rad17	✓	RAD17 checkpoint clamp loader component	Fullston et al. 2013
87	mmu-miR-205-5p	Nhsl2	✓	NHS-like 2	Fullston et al. 2013
87	mmu-miR-205-5p	Kat2b	✓	K(lysine) acetyltransferase 2B	Fullston et al. 2013
87	mmu-miR-205-5p	Zfp715		zinc finger protein 715	Fullston et al. 2013
87	mmu-miR-205-5p	Ddx52	✓	DEAD (Asp-Glu-Ala-Asp) box polypeptide 52	Fullston et al. 2013
87	mmu-miR-205-5p	Srsf10	✓	serine/arginine-rich splicing factor 10	Fullston et al. 2013
87	mmu-miR-205-5p	Pcsk9	✓	proprotein convertase subtilisin/kexin type 9	Fullston et al. 2013
87	mmu-miR-196a-5p	Dip2a	✓	disco interacting protein 2 homolog A	Fullston et al. 2013
87	mmu-miR-196a-5p	Trp53bp2		transformation related protein 53 binding protein 2	Fullston et al. 2013
87	mmu-miR-196a-5p	Ccdc47	✓	coiled-coil domain containing 47	Fullston et al. 2013
87	mmu-miR-196a-5p	Zcchc3	✓	zinc finger, CCHC domain containing 3	Fullston et al. 2013
87	mmu-miR-340-5p	Rnf19a	✓	ring finger protein 19A	Fullston et al. 2013, Grandjean et al. 2015
87	mmu-miR-340-5p	Gm4724		predicted gene 4724	Fullston et al. 2013, Grandjean et al. 2015
87	mmu-miR-340-5p	Gm2026		predicted gene 2026	Fullston et al. 2013, Grandjean et al. 2015
87	mmu-miR-340-5p	Slc35b4	✓	solute carrier family 35, member B4	Fullston et al. 2013, Grandjean et al. 2015
87	mmu-miR-340-5p	Tbc1d8b	✓	TBC1 domain family, member 8B	Fullston et al. 2013, Grandjean et al. 2015
87	mmu-miR-340-5p	1810030O07Rik		RIKEN cDNA 1810030O07 gene	Fullston et al. 2013, Grandjean et al. 2015
87	mmu-miR-340-5p	Esco2	✓	establishment of sister chromatid cohesion N-acetyltransferase 2	Fullston et al. 2013, Grandjean et al. 2015
87	mmu-miR-340-5p	Appl2	✓	adaptor protein, phosphotyrosine interaction, PH domain and leucine zipper containing 2	Fullston et al. 2013, Grandjean et al. 2015
87	mmu-miR-340-5p	Cep68	✓	centrosomal protein 68	Fullston et al. 2013, Grandjean et al. 2015
87	mmu-miR-340-5p	Tnip2	✓	TNFAIP3 interacting protein 2	Fullston et al. 2013, Grandjean et al. 2015
87	mmu-miR-340-5p	Cep120	✓	centrosomal protein 120	Fullston et al. 2013, Grandjean et al. 2015
87	mmu-miR-340-5p	Ranbp1	✓	RAN binding protein 1	Fullston et al. 2013, Grandjean et al. 2015
87	mmu-miR-340-5p	Golga2	✓	golgi autoantigen, golgin subfamily a, 2	Fullston et al. 2013, Grandjean et al. 2015
87	mmu-miR-340-5p	Cdon	✓	cell adhesion molecule-related/down-regulated by oncogenes	Fullston et al. 2013, Grandjean et al. 2015
87	mmu-miR-340-5p	Fam114a1	✓	family with sequence similarity 114, member A1	Fullston et al. 2013, Grandjean et al. 2015
87	mmu-miR-340-5p	Nt5c3	✓	5'-nucleotidase, cytosolic III	Fullston et al. 2013, Grandjean et al. 2015
87	mmu-miR-340-5p	Ptpre	✓	protein tyrosine phosphatase, receptor type, E	Fullston et al. 2013, Grandjean et al. 2015
87	mmu-miR-340-5p	Col4a3bp	✓	collagen, type IV, alpha 3 (Goodpasture antigen) binding protein	Fullston et al. 2013, Grandjean et al. 2015
87	mmu-miR-340-5p	Wdr13	✓	WD repeat domain 13	Fullston et al. 2013, Grandjean et al. 2015
87	mmu-miR-340-5p	Zswim6	✓	zinc finger SWIM-type containing 6	Fullston et al. 2013, Grandjean et al. 2015
87	mmu-miR-340-5p	Hmgb1	✓	high mobility group box 1	Fullston et al. 2013, Grandjean et al. 2015
87	mmu-miR-340-5p	Arhgap6	✓	Rho GTPase activating protein 6	Fullston et al. 2013, Grandjean et al. 2015
87	mmu-miR-340-5p	Esp31		exocrine gland secreted peptide 31	Fullston et al. 2013, Grandjean et al. 2015
87	mmu-miR-340-5p	Ino80	✓	INO80 complex subunit	Fullston et al. 2013, Grandjean et al. 2015
87	mmu-miR-340-5p	Ahr	✓	aryl-hydrocarbon receptor	Fullston et al. 2013, Grandjean et al. 2015
87	mmu-miR-340-5p	Stxbp5	✓	syntaxin binding protein 5 (tomosyn)	Fullston et al. 2013, Grandjean et al. 2015
87	mmu-miR-340-5p	Serbp1	✓	serpine1 mRNA binding protein 1	Fullston et al. 2013, Grandjean et al. 2015
87	mmu-miR-340-5p	Ssr3	✓	signal sequence receptor, gamma	Fullston et al. 2013, Grandjean et al. 2015
87	mmu-miR-340-5p	Tnks2	✓	tankyrase, TRF1-interacting ankyrin-related ADP-ribose polymerase 2	Fullston et al. 2013, Grandjean et al. 2015
87	mmu-miR-340-5p	Fdx1	✓	ferredoxin 1	Fullston et al. 2013, Grandjean et al. 2015
87	mmu-miR-340-5p	Svil	✓	supervillin	Fullston et al. 2013, Grandjean et al. 2015
87	mmu-miR-340-5p	Ankrd28	✓	ankyrin repeat domain 28	Fullston et al. 2013, Grandjean et al. 2015
87	mmu-miR-340-5p	Etfdh	✓	electron transferring flavoprotein, dehydrogenase	Fullston et al. 2013, Grandjean et al. 2015
87	mmu-miR-340-5p	Cr2	✓	complement receptor 2	Fullston et al. 2013, Grandjean et al. 2015
87	mmu-miR-340-5p	Ptgs2	✓	prostaglandin-endoperoxide synthase 2	Fullston et al. 2013, Grandjean et al. 2015
87	mmu-miR-340-5p	Psd3	✓	pleckstrin and Sec7 domain containing 3	Fullston et al. 2013, Grandjean et al. 2015
87	mmu-miR-340-5p	Sbds	✓	SBDS ribosome maturation factor	Fullston et al. 2013, Grandjean et al. 2015
87	mmu-miR-340-5p	Jcad	✓	junctional cadherin 5 associated	Fullston et al. 2013, Grandjean et al. 2015
87	mmu-miR-340-5p	Mat2a	✓	methionine adenosyltransferase II, alpha	Fullston et al. 2013, Grandjean et al. 2015
87	mmu-miR-340-5p	Yy1	✓	YY1 transcription factor	Fullston et al. 2013, Grandjean et al. 2015
87	mmu-miR-340-5p	Tnfrsf11b	✓	tumor necrosis factor receptor superfamily, member 11b (osteoprotegerin)	Fullston et al. 2013, Grandjean et al. 2015
86	mmu-miR-133b-3p	Thrap3	✓	thyroid hormone receptor associated protein 3	Fullston et al. 2013
86	mmu-miR-133b-3p	Riok2	✓	RIO kinase 2	Fullston et al. 2013
86	mmu-miR-133b-3p	Kcna6	✓	potassium voltage-gated channel, shaker-related, subfamily, member 6	Fullston et al. 2013
86	mmu-miR-133b-3p	Dolpp1	✓	dolichyl pyrophosphate phosphatase 1	Fullston et al. 2013
86	mmu-miR-133b-3p	Fam117a	✓	family with sequence similarity 117, member A	Fullston et al. 2013
86	mmu-miR-133b-3p	Sf3b4	✓	splicing factor 3b, subunit 4	Fullston et al. 2013
86	mmu-miR-133b-3p	Il1rapl2	✓	interleukin 1 receptor accessory protein-like 2	Fullston et al. 2013
86	mmu-miR-133b-3p	Nell2	✓	NEL-like 2	Fullston et al. 2013
86	mmu-miR-133b-3p	Ankrd12	✓	ankyrin repeat domain 12	Fullston et al. 2013
86	mmu-miR-133b-3p	Ptbp3	✓	polypyrimidine tract binding protein 3	Fullston et al. 2013
86	mmu-miR-133b-3p	Papln	✓	papilin, proteoglycan-like sulfated glycoprotein	Fullston et al. 2013
86	mmu-miR-133b-3p	Dhx32	✓	DEAH (Asp-Glu-Ala-His) box polypeptide 32	Fullston et al. 2013
86	mmu-miR-133b-3p	Ptpro	✓	protein tyrosine phosphatase, receptor type, O	Fullston et al. 2013
86	mmu-miR-133b-3p	Tfg	✓	Trk-fused gene	Fullston et al. 2013
86	mmu-miR-133b-3p	Kcnd3	✓	potassium voltage-gated channel, Shal-related family, member 3	Fullston et al. 2013
86	mmu-miR-133b-3p	Gab2	✓	growth factor receptor bound protein 2-associated protein 2	Fullston et al. 2013
86	mmu-miR-133b-3p	Med12l	✓	mediator complex subunit 12-like	Fullston et al. 2013
86	mmu-miR-205-5p	Adamts9	✓	a disintegrin-like and metallopeptidase (reprolysin type) with thrombospondin type 1 motif, 9	Fullston et al. 2013
86	mmu-miR-205-5p	P2ry1	✓	purinergic receptor P2Y, G-protein coupled 1	Fullston et al. 2013
86	mmu-miR-205-5p	Epb41	✓	erythrocyte membrane protein band 4.1	Fullston et al. 2013
86	mmu-miR-205-5p	Rora	✓	RAR-related orphan receptor alpha	Fullston et al. 2013
86	mmu-miR-205-5p	Magi2	✓	membrane associated guanylate kinase, WW and PDZ domain containing 2	Fullston et al. 2013
86	mmu-miR-205-5p	Wdr33	✓	WD repeat domain 33	Fullston et al. 2013
86	mmu-miR-205-5p	Axin2	✓	axin 2	Fullston et al. 2013
86	mmu-miR-205-5p	Msi2	✓	musashi RNA-binding protein 2	Fullston et al. 2013
86	mmu-miR-205-5p	2012-09-01	2	septin 12	Fullston et al. 2013
86	mmu-miR-205-5p	Esrrg	✓	estrogen-related receptor gamma	Fullston et al. 2013
86	mmu-miR-205-5p	Slc35b3	✓	solute carrier family 35, member B3	Fullston et al. 2013
86	mmu-miR-205-5p	Lpar1	✓	lysophosphatidic acid receptor 1	Fullston et al. 2013
86	mmu-miR-205-5p	Vti1b	✓	vesicle transport through interaction with t-SNAREs 1B	Fullston et al. 2013
86	mmu-miR-205-5p	Slc31a1	✓	solute carrier family 31, member 1	Fullston et al. 2013
86	mmu-miR-196a-5p	Gtf2a1	✓	general transcription factor II A, 1	Fullston et al. 2013
86	mmu-miR-196a-5p	Fasl	✓	Fas ligand (TNF superfamily, member 6)	Fullston et al. 2013
86	mmu-miR-196a-5p	Usf3	✓	upstream transcription factor family member 3	Fullston et al. 2013
86	mmu-miR-196a-5p	Tet1	✓	tet methylcytosine dioxygenase 1	Fullston et al. 2013
86	mmu-miR-340-5p	Eif2ak3	✓	eukaryotic translation initiation factor 2 alpha kinase 3	Fullston et al. 2013, Grandjean et al. 2015
86	mmu-miR-340-5p	Acat3		acetyl-Coenzyme A acetyltransferase 3	Fullston et al. 2013, Grandjean et al. 2015
86	mmu-miR-340-5p	Als2	✓	alsin Rho guanine nucleotide exchange factor	Fullston et al. 2013, Grandjean et al. 2015
86	mmu-miR-340-5p	Itga9	✓	integrin alpha 9	Fullston et al. 2013, Grandjean et al. 2015
86	mmu-miR-340-5p	Trhde	✓	TRH-degrading enzyme	Fullston et al. 2013, Grandjean et al. 2015
86	mmu-miR-340-5p	Gm12657		predicted gene 12657	Fullston et al. 2013, Grandjean et al. 2015
86	mmu-miR-340-5p	Mre11a	✓	MRE11A homolog A, double strand break repair nuclease	Fullston et al. 2013, Grandjean et al. 2015
86	mmu-miR-340-5p	Bod1l	✓	biorientation of chromosomes in cell division 1-like	Fullston et al. 2013, Grandjean et al. 2015
86	mmu-miR-340-5p	Ap4e1	✓	adaptor-related protein complex AP-4, epsilon 1	Fullston et al. 2013, Grandjean et al. 2015
86	mmu-miR-340-5p	Taf8	✓	TATA-box binding protein associated factor 8	Fullston et al. 2013, Grandjean et al. 2015
86	mmu-miR-340-5p	Aldh1a3	✓	aldehyde dehydrogenase family 1, subfamily A3	Fullston et al. 2013, Grandjean et al. 2015
86	mmu-miR-340-5p	Mlh3	✓	mutL homolog 3	Fullston et al. 2013, Grandjean et al. 2015
86	mmu-miR-340-5p	Rtp2	✓	receptor transporter protein 2	Fullston et al. 2013, Grandjean et al. 2015
86	mmu-miR-340-5p	Smc3	✓	structural maintenance of chromosomes 3	Fullston et al. 2013, Grandjean et al. 2015
86	mmu-miR-340-5p	Il17d	✓	interleukin 17D	Fullston et al. 2013, Grandjean et al. 2015
86	mmu-miR-340-5p	Vav3	✓	vav 3 oncogene	Fullston et al. 2013, Grandjean et al. 2015
86	mmu-miR-340-5p	Yes1	✓	YES proto-oncogene 1, Src family tyrosine kinase	Fullston et al. 2013, Grandjean et al. 2015
86	mmu-miR-340-5p	Spin4	✓	spindlin family, member 4	Fullston et al. 2013, Grandjean et al. 2015
86	mmu-miR-340-5p	Tktl2	✓	transketolase-like 2	Fullston et al. 2013, Grandjean et al. 2015
86	mmu-miR-340-5p	Thsd7b	✓	thrombospondin, type I, domain containing 7B	Fullston et al. 2013, Grandjean et al. 2015
86	mmu-miR-340-5p	Dcun1d1	✓	DCN1, defective in cullin neddylation 1, domain containing 1 (S. cerevisiae)	Fullston et al. 2013, Grandjean et al. 2015
86	mmu-miR-340-5p	Ppp1r7	✓	protein phosphatase 1, regulatory subunit 7	Fullston et al. 2013, Grandjean et al. 2015
86	mmu-miR-340-5p	Lgals8	✓	lectin, galactose binding, soluble 8	Fullston et al. 2013, Grandjean et al. 2015
86	mmu-miR-340-5p	Sowahc	✓	sosondowah ankyrin repeat domain family member C	Fullston et al. 2013, Grandjean et al. 2015
86	mmu-miR-340-5p	Tspan14	✓	tetraspanin 14	Fullston et al. 2013, Grandjean et al. 2015
86	mmu-miR-340-5p	Ercc6	✓	excision repair cross-complementing rodent repair deficiency, complementation group 6	Fullston et al. 2013, Grandjean et al. 2015
86	mmu-miR-340-5p	Rassf3	✓	Ras association (RalGDS/AF-6) domain family member 3	Fullston et al. 2013, Grandjean et al. 2015
86	mmu-miR-340-5p	Tcf21	✓	transcription factor 21	Fullston et al. 2013, Grandjean et al. 2015
86	mmu-miR-340-5p	Tmem248	✓	transmembrane protein 248	Fullston et al. 2013, Grandjean et al. 2015
86	mmu-miR-340-5p	Tmem189	✓	transmembrane protein 189	Fullston et al. 2013, Grandjean et al. 2015
86	mmu-miR-340-5p	Igf2bp3	✓	insulin-like growth factor 2 mRNA binding protein 3	Fullston et al. 2013, Grandjean et al. 2015
86	mmu-miR-340-5p	Nfatc3	✓	nuclear factor of activated T cells, cytoplasmic, calcineurin dependent 3	Fullston et al. 2013, Grandjean et al. 2015
86	mmu-miR-340-5p	Cttnbp2	✓	cortactin binding protein 2	Fullston et al. 2013, Grandjean et al. 2015
86	mmu-miR-340-5p	Rbp3	✓	retinol binding protein 3, interstitial	Fullston et al. 2013, Grandjean et al. 2015
86	mmu-miR-340-5p	Vezt	✓	vezatin, adherens junctions transmembrane protein	Fullston et al. 2013, Grandjean et al. 2015
86	mmu-miR-340-5p	Cadps	✓	Ca2+-dependent secretion activator	Fullston et al. 2013, Grandjean et al. 2015
86	mmu-miR-340-5p	Stt3a	✓	STT3, subunit of the oligosaccharyltransferase complex, homolog A (S. cerevisiae)	Fullston et al. 2013, Grandjean et al. 2015
86	mmu-miR-340-5p	Nars2	✓	asparaginyl-tRNA synthetase 2 (mitochondrial)(putative)	Fullston et al. 2013, Grandjean et al. 2015
86	mmu-miR-340-5p	Arid1a	✓	AT rich interactive domain 1A (SWI-like)	Fullston et al. 2013, Grandjean et al. 2015
86	mmu-miR-340-5p	Zfp516		zinc finger protein 516	Fullston et al. 2013, Grandjean et al. 2015
86	mmu-miR-340-5p	Homez	✓	homeodomain leucine zipper-encoding gene	Fullston et al. 2013, Grandjean et al. 2015
86	mmu-miR-340-5p	Yap1	✓	yes-associated protein 1	Fullston et al. 2013, Grandjean et al. 2015
86	mmu-miR-340-5p	Far1	✓	fatty acyl CoA reductase 1	Fullston et al. 2013, Grandjean et al. 2015
85	mmu-miR-133b-3p	Rab30	✓	RAB30, member RAS oncogene family	Fullston et al. 2013
85	mmu-miR-133b-3p	Spn	✓	sialophorin	Fullston et al. 2013
85	mmu-miR-133b-3p	Sirt1	✓	sirtuin 1	Fullston et al. 2013
85	mmu-miR-133b-3p	Mllt3	✓	myeloid/lymphoid or mixed-lineage leukemia; translocated to, 3	Fullston et al. 2013
85	mmu-miR-133b-3p	Foxc2	✓	forkhead box C2	Fullston et al. 2013
85	mmu-miR-133b-3p	Sf3b1	✓	splicing factor 3b, subunit 1	Fullston et al. 2013
85	mmu-miR-133b-3p	Selenof	✓	selenoprotein F	Fullston et al. 2013
85	mmu-miR-133b-3p	Msn	✓	moesin	Fullston et al. 2013
85	mmu-miR-205-5p	Zfp800		zinc finger protein 800	Fullston et al. 2013
85	mmu-miR-205-5p	Gpx3	✓	glutathione peroxidase 3	Fullston et al. 2013
85	mmu-miR-205-5p	Sertad2	✓	SERTA domain containing 2	Fullston et al. 2013
85	mmu-miR-205-5p	Traf3ip1	✓	TRAF3 interacting protein 1	Fullston et al. 2013
85	mmu-miR-205-5p	Crebrf	✓	CREB3 regulatory factor	Fullston et al. 2013
85	mmu-miR-205-5p	Phc2	✓	polyhomeotic 2	Fullston et al. 2013
85	mmu-miR-205-5p	Car8		carbonic anhydrase 8	Fullston et al. 2013
85	mmu-miR-205-5p	Dpm1	✓	dolichol-phosphate (beta-D) mannosyltransferase 1	Fullston et al. 2013
85	mmu-miR-205-5p	Zhx1	✓	zinc fingers and homeoboxes 1	Fullston et al. 2013
85	mmu-miR-205-5p	Hsf5	✓	heat shock transcription factor family member 5	Fullston et al. 2013
85	mmu-miR-205-5p	Tmem45a2		transmembrane protein 45A2	Fullston et al. 2013
85	mmu-miR-205-5p	Zcchc14	✓	zinc finger, CCHC domain containing 14	Fullston et al. 2013
85	mmu-miR-196a-5p	Sh3gl2	✓	SH3-domain GRB2-like 2	Fullston et al. 2013
85	mmu-miR-196a-5p	Rgs17	✓	regulator of G-protein signaling 17	Fullston et al. 2013
85	mmu-miR-196a-5p	Adamts12	✓	a disintegrin-like and metallopeptidase (reprolysin type) with thrombospondin type 1 motif, 12	Fullston et al. 2013
85	mmu-miR-196a-5p	Hoxb6	✓	homeobox B6	Fullston et al. 2013
85	mmu-miR-196a-5p	Lrrc75b	✓	leucine rich repeat containing 75B	Fullston et al. 2013
85	mmu-miR-196a-5p	Cask	✓	calcium/calmodulin-dependent serine protein kinase (MAGUK family)	Fullston et al. 2013
85	mmu-miR-340-5p	B3galt2	✓	UDP-Gal:betaGlcNAc beta 1,3-galactosyltransferase, polypeptide 2	Fullston et al. 2013, Grandjean et al. 2015
85	mmu-miR-340-5p	Irf2bp1	✓	interferon regulatory factor 2 binding protein 1	Fullston et al. 2013, Grandjean et al. 2015
85	mmu-miR-340-5p	Fhl2	✓	four and a half LIM domains 2	Fullston et al. 2013, Grandjean et al. 2015
85	mmu-miR-340-5p	Nup205	✓	nucleoporin 205	Fullston et al. 2013, Grandjean et al. 2015
85	mmu-miR-340-5p	Npas4	✓	neuronal PAS domain protein 4	Fullston et al. 2013, Grandjean et al. 2015
85	mmu-miR-340-5p	Lrrc40	✓	leucine rich repeat containing 40	Fullston et al. 2013, Grandjean et al. 2015
85	mmu-miR-340-5p	Fbxo45	✓	F-box protein 45	Fullston et al. 2013, Grandjean et al. 2015
85	mmu-miR-340-5p	Macf1	✓	microtubule-actin crosslinking factor 1	Fullston et al. 2013, Grandjean et al. 2015
85	mmu-miR-340-5p	Kat6a	✓	K(lysine) acetyltransferase 6A	Fullston et al. 2013, Grandjean et al. 2015
85	mmu-miR-340-5p	Pcdhb3	✓	protocadherin beta 3	Fullston et al. 2013, Grandjean et al. 2015
85	mmu-miR-340-5p	Prdm16	✓	PR domain containing 16	Fullston et al. 2013, Grandjean et al. 2015
85	mmu-miR-340-5p	G3bp2	✓	GTPase activating protein (SH3 domain) binding protein 2	Fullston et al. 2013, Grandjean et al. 2015
85	mmu-miR-340-5p	Rp2	✓	retinitis pigmentosa 2 homolog	Fullston et al. 2013, Grandjean et al. 2015
85	mmu-miR-340-5p	Lamc1	✓	laminin, gamma 1	Fullston et al. 2013, Grandjean et al. 2015
85	mmu-miR-340-5p	Dydc1	✓	DPY30 domain containing 1	Fullston et al. 2013, Grandjean et al. 2015
85	mmu-miR-340-5p	Bmp4	✓	bone morphogenetic protein 4	Fullston et al. 2013, Grandjean et al. 2015
85	mmu-miR-340-5p	9330182L06Rik		RIKEN cDNA 9330182L06 gene	Fullston et al. 2013, Grandjean et al. 2015
85	mmu-miR-340-5p	Chuk	✓	conserved helix-loop-helix ubiquitous kinase	Fullston et al. 2013, Grandjean et al. 2015
85	mmu-miR-340-5p	Rtn4rl1	✓	reticulon 4 receptor-like 1	Fullston et al. 2013, Grandjean et al. 2015
85	mmu-miR-340-5p	Fam102b	✓	family with sequence similarity 102, member B	Fullston et al. 2013, Grandjean et al. 2015
85	mmu-miR-340-5p	Dhx15	✓	DEAH (Asp-Glu-Ala-His) box polypeptide 15	Fullston et al. 2013, Grandjean et al. 2015
85	mmu-miR-340-5p	Brwd1	✓	bromodomain and WD repeat domain containing 1	Fullston et al. 2013, Grandjean et al. 2015
85	mmu-miR-340-5p	Luzp2	✓	leucine zipper protein 2	Fullston et al. 2013, Grandjean et al. 2015
85	mmu-miR-340-5p	Galnt18	✓	polypeptide N-acetylgalactosaminyltransferase 18	Fullston et al. 2013, Grandjean et al. 2015
85	mmu-miR-340-5p	Aifm2	✓	apoptosis-inducing factor, mitochondrion-associated 2	Fullston et al. 2013, Grandjean et al. 2015
85	mmu-miR-340-5p	Zcchc14	✓	zinc finger, CCHC domain containing 14	Fullston et al. 2013, Grandjean et al. 2015
85	mmu-miR-340-5p	Nedd1	✓	neural precursor cell expressed, developmentally down-regulated gene 1	Fullston et al. 2013, Grandjean et al. 2015
85	mmu-miR-340-5p	Pik3c2a	✓	phosphatidylinositol-4-phosphate 3-kinase catalytic subunit type 2 alpha	Fullston et al. 2013, Grandjean et al. 2015
84	mmu-miR-133b-3p	Cnn2	✓	calponin 2	Fullston et al. 2013
84	mmu-miR-133b-3p	Tent5a	✓	terminal nucleotidyltransferase 5A	Fullston et al. 2013
84	mmu-miR-133b-3p	Gdnf	✓	glial cell line derived neurotrophic factor	Fullston et al. 2013
84	mmu-miR-133b-3p	Adamts5	✓	a disintegrin-like and metallopeptidase (reprolysin type) with thrombospondin type 1 motif, 5 (aggrecanase-2)	Fullston et al. 2013
84	mmu-miR-133b-3p	Arfip2	✓	ADP-ribosylation factor interacting protein 2	Fullston et al. 2013
84	mmu-miR-133b-3p	Slc25a39	✓	solute carrier family 25, member 39	Fullston et al. 2013
84	mmu-miR-133b-3p	2700062C07Rik		RIKEN cDNA 2700062C07 gene	Fullston et al. 2013
84	mmu-miR-133b-3p	Celf1	✓	CUGBP, Elav-like family member 1	Fullston et al. 2013
84	mmu-miR-133b-3p	Col25a1	✓	collagen, type XXV, alpha 1	Fullston et al. 2013
84	mmu-miR-133b-3p	Aif1l	✓	allograft inflammatory factor 1-like	Fullston et al. 2013
84	mmu-miR-133b-3p	Tbpl1	✓	TATA box binding protein-like 1	Fullston et al. 2013
84	mmu-miR-205-5p	Ralyl	✓	RALY RNA binding protein-like	Fullston et al. 2013
84	mmu-miR-205-5p	Amot	✓	angiomotin	Fullston et al. 2013
84	mmu-miR-205-5p	B3gnt6	✓	UDP-GlcNAc:betaGal beta-1,3-N-acetylglucosaminyltransferase 6 (core 3 synthase)	Fullston et al. 2013
84	mmu-miR-205-5p	Olfr1033		olfactory receptor 1033	Fullston et al. 2013
84	mmu-miR-205-5p	Gm3139		predicted gene 3139	Fullston et al. 2013
84	mmu-miR-205-5p	Ndufa4	✓	Ndufa4, mitochondrial complex associated	Fullston et al. 2013
84	mmu-miR-205-5p	2004-09-01	2	septin 4	Fullston et al. 2013
84	mmu-miR-205-5p	Tgfa	✓	transforming growth factor alpha	Fullston et al. 2013
84	mmu-miR-205-5p	Phf3	✓	PHD finger protein 3	Fullston et al. 2013
84	mmu-miR-196a-5p	Vsnl1	✓	visinin-like 1	Fullston et al. 2013
84	mmu-miR-196a-5p	Cep350	✓	centrosomal protein 350	Fullston et al. 2013
84	mmu-miR-196a-5p	Nras	✓	neuroblastoma ras oncogene	Fullston et al. 2013
84	mmu-miR-196a-5p	Snx16	✓	sorting nexin 16	Fullston et al. 2013
84	mmu-miR-196a-5p	Zfp609		zinc finger protein 609	Fullston et al. 2013
84	mmu-miR-340-5p	Paip1	✓	polyadenylate binding protein-interacting protein 1	Fullston et al. 2013, Grandjean et al. 2015
84	mmu-miR-340-5p	Med13	✓	mediator complex subunit 13	Fullston et al. 2013, Grandjean et al. 2015
84	mmu-miR-340-5p	Frzb	✓	frizzled-related protein	Fullston et al. 2013, Grandjean et al. 2015
84	mmu-miR-340-5p	Unkl	✓	unkempt family like zinc finger	Fullston et al. 2013, Grandjean et al. 2015
84	mmu-miR-340-5p	Ppp4r4	✓	protein phosphatase 4, regulatory subunit 4	Fullston et al. 2013, Grandjean et al. 2015
84	mmu-miR-340-5p	Zfp449		zinc finger protein 449	Fullston et al. 2013, Grandjean et al. 2015
84	mmu-miR-340-5p	Lmx1a	✓	LIM homeobox transcription factor 1 alpha	Fullston et al. 2013, Grandjean et al. 2015
84	mmu-miR-340-5p	Zswim5	✓	zinc finger SWIM-type containing 5	Fullston et al. 2013, Grandjean et al. 2015
84	mmu-miR-340-5p	Pappa2	✓	pappalysin 2	Fullston et al. 2013, Grandjean et al. 2015
84	mmu-miR-340-5p	Scarb2	✓	scavenger receptor class B, member 2	Fullston et al. 2013, Grandjean et al. 2015
84	mmu-miR-340-5p	Apln	✓	apelin	Fullston et al. 2013, Grandjean et al. 2015
84	mmu-miR-340-5p	Epha5	✓	Eph receptor A5	Fullston et al. 2013, Grandjean et al. 2015
84	mmu-miR-340-5p	Usp9x	✓	ubiquitin specific peptidase 9, X chromosome	Fullston et al. 2013, Grandjean et al. 2015
84	mmu-miR-340-5p	Zbtb6	✓	zinc finger and BTB domain containing 6	Fullston et al. 2013, Grandjean et al. 2015
84	mmu-miR-340-5p	Gjc3	✓	gap junction protein, gamma 3	Fullston et al. 2013, Grandjean et al. 2015
84	mmu-miR-340-5p	Pparg	✓	peroxisome proliferator activated receptor gamma	Fullston et al. 2013, Grandjean et al. 2015
84	mmu-miR-340-5p	Il21	✓	interleukin 21	Fullston et al. 2013, Grandjean et al. 2015
84	mmu-miR-340-5p	Sh3gl3	✓	SH3-domain GRB2-like 3	Fullston et al. 2013, Grandjean et al. 2015
84	mmu-miR-340-5p	Usp47	✓	ubiquitin specific peptidase 47	Fullston et al. 2013, Grandjean et al. 2015
84	mmu-miR-340-5p	Epas1	✓	endothelial PAS domain protein 1	Fullston et al. 2013, Grandjean et al. 2015
84	mmu-miR-340-5p	Evi2b	✓	ecotropic viral integration site 2b	Fullston et al. 2013, Grandjean et al. 2015
84	mmu-miR-340-5p	Kbtbd6	✓	kelch repeat and BTB (POZ) domain containing 6	Fullston et al. 2013, Grandjean et al. 2015
84	mmu-miR-340-5p	Abhd17c	✓	abhydrolase domain containing 17C	Fullston et al. 2013, Grandjean et al. 2015
84	mmu-miR-340-5p	Evi2	✓	ecotropic viral integration site 2	Fullston et al. 2013, Grandjean et al. 2015
84	mmu-miR-340-5p	Tmprss11f	✓	transmembrane protease, serine 11f	Fullston et al. 2013, Grandjean et al. 2015
84	mmu-miR-340-5p	Kif23	✓	kinesin family member 23	Fullston et al. 2013, Grandjean et al. 2015
84	mmu-miR-340-5p	Nck2	✓	non-catalytic region of tyrosine kinase adaptor protein 2	Fullston et al. 2013, Grandjean et al. 2015
84	mmu-miR-340-5p	Tm9sf3	✓	transmembrane 9 superfamily member 3	Fullston et al. 2013, Grandjean et al. 2015
84	mmu-miR-340-5p	Grk2	✓	G protein-coupled receptor kinase 2	Fullston et al. 2013, Grandjean et al. 2015
83	mmu-miR-133b-3p	Dusp1	✓	dual specificity phosphatase 1	Fullston et al. 2013
83	mmu-miR-133b-3p	Fam199x	✓	family with sequence similarity 199, X-linked	Fullston et al. 2013
83	mmu-miR-133b-3p	Kmt2c	✓	lysine (K)-specific methyltransferase 2C	Fullston et al. 2013
83	mmu-miR-133b-3p	Pcgf2	✓	polycomb group ring finger 2	Fullston et al. 2013
83	mmu-miR-133b-3p	Sfxn5	✓	sideroflexin 5	Fullston et al. 2013
83	mmu-miR-133b-3p	Cap1	✓	CAP, adenylate cyclase-associated protein 1 (yeast)	Fullston et al. 2013
83	mmu-miR-133b-3p	Arhgef9	✓	CDC42 guanine nucleotide exchange factor (GEF) 9	Fullston et al. 2013
83	mmu-miR-133b-3p	Rap2c	✓	RAP2C, member of RAS oncogene family	Fullston et al. 2013
83	mmu-miR-133b-3p	Ncald	✓	neurocalcin delta	Fullston et al. 2013
83	mmu-miR-133b-3p	Prrx1	✓	paired related homeobox 1	Fullston et al. 2013
83	mmu-miR-205-5p	Cpsf6	✓	cleavage and polyadenylation specific factor 6	Fullston et al. 2013
83	mmu-miR-205-5p	Med1	✓	mediator complex subunit 1	Fullston et al. 2013
83	mmu-miR-205-5p	Lin9	✓	lin-9 homolog (C. elegans)	Fullston et al. 2013
83	mmu-miR-205-5p	Kdm4b	✓	lysine (K)-specific demethylase 4B	Fullston et al. 2013
83	mmu-miR-205-5p	Eva1c	✓	eva-1 homolog C (C. elegans)	Fullston et al. 2013
83	mmu-miR-205-5p	Pde7a	✓	phosphodiesterase 7A	Fullston et al. 2013
83	mmu-miR-205-5p	Smad1	✓	SMAD family member 1	Fullston et al. 2013
83	mmu-miR-205-5p	Fam168a	✓	family with sequence similarity 168, member A	Fullston et al. 2013
83	mmu-miR-205-5p	Heg1	✓	heart development protein with EGF-like domains 1	Fullston et al. 2013
83	mmu-miR-205-5p	Csf1	✓	colony stimulating factor 1 (macrophage)	Fullston et al. 2013
83	mmu-miR-205-5p	Reln	✓	reelin	Fullston et al. 2013
83	mmu-miR-196a-5p	Map4k3	✓	mitogen-activated protein kinase kinase kinase kinase 3	Fullston et al. 2013
83	mmu-miR-196a-5p	Diaph2	✓	diaphanous related formin 2	Fullston et al. 2013
83	mmu-miR-196a-5p	Psmd11	✓	proteasome (prosome, macropain) 26S subunit, non-ATPase, 11	Fullston et al. 2013
83	mmu-miR-196a-5p	Tapt1	✓	transmembrane anterior posterior transformation 1	Fullston et al. 2013
83	mmu-miR-196a-5p	Rtl6	✓	retrotransposon Gag like 6	Fullston et al. 2013
83	mmu-miR-340-5p	Dcaf12	✓	DDB1 and CUL4 associated factor 12	Fullston et al. 2013, Grandjean et al. 2015
83	mmu-miR-340-5p	Azin1	✓	antizyme inhibitor 1	Fullston et al. 2013, Grandjean et al. 2015
83	mmu-miR-340-5p	Pth2r	✓	parathyroid hormone 2 receptor	Fullston et al. 2013, Grandjean et al. 2015
83	mmu-miR-340-5p	E130311K13Rik		RIKEN cDNA E130311K13 gene	Fullston et al. 2013, Grandjean et al. 2015
83	mmu-miR-340-5p	Ccnc	✓	cyclin C	Fullston et al. 2013, Grandjean et al. 2015
83	mmu-miR-340-5p	Ifi202b		interferon activated gene 202B	Fullston et al. 2013, Grandjean et al. 2015
83	mmu-miR-340-5p	Rap1gds1	✓	RAP1, GTP-GDP dissociation stimulator 1	Fullston et al. 2013, Grandjean et al. 2015
83	mmu-miR-340-5p	Cwc22	✓	CWC22 spliceosome-associated protein	Fullston et al. 2013, Grandjean et al. 2015
83	mmu-miR-340-5p	Mug2		murinoglobulin 2	Fullston et al. 2013, Grandjean et al. 2015
83	mmu-miR-340-5p	Glce	✓	glucuronyl C5-epimerase	Fullston et al. 2013, Grandjean et al. 2015
83	mmu-miR-340-5p	Atp6v0c	✓	ATPase, H+ transporting, lysosomal V0 subunit C	Fullston et al. 2013, Grandjean et al. 2015
83	mmu-miR-340-5p	Pde1c	✓	phosphodiesterase 1C	Fullston et al. 2013, Grandjean et al. 2015
83	mmu-miR-340-5p	Rundc3b	✓	RUN domain containing 3B	Fullston et al. 2013, Grandjean et al. 2015
83	mmu-miR-340-5p	En2	✓	engrailed 2	Fullston et al. 2013, Grandjean et al. 2015
83	mmu-miR-340-5p	Siva1	✓	SIVA1, apoptosis-inducing factor	Fullston et al. 2013, Grandjean et al. 2015
83	mmu-miR-340-5p	Rad54b	✓	RAD54 homolog B (S. cerevisiae)	Fullston et al. 2013, Grandjean et al. 2015
83	mmu-miR-340-5p	Tns1	✓	tensin 1	Fullston et al. 2013, Grandjean et al. 2015
83	mmu-miR-340-5p	Samd8	✓	sterile alpha motif domain containing 8	Fullston et al. 2013, Grandjean et al. 2015
83	mmu-miR-340-5p	Kdm4c	✓	lysine (K)-specific demethylase 4C	Fullston et al. 2013, Grandjean et al. 2015
83	mmu-miR-340-5p	Plxdc2	✓	plexin domain containing 2	Fullston et al. 2013, Grandjean et al. 2015
83	mmu-miR-340-5p	Ppp3r1	✓	protein phosphatase 3, regulatory subunit B, alpha isoform (calcineurin B, type I)	Fullston et al. 2013, Grandjean et al. 2015
83	mmu-miR-340-5p	Adamts19	✓	a disintegrin-like and metallopeptidase (reprolysin type) with thrombospondin type 1 motif, 19	Fullston et al. 2013, Grandjean et al. 2015
83	mmu-miR-340-5p	Rbm27	✓	RNA binding motif protein 27	Fullston et al. 2013, Grandjean et al. 2015
83	mmu-miR-340-5p	Galnt7	✓	polypeptide N-acetylgalactosaminyltransferase 7	Fullston et al. 2013, Grandjean et al. 2015
83	mmu-miR-340-5p	Rimbp2	✓	RIMS binding protein 2	Fullston et al. 2013, Grandjean et al. 2015
83	mmu-miR-340-5p	Ankrd13d	✓	ankyrin repeat domain 13 family, member D	Fullston et al. 2013, Grandjean et al. 2015
83	mmu-miR-340-5p	Rap1a	✓	RAS-related protein 1a	Fullston et al. 2013, Grandjean et al. 2015
83	mmu-miR-340-5p	Sik3	✓	SIK family kinase 3	Fullston et al. 2013, Grandjean et al. 2015
83	mmu-miR-340-5p	Sass6	✓	SAS-6 centriolar assembly protein	Fullston et al. 2013, Grandjean et al. 2015
83	mmu-miR-340-5p	Wdr37	✓	WD repeat domain 37	Fullston et al. 2013, Grandjean et al. 2015
83	mmu-miR-340-5p	Mbtps1	✓	membrane-bound transcription factor peptidase, site 1	Fullston et al. 2013, Grandjean et al. 2015
83	mmu-miR-340-5p	Hnf4g	✓	hepatocyte nuclear factor 4, gamma	Fullston et al. 2013, Grandjean et al. 2015
83	mmu-miR-340-5p	Phtf2	✓	putative homeodomain transcription factor 2	Fullston et al. 2013, Grandjean et al. 2015
83	mmu-miR-340-5p	Plekhg4	✓	pleckstrin homology domain containing, family G (with RhoGef domain) member 4	Fullston et al. 2013, Grandjean et al. 2015
83	mmu-miR-340-5p	Nbr1	✓	NBR1, autophagy cargo receptor	Fullston et al. 2013, Grandjean et al. 2015
83	mmu-miR-340-5p	Fut9	✓	fucosyltransferase 9	Fullston et al. 2013, Grandjean et al. 2015
82	mmu-miR-133b-3p	Bicc1	✓	BicC family RNA binding protein 1	Fullston et al. 2013
82	mmu-miR-133b-3p	Rab5c	✓	RAB5C, member RAS oncogene family	Fullston et al. 2013
82	mmu-miR-133b-3p	Zfp362		zinc finger protein 362	Fullston et al. 2013
82	mmu-miR-133b-3p	Ctbp2	✓	C-terminal binding protein 2	Fullston et al. 2013
82	mmu-miR-133b-3p	Xylb	✓	xylulokinase homolog (H. influenzae)	Fullston et al. 2013
82	mmu-miR-133b-3p	Peak1	✓	pseudopodium-enriched atypical kinase 1	Fullston et al. 2013
82	mmu-miR-133b-3p	Ppfia1	✓	protein tyrosine phosphatase, receptor type, f polypeptide (PTPRF), interacting protein (liprin), alpha 1	Fullston et al. 2013
82	mmu-miR-133b-3p	Ttyh3	✓	tweety family member 3	Fullston et al. 2013
82	mmu-miR-133b-3p	Serpina12	✓	serine (or cysteine) peptidase inhibitor, clade A (alpha-1 antiproteinase, antitrypsin), member 12	Fullston et al. 2013
82	mmu-miR-133b-3p	Braf	✓	Braf transforming gene	Fullston et al. 2013
82	mmu-miR-133b-3p	Lrrfip1	✓	leucine rich repeat (in FLII) interacting protein 1	Fullston et al. 2013
82	mmu-miR-133b-3p	Dnah11	✓	dynein, axonemal, heavy chain 11	Fullston et al. 2013
82	mmu-miR-133b-3p	Lsp1	✓	lymphocyte specific 1	Fullston et al. 2013
82	mmu-miR-205-5p	Ublcp1	✓	ubiquitin-like domain containing CTD phosphatase 1	Fullston et al. 2013
82	mmu-miR-205-5p	Bet1l	✓	Bet1 golgi vesicular membrane trafficking protein like	Fullston et al. 2013
82	mmu-miR-205-5p	Zfp775		zinc finger protein 775	Fullston et al. 2013
82	mmu-miR-205-5p	Slc24a2	✓	solute carrier family 24 (sodium/potassium/calcium exchanger), member 2	Fullston et al. 2013
82	mmu-miR-205-5p	Mfng	✓	MFNG O-fucosylpeptide 3-beta-N-acetylglucosaminyltransferase	Fullston et al. 2013
82	mmu-miR-205-5p	Mmd	✓	monocyte to macrophage differentiation-associated	Fullston et al. 2013
82	mmu-miR-205-5p	Vegfa	✓	vascular endothelial growth factor A	Fullston et al. 2013
82	mmu-miR-205-5p	Kdm1b	✓	lysine (K)-specific demethylase 1B	Fullston et al. 2013
82	mmu-miR-196a-5p	Igdcc4	✓	immunoglobulin superfamily, DCC subclass, member 4	Fullston et al. 2013
82	mmu-miR-196a-5p	Dcdc2a		doublecortin domain containing 2a	Fullston et al. 2013
82	mmu-miR-196a-5p	Fgfbp3	✓	fibroblast growth factor binding protein 3	Fullston et al. 2013
82	mmu-miR-196a-5p	Osmr	✓	oncostatin M receptor	Fullston et al. 2013
82	mmu-miR-196a-5p	Hip1	✓	huntingtin interacting protein 1	Fullston et al. 2013
82	mmu-miR-196a-5p	Aqp4	✓	aquaporin 4	Fullston et al. 2013
82	mmu-miR-340-5p	Tmem106b	✓	transmembrane protein 106B	Fullston et al. 2013, Grandjean et al. 2015
82	mmu-miR-340-5p	Slc4a8	✓	solute carrier family 4 (anion exchanger), member 8	Fullston et al. 2013, Grandjean et al. 2015
82	mmu-miR-340-5p	Bmt2	✓	base methyltransferase of 25S rRNA 2	Fullston et al. 2013, Grandjean et al. 2015
82	mmu-miR-340-5p	Ammecr1l	✓	AMME chromosomal region gene 1-like	Fullston et al. 2013, Grandjean et al. 2015
82	mmu-miR-340-5p	Prpsap2	✓	phosphoribosyl pyrophosphate synthetase-associated protein 2	Fullston et al. 2013, Grandjean et al. 2015
82	mmu-miR-340-5p	Neto2	✓	neuropilin (NRP) and tolloid (TLL)-like 2	Fullston et al. 2013, Grandjean et al. 2015
82	mmu-miR-340-5p	Brip1	✓	BRCA1 interacting protein C-terminal helicase 1	Fullston et al. 2013, Grandjean et al. 2015
82	mmu-miR-340-5p	Tfdp1	✓	transcription factor Dp 1	Fullston et al. 2013, Grandjean et al. 2015
82	mmu-miR-340-5p	Med28	✓	mediator complex subunit 28	Fullston et al. 2013, Grandjean et al. 2015
82	mmu-miR-340-5p	Selenot	✓	selenoprotein T	Fullston et al. 2013, Grandjean et al. 2015
82	mmu-miR-340-5p	Zbtb34	✓	zinc finger and BTB domain containing 34	Fullston et al. 2013, Grandjean et al. 2015
82	mmu-miR-340-5p	Lrp12	✓	low density lipoprotein-related protein 12	Fullston et al. 2013, Grandjean et al. 2015
82	mmu-miR-340-5p	Robo1	✓	roundabout guidance receptor 1	Fullston et al. 2013, Grandjean et al. 2015
82	mmu-miR-340-5p	Calm1	✓	calmodulin 1	Fullston et al. 2013, Grandjean et al. 2015
82	mmu-miR-340-5p	Mtx3	✓	metaxin 3	Fullston et al. 2013, Grandjean et al. 2015
82	mmu-miR-340-5p	Cdc42	✓	cell division cycle 42	Fullston et al. 2013, Grandjean et al. 2015
82	mmu-miR-340-5p	Asb3	✓	ankyrin repeat and SOCS box-containing 3	Fullston et al. 2013, Grandjean et al. 2015
82	mmu-miR-340-5p	Ppp2r3a	✓	protein phosphatase 2, regulatory subunit B'', alpha	Fullston et al. 2013, Grandjean et al. 2015
82	mmu-miR-340-5p	Ugt2b37		UDP glucuronosyltransferase 2 family, polypeptide B37	Fullston et al. 2013, Grandjean et al. 2015
82	mmu-miR-340-5p	Orc4	✓	origin recognition complex, subunit 4	Fullston et al. 2013, Grandjean et al. 2015
82	mmu-miR-340-5p	Cntn1	✓	contactin 1	Fullston et al. 2013, Grandjean et al. 2015
82	mmu-miR-340-5p	Nfkb1	✓	nuclear factor of kappa light polypeptide gene enhancer in B cells 1, p105	Fullston et al. 2013, Grandjean et al. 2015
82	mmu-miR-340-5p	Foxn2	✓	forkhead box N2	Fullston et al. 2013, Grandjean et al. 2015
82	mmu-miR-340-5p	Tmem108	✓	transmembrane protein 108	Fullston et al. 2013, Grandjean et al. 2015
82	mmu-miR-340-5p	Rnh1	✓	ribonuclease/angiogenin inhibitor 1	Fullston et al. 2013, Grandjean et al. 2015
82	mmu-miR-340-5p	Heatr3	✓	HEAT repeat containing 3	Fullston et al. 2013, Grandjean et al. 2015
82	mmu-miR-340-5p	Dusp11	✓	dual specificity phosphatase 11 (RNA/RNP complex 1-interacting)	Fullston et al. 2013, Grandjean et al. 2015
82	mmu-miR-340-5p	Usp13	✓	ubiquitin specific peptidase 13 (isopeptidase T-3)	Fullston et al. 2013, Grandjean et al. 2015
82	mmu-miR-340-5p	Zfp715		zinc finger protein 715	Fullston et al. 2013, Grandjean et al. 2015
82	mmu-miR-340-5p	Ppp2r5a	✓	protein phosphatase 2, regulatory subunit B', alpha	Fullston et al. 2013, Grandjean et al. 2015
82	mmu-miR-340-5p	Snx6	✓	sorting nexin 6	Fullston et al. 2013, Grandjean et al. 2015
82	mmu-miR-340-5p	Pptc7	✓	PTC7 protein phosphatase homolog	Fullston et al. 2013, Grandjean et al. 2015
82	mmu-miR-340-5p	Nr1d2	✓	nuclear receptor subfamily 1, group D, member 2	Fullston et al. 2013, Grandjean et al. 2015
82	mmu-miR-340-5p	Ick	✓	intestinal cell kinase	Fullston et al. 2013, Grandjean et al. 2015
81	mmu-miR-133b-3p	Tmod3	✓	tropomodulin 3	Fullston et al. 2013
81	mmu-miR-133b-3p	Cbll1	✓	Casitas B-lineage lymphoma-like 1	Fullston et al. 2013
81	mmu-miR-133b-3p	Dmxl1	✓	Dmx-like 1	Fullston et al. 2013
81	mmu-miR-133b-3p	Ago1	✓	argonaute RISC catalytic subunit 1	Fullston et al. 2013
81	mmu-miR-133b-3p	Vps13a	✓	vacuolar protein sorting 13A	Fullston et al. 2013
81	mmu-miR-133b-3p	Kat5	✓	K(lysine) acetyltransferase 5	Fullston et al. 2013
81	mmu-miR-133b-3p	Plekha3	✓	pleckstrin homology domain-containing, family A (phosphoinositide binding specific) member 3	Fullston et al. 2013
81	mmu-miR-133b-3p	Ebf2	✓	early B cell factor 2	Fullston et al. 2013
81	mmu-miR-133b-3p	Tpd52l1	✓	tumor protein D52-like 1	Fullston et al. 2013
81	mmu-miR-133b-3p	Agt	✓	angiotensinogen (serpin peptidase inhibitor, clade A, member 8)	Fullston et al. 2013
81	mmu-miR-133b-3p	Sh3tc1	✓	SH3 domain and tetratricopeptide repeats 1	Fullston et al. 2013
81	mmu-miR-205-5p	Zfp646		zinc finger protein 646	Fullston et al. 2013
81	mmu-miR-205-5p	Slc35a5	✓	solute carrier family 35, member A5	Fullston et al. 2013
81	mmu-miR-205-5p	Kif7	✓	kinesin family member 7	Fullston et al. 2013
81	mmu-miR-205-5p	Rnf157	✓	ring finger protein 157	Fullston et al. 2013
81	mmu-miR-205-5p	Sema7a	✓	sema domain, immunoglobulin domain (Ig), and GPI membrane anchor, (semaphorin) 7A	Fullston et al. 2013
81	mmu-miR-205-5p	Ptprj	✓	protein tyrosine phosphatase, receptor type, J	Fullston et al. 2013
81	mmu-miR-205-5p	Serpina12	✓	serine (or cysteine) peptidase inhibitor, clade A (alpha-1 antiproteinase, antitrypsin), member 12	Fullston et al. 2013
81	mmu-miR-205-5p	Ereg	✓	epiregulin	Fullston et al. 2013
81	mmu-miR-205-5p	Slc19a2	✓	solute carrier family 19 (thiamine transporter), member 2	Fullston et al. 2013
81	mmu-miR-205-5p	Tead1	✓	TEA domain family member 1	Fullston et al. 2013
81	mmu-miR-205-5p	Eif1a	✓	eukaryotic translation initiation factor 1A	Fullston et al. 2013
81	mmu-miR-205-5p	Irf2bpl	✓	interferon regulatory factor 2 binding protein-like	Fullston et al. 2013
81	mmu-miR-205-5p	Acsl1	✓	acyl-CoA synthetase long-chain family member 1	Fullston et al. 2013
81	mmu-miR-205-5p	Rnf41	✓	ring finger protein 41	Fullston et al. 2013
81	mmu-miR-196a-5p	Epha4	✓	Eph receptor A4	Fullston et al. 2013
81	mmu-miR-196a-5p	Gpcpd1	✓	glycerophosphocholine phosphodiesterase 1	Fullston et al. 2013
81	mmu-miR-196a-5p	Fam19a5	✓	family with sequence similarity 19, member A5	Fullston et al. 2013
81	mmu-miR-196a-5p	Dnm3	✓	dynamin 3	Fullston et al. 2013
81	mmu-miR-196a-5p	Hbp1	✓	high mobility group box transcription factor 1	Fullston et al. 2013
81	mmu-miR-196a-5p	Epha7	✓	Eph receptor A7	Fullston et al. 2013
81	mmu-miR-196a-5p	Cbfa2t3	✓	CBFA2/RUNX1 translocation partner 3	Fullston et al. 2013
81	mmu-miR-196a-5p	Plpp6	✓	phospholipid phosphatase 6	Fullston et al. 2013
81	mmu-miR-196a-5p	Stox2	✓	storkhead box 2	Fullston et al. 2013
81	mmu-miR-196a-5p	Nr2c2	✓	nuclear receptor subfamily 2, group C, member 2	Fullston et al. 2013
81	mmu-miR-196a-5p	Chd6	✓	chromodomain helicase DNA binding protein 6	Fullston et al. 2013
81	mmu-miR-340-5p	Calcr	✓	calcitonin receptor	Fullston et al. 2013, Grandjean et al. 2015
81	mmu-miR-340-5p	Cyp26b1	✓	cytochrome P450, family 26, subfamily b, polypeptide 1	Fullston et al. 2013, Grandjean et al. 2015
81	mmu-miR-340-5p	Ghr	✓	growth hormone receptor	Fullston et al. 2013, Grandjean et al. 2015
81	mmu-miR-340-5p	Abhd3	✓	abhydrolase domain containing 3	Fullston et al. 2013, Grandjean et al. 2015
81	mmu-miR-340-5p	Rhoa	✓	ras homolog family member A	Fullston et al. 2013, Grandjean et al. 2015
81	mmu-miR-340-5p	Fsbp	✓	fibrinogen silencer binding protein	Fullston et al. 2013, Grandjean et al. 2015
81	mmu-miR-340-5p	Manea	✓	mannosidase, endo-alpha	Fullston et al. 2013, Grandjean et al. 2015
81	mmu-miR-340-5p	Ctsl	✓	cathepsin L	Fullston et al. 2013, Grandjean et al. 2015
81	mmu-miR-340-5p	Zfp513		zinc finger protein 513	Fullston et al. 2013, Grandjean et al. 2015
81	mmu-miR-340-5p	Slc25a13	✓	solute carrier family 25 (mitochondrial carrier, adenine nucleotide translocator), member 13	Fullston et al. 2013, Grandjean et al. 2015
81	mmu-miR-340-5p	Ivns1abp	✓	influenza virus NS1A binding protein	Fullston et al. 2013, Grandjean et al. 2015
81	mmu-miR-340-5p	Srsf6	✓	serine/arginine-rich splicing factor 6	Fullston et al. 2013, Grandjean et al. 2015
81	mmu-miR-340-5p	Palld	✓	palladin, cytoskeletal associated protein	Fullston et al. 2013, Grandjean et al. 2015
81	mmu-miR-340-5p	Atp2a1	✓	ATPase, Ca++ transporting, cardiac muscle, fast twitch 1	Fullston et al. 2013, Grandjean et al. 2015
81	mmu-miR-340-5p	Triqk	✓	triple QxxK/R motif containing	Fullston et al. 2013, Grandjean et al. 2015
81	mmu-miR-340-5p	Spopl	✓	speckle-type POZ protein-like	Fullston et al. 2013, Grandjean et al. 2015
81	mmu-miR-340-5p	Jade1	✓	jade family PHD finger 1	Fullston et al. 2013, Grandjean et al. 2015
81	mmu-miR-340-5p	Herc3	✓	hect domain and RLD 3	Fullston et al. 2013, Grandjean et al. 2015
81	mmu-miR-340-5p	Ppp1r1c	✓	protein phosphatase 1, regulatory inhibitor subunit 1C	Fullston et al. 2013, Grandjean et al. 2015
81	mmu-miR-340-5p	Pm20d2	✓	peptidase M20 domain containing 2	Fullston et al. 2013, Grandjean et al. 2015
81	mmu-miR-340-5p	Dixdc1	✓	DIX domain containing 1	Fullston et al. 2013, Grandjean et al. 2015
81	mmu-miR-340-5p	Lims1	✓	LIM and senescent cell antigen-like domains 1	Fullston et al. 2013, Grandjean et al. 2015
81	mmu-miR-340-5p	Slc30a9	✓	solute carrier family 30 (zinc transporter), member 9	Fullston et al. 2013, Grandjean et al. 2015
81	mmu-miR-340-5p	Cobll1	✓	Cobl-like 1	Fullston et al. 2013, Grandjean et al. 2015
81	mmu-miR-340-5p	Dyrk2	✓	dual-specificity tyrosine-(Y)-phosphorylation regulated kinase 2	Fullston et al. 2013, Grandjean et al. 2015
81	mmu-miR-340-5p	Dll1	✓	delta like canonical Notch ligand 1	Fullston et al. 2013, Grandjean et al. 2015
81	mmu-miR-340-5p	Cav1	✓	caveolin 1, caveolae protein	Fullston et al. 2013, Grandjean et al. 2015
81	mmu-miR-340-5p	Spire1	✓	spire type actin nucleation factor 1	Fullston et al. 2013, Grandjean et al. 2015
81	mmu-miR-340-5p	Mybl1	✓	myeloblastosis oncogene-like 1	Fullston et al. 2013, Grandjean et al. 2015
81	mmu-miR-340-5p	Sh3kbp1	✓	SH3-domain kinase binding protein 1	Fullston et al. 2013, Grandjean et al. 2015
81	mmu-miR-340-5p	Zfp770		zinc finger protein 770	Fullston et al. 2013, Grandjean et al. 2015
81	mmu-miR-340-5p	Dph5	✓	diphthamide biosynthesis 5	Fullston et al. 2013, Grandjean et al. 2015
81	mmu-miR-340-5p	Itgb1	✓	integrin beta 1 (fibronectin receptor beta)	Fullston et al. 2013, Grandjean et al. 2015
81	mmu-miR-340-5p	Tbx5	✓	T-box 5	Fullston et al. 2013, Grandjean et al. 2015
81	mmu-miR-340-5p	Fbp1	✓	fructose bisphosphatase 1	Fullston et al. 2013, Grandjean et al. 2015
81	mmu-miR-340-5p	Yipf6	✓	Yip1 domain family, member 6	Fullston et al. 2013, Grandjean et al. 2015
81	mmu-miR-340-5p	Bcor	✓	BCL6 interacting corepressor	Fullston et al. 2013, Grandjean et al. 2015
81	mmu-miR-340-5p	Ddhd1	✓	DDHD domain containing 1	Fullston et al. 2013, Grandjean et al. 2015
81	mmu-miR-340-5p	Ppp6r3	✓	protein phosphatase 6, regulatory subunit 3	Fullston et al. 2013, Grandjean et al. 2015
80	mmu-miR-133b-3p	Ptprk	✓	protein tyrosine phosphatase, receptor type, K	Fullston et al. 2013
80	mmu-miR-133b-3p	Irf2	✓	interferon regulatory factor 2	Fullston et al. 2013
80	mmu-miR-133b-3p	Pax7	✓	paired box 7	Fullston et al. 2013
80	mmu-miR-133b-3p	B3galt2	✓	UDP-Gal:betaGlcNAc beta 1,3-galactosyltransferase, polypeptide 2	Fullston et al. 2013
80	mmu-miR-133b-3p	Myh9	✓	myosin, heavy polypeptide 9, non-muscle	Fullston et al. 2013
80	mmu-miR-133b-3p	Mmgt1	✓	membrane magnesium transporter 1	Fullston et al. 2013
80	mmu-miR-133b-3p	D5Ertd579e		DNA segment, Chr 5, ERATO Doi 579, expressed	Fullston et al. 2013
80	mmu-miR-133b-3p	Eya1	✓	EYA transcriptional coactivator and phosphatase 1	Fullston et al. 2013
80	mmu-miR-133b-3p	H2-Aa		histocompatibility 2, class II antigen A, alpha	Fullston et al. 2013
80	mmu-miR-133b-3p	St7l	✓	suppression of tumorigenicity 7-like	Fullston et al. 2013
80	mmu-miR-133b-3p	Eef1a1	✓	eukaryotic translation elongation factor 1 alpha 1	Fullston et al. 2013
80	mmu-miR-133b-3p	Dlx3	✓	distal-less homeobox 3	Fullston et al. 2013
80	mmu-miR-133b-3p	Ttpal	✓	tocopherol (alpha) transfer protein-like	Fullston et al. 2013
80	mmu-miR-205-5p	Zbtb44	✓	zinc finger and BTB domain containing 44	Fullston et al. 2013
80	mmu-miR-205-5p	Habp4	✓	hyaluronic acid binding protein 4	Fullston et al. 2013
80	mmu-miR-205-5p	Tex37	✓	testis expressed 37	Fullston et al. 2013
80	mmu-miR-205-5p	Zeb1	✓	zinc finger E-box binding homeobox 1	Fullston et al. 2013
80	mmu-miR-205-5p	Vasn	✓	vasorin	Fullston et al. 2013
80	mmu-miR-205-5p	Poln	✓	DNA polymerase N	Fullston et al. 2013
80	mmu-miR-205-5p	Lims2	✓	LIM and senescent cell antigen like domains 2	Fullston et al. 2013
80	mmu-miR-205-5p	Ebf2	✓	early B cell factor 2	Fullston et al. 2013
80	mmu-miR-205-5p	1110032F04Rik		RIKEN cDNA 1110032F04 gene	Fullston et al. 2013
80	mmu-miR-205-5p	Patj	✓	PATJ, crumbs cell polarity complex component	Fullston et al. 2013
80	mmu-miR-205-5p	Necap1	✓	NECAP endocytosis associated 1	Fullston et al. 2013
80	mmu-miR-205-5p	Traf3	✓	TNF receptor-associated factor 3	Fullston et al. 2013
80	mmu-miR-196a-5p	Eps15	✓	epidermal growth factor receptor pathway substrate 15	Fullston et al. 2013
80	mmu-miR-196a-5p	Fhdc1	✓	FH2 domain containing 1	Fullston et al. 2013
80	mmu-miR-196a-5p	Otx1	✓	orthodenticle homeobox 1	Fullston et al. 2013
80	mmu-miR-196a-5p	Nectin3	✓	nectin cell adhesion molecule 3	Fullston et al. 2013
80	mmu-miR-196a-5p	Fbxw2	✓	F-box and WD-40 domain protein 2	Fullston et al. 2013
80	mmu-miR-196a-5p	Cdkn1b	✓	cyclin-dependent kinase inhibitor 1B	Fullston et al. 2013
80	mmu-miR-196a-5p	Mecp2	✓	methyl CpG binding protein 2	Fullston et al. 2013
80	mmu-miR-196a-5p	St6galnac3	✓	ST6 (alpha-N-acetyl-neuraminyl-2,3-beta-galactosyl-1,3)-N-acetylgalactosaminide alpha-2,6-sialyltransferase 3	Fullston et al. 2013
80	mmu-miR-340-5p	Arl4c	✓	ADP-ribosylation factor-like 4C	Fullston et al. 2013, Grandjean et al. 2015
80	mmu-miR-340-5p	Scmh1	✓	sex comb on midleg homolog 1	Fullston et al. 2013, Grandjean et al. 2015
80	mmu-miR-340-5p	Med17	✓	mediator complex subunit 17	Fullston et al. 2013, Grandjean et al. 2015
80	mmu-miR-340-5p	Zfp26		zinc finger protein 26	Fullston et al. 2013, Grandjean et al. 2015
80	mmu-miR-340-5p	Esp34		exocrine gland secreted peptide 34	Fullston et al. 2013, Grandjean et al. 2015
80	mmu-miR-340-5p	Naaladl2	✓	N-acetylated alpha-linked acidic dipeptidase-like 2	Fullston et al. 2013, Grandjean et al. 2015
80	mmu-miR-340-5p	Unc80	✓	unc-80, NALCN activator	Fullston et al. 2013, Grandjean et al. 2015
80	mmu-miR-340-5p	Arfrp1	✓	ADP-ribosylation factor related protein 1	Fullston et al. 2013, Grandjean et al. 2015
80	mmu-miR-340-5p	Trappc8	✓	trafficking protein particle complex 8	Fullston et al. 2013, Grandjean et al. 2015
80	mmu-miR-340-5p	Fzd3	✓	frizzled class receptor 3	Fullston et al. 2013, Grandjean et al. 2015
80	mmu-miR-340-5p	Vasn	✓	vasorin	Fullston et al. 2013, Grandjean et al. 2015
80	mmu-miR-340-5p	Gspt1	✓	G1 to S phase transition 1	Fullston et al. 2013, Grandjean et al. 2015
80	mmu-miR-340-5p	Twsg1	✓	twisted gastrulation BMP signaling modulator 1	Fullston et al. 2013, Grandjean et al. 2015
80	mmu-miR-340-5p	Ash1l	✓	ASH1 like histone lysine methyltransferase	Fullston et al. 2013, Grandjean et al. 2015
80	mmu-miR-340-5p	Creld2	✓	cysteine-rich with EGF-like domains 2	Fullston et al. 2013, Grandjean et al. 2015
80	mmu-miR-340-5p	Selenok	✓	selenoprotein K	Fullston et al. 2013, Grandjean et al. 2015
80	mmu-miR-340-5p	Pla2g16	✓	phospholipase A2, group XVI	Fullston et al. 2013, Grandjean et al. 2015
80	mmu-miR-340-5p	Cep152	✓	centrosomal protein 152	Fullston et al. 2013, Grandjean et al. 2015
80	mmu-miR-340-5p	E2f8	✓	E2F transcription factor 8	Fullston et al. 2013, Grandjean et al. 2015
80	mmu-miR-340-5p	Tgif2	✓	TGFB-induced factor homeobox 2	Fullston et al. 2013, Grandjean et al. 2015
80	mmu-miR-340-5p	Enah	✓	ENAH actin regulator	Fullston et al. 2013, Grandjean et al. 2015
80	mmu-miR-340-5p	Mfsd14b	✓	major facilitator superfamily domain containing 14B	Fullston et al. 2013, Grandjean et al. 2015
80	mmu-miR-340-5p	Cntn4	✓	contactin 4	Fullston et al. 2013, Grandjean et al. 2015
80	mmu-miR-340-5p	Otud7b	✓	OTU domain containing 7B	Fullston et al. 2013, Grandjean et al. 2015
80	mmu-miR-340-5p	Itfg1	✓	integrin alpha FG-GAP repeat containing 1	Fullston et al. 2013, Grandjean et al. 2015
80	mmu-miR-340-5p	Lclat1	✓	lysocardiolipin acyltransferase 1	Fullston et al. 2013, Grandjean et al. 2015
80	mmu-miR-340-5p	Vcl	✓	vinculin	Fullston et al. 2013, Grandjean et al. 2015
80	mmu-miR-340-5p	Tnfrsf26		tumor necrosis factor receptor superfamily, member 26	Fullston et al. 2013, Grandjean et al. 2015
79	mmu-miR-133b-3p	Ubfd1	✓	ubiquitin family domain containing 1	Fullston et al. 2013
79	mmu-miR-133b-3p	Cyb561	✓	cytochrome b-561	Fullston et al. 2013
79	mmu-miR-133b-3p	Fgfr1	✓	fibroblast growth factor receptor 1	Fullston et al. 2013
79	mmu-miR-133b-3p	St8sia3	✓	ST8 alpha-N-acetyl-neuraminide alpha-2,8-sialyltransferase 3	Fullston et al. 2013
79	mmu-miR-133b-3p	Galnt14	✓	polypeptide N-acetylgalactosaminyltransferase 14	Fullston et al. 2013
79	mmu-miR-133b-3p	Prex1	✓	phosphatidylinositol-3,4,5-trisphosphate-dependent Rac exchange factor 1	Fullston et al. 2013
79	mmu-miR-133b-3p	2006-09-01	2	septin 6	Fullston et al. 2013
79	mmu-miR-133b-3p	Cntnap1	✓	contactin associated protein-like 1	Fullston et al. 2013
79	mmu-miR-133b-3p	Slc5a12	✓	solute carrier family 5 (sodium/glucose cotransporter), member 12	Fullston et al. 2013
79	mmu-miR-205-5p	Cldn8	✓	claudin 8	Fullston et al. 2013
79	mmu-miR-205-5p	St18	✓	suppression of tumorigenicity 18	Fullston et al. 2013
79	mmu-miR-205-5p	Slc27a6	✓	solute carrier family 27 (fatty acid transporter), member 6	Fullston et al. 2013
79	mmu-miR-205-5p	Pla2g4c	✓	phospholipase A2, group IVC (cytosolic, calcium-independent)	Fullston et al. 2013
79	mmu-miR-205-5p	Nnmt	✓	nicotinamide N-methyltransferase	Fullston et al. 2013
79	mmu-miR-205-5p	Sipa1l1	✓	signal-induced proliferation-associated 1 like 1	Fullston et al. 2013
79	mmu-miR-205-5p	Aff1	✓	AF4/FMR2 family, member 1	Fullston et al. 2013
79	mmu-miR-205-5p	Cdc27	✓	cell division cycle 27	Fullston et al. 2013
79	mmu-miR-196a-5p	Prpsap2	✓	phosphoribosyl pyrophosphate synthetase-associated protein 2	Fullston et al. 2013
79	mmu-miR-196a-5p	Clec5a	✓	C-type lectin domain family 5, member a	Fullston et al. 2013
79	mmu-miR-196a-5p	Col3a1	✓	collagen, type III, alpha 1	Fullston et al. 2013
79	mmu-miR-196a-5p	Epc2	✓	enhancer of polycomb homolog 2	Fullston et al. 2013
79	mmu-miR-340-5p	Kit	✓	KIT proto-oncogene receptor tyrosine kinase	Fullston et al. 2013, Grandjean et al. 2015
79	mmu-miR-340-5p	Eloc	✓	elongin C	Fullston et al. 2013, Grandjean et al. 2015
79	mmu-miR-340-5p	Tmem39a	✓	transmembrane protein 39a	Fullston et al. 2013, Grandjean et al. 2015
79	mmu-miR-340-5p	Stx16	✓	syntaxin 16	Fullston et al. 2013, Grandjean et al. 2015
79	mmu-miR-340-5p	Olfr630		olfactory receptor 630	Fullston et al. 2013, Grandjean et al. 2015
79	mmu-miR-340-5p	Zfp664		zinc finger protein 664	Fullston et al. 2013, Grandjean et al. 2015
79	mmu-miR-340-5p	Rps6kb1	✓	ribosomal protein S6 kinase, polypeptide 1	Fullston et al. 2013, Grandjean et al. 2015
79	mmu-miR-340-5p	Rbbp6	✓	retinoblastoma binding protein 6, ubiquitin ligase	Fullston et al. 2013, Grandjean et al. 2015
79	mmu-miR-340-5p	Syt14	✓	synaptotagmin XIV	Fullston et al. 2013, Grandjean et al. 2015
79	mmu-miR-340-5p	Uncx	✓	UNC homeobox	Fullston et al. 2013, Grandjean et al. 2015
79	mmu-miR-340-5p	Rasef	✓	RAS and EF hand domain containing	Fullston et al. 2013, Grandjean et al. 2015
79	mmu-miR-340-5p	Sult1b1	✓	sulfotransferase family 1B, member 1	Fullston et al. 2013, Grandjean et al. 2015
79	mmu-miR-340-5p	Ankrd40	✓	ankyrin repeat domain 40	Fullston et al. 2013, Grandjean et al. 2015
79	mmu-miR-340-5p	Rhoj	✓	ras homolog family member J	Fullston et al. 2013, Grandjean et al. 2015
79	mmu-miR-340-5p	Pno1	✓	partner of NOB1 homolog	Fullston et al. 2013, Grandjean et al. 2015
79	mmu-miR-340-5p	Gtf3c3	✓	general transcription factor IIIC, polypeptide 3	Fullston et al. 2013, Grandjean et al. 2015
79	mmu-miR-340-5p	Mis18a	✓	MIS18 kinetochore protein A	Fullston et al. 2013, Grandjean et al. 2015
79	mmu-miR-340-5p	Dscam	✓	DS cell adhesion molecule	Fullston et al. 2013, Grandjean et al. 2015
79	mmu-miR-340-5p	Anapc11	✓	anaphase promoting complex subunit 11	Fullston et al. 2013, Grandjean et al. 2015
79	mmu-miR-340-5p	Spin1	✓	spindlin 1	Fullston et al. 2013, Grandjean et al. 2015
79	mmu-miR-340-5p	Suco	✓	SUN domain containing ossification factor	Fullston et al. 2013, Grandjean et al. 2015
79	mmu-miR-340-5p	5430427O19Rik		RIKEN cDNA 5430427O19 gene	Fullston et al. 2013, Grandjean et al. 2015
79	mmu-miR-340-5p	Notch3	✓	notch 3	Fullston et al. 2013, Grandjean et al. 2015
79	mmu-miR-340-5p	Nkiras1	✓	NFKB inhibitor interacting Ras-like protein 1	Fullston et al. 2013, Grandjean et al. 2015
79	mmu-miR-340-5p	Msr1	✓	macrophage scavenger receptor 1	Fullston et al. 2013, Grandjean et al. 2015
79	mmu-miR-340-5p	Eda2r	✓	ectodysplasin A2 receptor	Fullston et al. 2013, Grandjean et al. 2015
79	mmu-miR-340-5p	Frs2	✓	fibroblast growth factor receptor substrate 2	Fullston et al. 2013, Grandjean et al. 2015
79	mmu-miR-340-5p	Ranbp17	✓	RAN binding protein 17	Fullston et al. 2013, Grandjean et al. 2015
78	mmu-miR-133b-3p	Foxc1	✓	forkhead box C1	Fullston et al. 2013
78	mmu-miR-133b-3p	Ifi44	✓	interferon-induced protein 44	Fullston et al. 2013
78	mmu-miR-133b-3p	Ubxn7	✓	UBX domain protein 7	Fullston et al. 2013
78	mmu-miR-133b-3p	Kcnk4	✓	potassium channel, subfamily K, member 4	Fullston et al. 2013
78	mmu-miR-133b-3p	Pth1r	✓	parathyroid hormone 1 receptor	Fullston et al. 2013
78	mmu-miR-133b-3p	Ash1l	✓	ASH1 like histone lysine methyltransferase	Fullston et al. 2013
78	mmu-miR-133b-3p	Btbd10	✓	BTB (POZ) domain containing 10	Fullston et al. 2013
78	mmu-miR-133b-3p	Meis1	✓	Meis homeobox 1	Fullston et al. 2013
78	mmu-miR-133b-3p	Dynlt3	✓	dynein light chain Tctex-type 3	Fullston et al. 2013
78	mmu-miR-133b-3p	Dcaf10	✓	DDB1 and CUL4 associated factor 10	Fullston et al. 2013
78	mmu-miR-133b-3p	Efna4	✓	ephrin A4	Fullston et al. 2013
78	mmu-miR-133b-3p	C2cd2	✓	C2 calcium-dependent domain containing 2	Fullston et al. 2013
78	mmu-miR-133b-3p	Hic2	✓	hypermethylated in cancer 2	Fullston et al. 2013
78	mmu-miR-133b-3p	Fgf12	✓	fibroblast growth factor 12	Fullston et al. 2013
78	mmu-miR-205-5p	Rnf144a	✓	ring finger protein 144A	Fullston et al. 2013
78	mmu-miR-205-5p	Dmxl2	✓	Dmx-like 2	Fullston et al. 2013
78	mmu-miR-205-5p	Trp53inp1		transformation related protein 53 inducible nuclear protein 1	Fullston et al. 2013
78	mmu-miR-205-5p	Abcf1	✓	ATP-binding cassette, sub-family F (GCN20), member 1	Fullston et al. 2013
78	mmu-miR-205-5p	Crmp1	✓	collapsin response mediator protein 1	Fullston et al. 2013
78	mmu-miR-205-5p	Calcrl	✓	calcitonin receptor-like	Fullston et al. 2013
78	mmu-miR-205-5p	Trak2	✓	trafficking protein, kinesin binding 2	Fullston et al. 2013
78	mmu-miR-205-5p	Svip	✓	small VCP/p97-interacting protein	Fullston et al. 2013
78	mmu-miR-205-5p	Elovl3	✓	elongation of very long chain fatty acids (FEN1/Elo2, SUR4/Elo3, yeast)-like 3	Fullston et al. 2013
78	mmu-miR-205-5p	Gm16513		predicted gene, Gm16513	Fullston et al. 2013
78	mmu-miR-205-5p	Phactr4	✓	phosphatase and actin regulator 4	Fullston et al. 2013
78	mmu-miR-205-5p	Pgam5	✓	phosphoglycerate mutase family member 5	Fullston et al. 2013
78	mmu-miR-205-5p	Snx27	✓	sorting nexin family member 27	Fullston et al. 2013
78	mmu-miR-205-5p	Castor2	✓	cytosolic arginine sensor for mTORC1 subunit 2	Fullston et al. 2013
78	mmu-miR-205-5p	Lysmd4	✓	LysM, putative peptidoglycan-binding, domain containing 4	Fullston et al. 2013
78	mmu-miR-205-5p	Mecp2	✓	methyl CpG binding protein 2	Fullston et al. 2013
78	mmu-miR-205-5p	Fgf16	✓	fibroblast growth factor 16	Fullston et al. 2013
78	mmu-miR-196a-5p	Ccr7	✓	chemokine (C-C motif) receptor 7	Fullston et al. 2013
78	mmu-miR-196a-5p	Rnf217	✓	ring finger protein 217	Fullston et al. 2013
78	mmu-miR-196a-5p	Abcb9	✓	ATP-binding cassette, sub-family B (MDR/TAP), member 9	Fullston et al. 2013
78	mmu-miR-196a-5p	Tmx4	✓	thioredoxin-related transmembrane protein 4	Fullston et al. 2013
78	mmu-miR-340-5p	H2afj	✓	H2A histone family, member J	Fullston et al. 2013, Grandjean et al. 2015
78	mmu-miR-340-5p	Wipf1	✓	WAS/WASL interacting protein family, member 1	Fullston et al. 2013, Grandjean et al. 2015
78	mmu-miR-340-5p	Cep350	✓	centrosomal protein 350	Fullston et al. 2013, Grandjean et al. 2015
78	mmu-miR-340-5p	Sun1	✓	Sad1 and UNC84 domain containing 1	Fullston et al. 2013, Grandjean et al. 2015
78	mmu-miR-340-5p	Ube2d1	✓	ubiquitin-conjugating enzyme E2D 1	Fullston et al. 2013, Grandjean et al. 2015
78	mmu-miR-340-5p	Meioc	✓	meiosis specific with coiled-coil domain	Fullston et al. 2013, Grandjean et al. 2015
78	mmu-miR-340-5p	E2f7	✓	E2F transcription factor 7	Fullston et al. 2013, Grandjean et al. 2015
78	mmu-miR-340-5p	Zfp704		zinc finger protein 704	Fullston et al. 2013, Grandjean et al. 2015
78	mmu-miR-340-5p	Socs3	✓	suppressor of cytokine signaling 3	Fullston et al. 2013, Grandjean et al. 2015
78	mmu-miR-340-5p	Pan3	✓	PAN3 poly(A) specific ribonuclease subunit	Fullston et al. 2013, Grandjean et al. 2015
78	mmu-miR-340-5p	Capn10	✓	calpain 10	Fullston et al. 2013, Grandjean et al. 2015
78	mmu-miR-340-5p	Tspyl1	✓	testis-specific protein, Y-encoded-like 1	Fullston et al. 2013, Grandjean et al. 2015
78	mmu-miR-340-5p	Stx7	✓	syntaxin 7	Fullston et al. 2013, Grandjean et al. 2015
78	mmu-miR-340-5p	Yy2	✓	Yy2 transcription factor	Fullston et al. 2013, Grandjean et al. 2015
78	mmu-miR-340-5p	Cadm2	✓	cell adhesion molecule 2	Fullston et al. 2013, Grandjean et al. 2015
78	mmu-miR-340-5p	Fbxo3	✓	F-box protein 3	Fullston et al. 2013, Grandjean et al. 2015
78	mmu-miR-340-5p	H3f3b	✓	H3 histone, family 3B	Fullston et al. 2013, Grandjean et al. 2015
78	mmu-miR-340-5p	Pdha2	✓	pyruvate dehydrogenase E1 alpha 2	Fullston et al. 2013, Grandjean et al. 2015
78	mmu-miR-340-5p	Hivep2	✓	human immunodeficiency virus type I enhancer binding protein 2	Fullston et al. 2013, Grandjean et al. 2015
78	mmu-miR-340-5p	Dtwd2	✓	DTW domain containing 2	Fullston et al. 2013, Grandjean et al. 2015
78	mmu-miR-340-5p	C330018D20Rik		RIKEN cDNA C330018D20 gene	Fullston et al. 2013, Grandjean et al. 2015
78	mmu-miR-340-5p	Hmcn1	✓	hemicentin 1	Fullston et al. 2013, Grandjean et al. 2015
78	mmu-miR-340-5p	Rnf146	✓	ring finger protein 146	Fullston et al. 2013, Grandjean et al. 2015
78	mmu-miR-340-5p	Crebl2	✓	cAMP responsive element binding protein-like 2	Fullston et al. 2013, Grandjean et al. 2015
78	mmu-miR-340-5p	Strn3	✓	striatin, calmodulin binding protein 3	Fullston et al. 2013, Grandjean et al. 2015
78	mmu-miR-340-5p	Strn	✓	striatin, calmodulin binding protein	Fullston et al. 2013, Grandjean et al. 2015
78	mmu-miR-340-5p	Pgpep1	✓	pyroglutamyl-peptidase I	Fullston et al. 2013, Grandjean et al. 2015
78	mmu-miR-340-5p	Iws1	✓	IWS1, SUPT6 interacting protein	Fullston et al. 2013, Grandjean et al. 2015
78	mmu-miR-340-5p	Thg1l	✓	tRNA-histidine guanylyltransferase 1-like (S. cerevisiae)	Fullston et al. 2013, Grandjean et al. 2015
77	mmu-miR-133b-3p	Ptbp2	✓	polypyrimidine tract binding protein 2	Fullston et al. 2013
77	mmu-miR-133b-3p	Ccnc	✓	cyclin C	Fullston et al. 2013
77	mmu-miR-133b-3p	Creb5	✓	cAMP responsive element binding protein 5	Fullston et al. 2013
77	mmu-miR-133b-3p	Foxp2	✓	forkhead box P2	Fullston et al. 2013
77	mmu-miR-133b-3p	Celf6	✓	CUGBP, Elav-like family member 6	Fullston et al. 2013
77	mmu-miR-133b-3p	Ccdc169	✓	coiled-coil domain containing 169	Fullston et al. 2013
77	mmu-miR-133b-3p	Dcbld1	✓	discoidin, CUB and LCCL domain containing 1	Fullston et al. 2013
77	mmu-miR-133b-3p	Sfxn3	✓	sideroflexin 3	Fullston et al. 2013
77	mmu-miR-133b-3p	Plpp6	✓	phospholipid phosphatase 6	Fullston et al. 2013
77	mmu-miR-133b-3p	Cdk5r1	✓	cyclin-dependent kinase 5, regulatory subunit 1 (p35)	Fullston et al. 2013
77	mmu-miR-133b-3p	Stard13	✓	StAR-related lipid transfer (START) domain containing 13	Fullston et al. 2013
77	mmu-miR-133b-3p	Klhdc10	✓	kelch domain containing 10	Fullston et al. 2013
77	mmu-miR-133b-3p	Slc25a36	✓	solute carrier family 25, member 36	Fullston et al. 2013
77	mmu-miR-133b-3p	Hcn1	✓	hyperpolarization-activated, cyclic nucleotide-gated K+ 1	Fullston et al. 2013
77	mmu-miR-133b-3p	Rdh12	✓	retinol dehydrogenase 12	Fullston et al. 2013
77	mmu-miR-133b-3p	Srxn1	✓	sulfiredoxin 1 homolog (S. cerevisiae)	Fullston et al. 2013
77	mmu-miR-205-5p	Kcna6	✓	potassium voltage-gated channel, shaker-related, subfamily, member 6	Fullston et al. 2013
77	mmu-miR-205-5p	Cd83	✓	CD83 antigen	Fullston et al. 2013
77	mmu-miR-205-5p	Zfp558		zinc finger protein 558	Fullston et al. 2013
77	mmu-miR-205-5p	Elf1	✓	E74-like factor 1	Fullston et al. 2013
77	mmu-miR-205-5p	Fam189a2	✓	family with sequence similarity 189, member A2	Fullston et al. 2013
77	mmu-miR-205-5p	Rab9b	✓	RAB9B, member RAS oncogene family	Fullston et al. 2013
77	mmu-miR-205-5p	Trim35	✓	tripartite motif-containing 35	Fullston et al. 2013
77	mmu-miR-205-5p	Rab35	✓	RAB35, member RAS oncogene family	Fullston et al. 2013
77	mmu-miR-205-5p	Rufy2	✓	RUN and FYVE domain-containing 2	Fullston et al. 2013
77	mmu-miR-205-5p	Ahr	✓	aryl-hydrocarbon receptor	Fullston et al. 2013
77	mmu-miR-205-5p	Slc25a38	✓	solute carrier family 25, member 38	Fullston et al. 2013
77	mmu-miR-205-5p	Nek9	✓	NIMA (never in mitosis gene a)-related expressed kinase 9	Fullston et al. 2013
77	mmu-miR-205-5p	Cldn34b4		claudin 34B4	Fullston et al. 2013
77	mmu-miR-205-5p	Stk10	✓	serine/threonine kinase 10	Fullston et al. 2013
77	mmu-miR-205-5p	Ano5	✓	anoctamin 5	Fullston et al. 2013
77	mmu-miR-205-5p	Cts7		cathepsin 7	Fullston et al. 2013
77	mmu-miR-205-5p	Rfk	✓	riboflavin kinase	Fullston et al. 2013
77	mmu-miR-205-5p	Mbp	✓	myelin basic protein	Fullston et al. 2013
77	mmu-miR-196a-5p	Tmprss2	✓	transmembrane protease, serine 2	Fullston et al. 2013
77	mmu-miR-196a-5p	Gpatch11	✓	G patch domain containing 11	Fullston et al. 2013
77	mmu-miR-196a-5p	Ing3	✓	inhibitor of growth family, member 3	Fullston et al. 2013
77	mmu-miR-196a-5p	Mgat4a	✓	mannoside acetylglucosaminyltransferase 4, isoenzyme A	Fullston et al. 2013
77	mmu-miR-340-5p	Plxnc1	✓	plexin C1	Fullston et al. 2013, Grandjean et al. 2015
77	mmu-miR-340-5p	Ppp1r13l	✓	protein phosphatase 1, regulatory subunit 13 like	Fullston et al. 2013, Grandjean et al. 2015
77	mmu-miR-340-5p	Ctnnd1	✓	catenin (cadherin associated protein), delta 1	Fullston et al. 2013, Grandjean et al. 2015
77	mmu-miR-340-5p	Ciao1	✓	cytosolic iron-sulfur protein assembly 1	Fullston et al. 2013, Grandjean et al. 2015
77	mmu-miR-340-5p	Dlg2	✓	discs large MAGUK scaffold protein 2	Fullston et al. 2013, Grandjean et al. 2015
77	mmu-miR-340-5p	Tgfbr1	✓	transforming growth factor, beta receptor I	Fullston et al. 2013, Grandjean et al. 2015
77	mmu-miR-340-5p	Cmtm6	✓	CKLF-like MARVEL transmembrane domain containing 6	Fullston et al. 2013, Grandjean et al. 2015
77	mmu-miR-340-5p	Lhfpl3	✓	lipoma HMGIC fusion partner-like 3	Fullston et al. 2013, Grandjean et al. 2015
77	mmu-miR-340-5p	Gldc	✓	glycine decarboxylase	Fullston et al. 2013, Grandjean et al. 2015
77	mmu-miR-340-5p	C2cd5	✓	C2 calcium-dependent domain containing 5	Fullston et al. 2013, Grandjean et al. 2015
77	mmu-miR-340-5p	Lin7a	✓	lin-7 homolog A (C. elegans)	Fullston et al. 2013, Grandjean et al. 2015
77	mmu-miR-340-5p	Hif1a	✓	hypoxia inducible factor 1, alpha subunit	Fullston et al. 2013, Grandjean et al. 2015
77	mmu-miR-340-5p	Galnt2	✓	polypeptide N-acetylgalactosaminyltransferase 2	Fullston et al. 2013, Grandjean et al. 2015
77	mmu-miR-340-5p	Gja3	✓	gap junction protein, alpha 3	Fullston et al. 2013, Grandjean et al. 2015
77	mmu-miR-340-5p	Plekha3	✓	pleckstrin homology domain-containing, family A (phosphoinositide binding specific) member 3	Fullston et al. 2013, Grandjean et al. 2015
77	mmu-miR-340-5p	Depdc1a	✓	DEP domain containing 1a	Fullston et al. 2013, Grandjean et al. 2015
77	mmu-miR-340-5p	Cav2	✓	caveolin 2	Fullston et al. 2013, Grandjean et al. 2015
77	mmu-miR-340-5p	Xk	✓	X-linked Kx blood group	Fullston et al. 2013, Grandjean et al. 2015
77	mmu-miR-340-5p	Cox17	✓	cytochrome c oxidase assembly protein 17, copper chaperone	Fullston et al. 2013, Grandjean et al. 2015
77	mmu-miR-340-5p	Tbc1d31	✓	TBC1 domain family, member 31	Fullston et al. 2013, Grandjean et al. 2015
77	mmu-miR-340-5p	Psma4	✓	proteasome (prosome, macropain) subunit, alpha type 4	Fullston et al. 2013, Grandjean et al. 2015
77	mmu-miR-340-5p	Atad2	✓	ATPase family, AAA domain containing 2	Fullston et al. 2013, Grandjean et al. 2015
77	mmu-miR-340-5p	Slc2a13	✓	solute carrier family 2 (facilitated glucose transporter), member 13	Fullston et al. 2013, Grandjean et al. 2015
77	mmu-miR-340-5p	Zfp384		zinc finger protein 384	Fullston et al. 2013, Grandjean et al. 2015
77	mmu-miR-340-5p	Proser1	✓	proline and serine rich 1	Fullston et al. 2013, Grandjean et al. 2015
77	mmu-miR-340-5p	Spink5	✓	serine peptidase inhibitor, Kazal type 5	Fullston et al. 2013, Grandjean et al. 2015
77	mmu-miR-340-5p	Kif5b	✓	kinesin family member 5B	Fullston et al. 2013, Grandjean et al. 2015
77	mmu-miR-340-5p	Cox16	✓	cytochrome c oxidase assembly protein 16	Fullston et al. 2013, Grandjean et al. 2015
76	mmu-miR-133b-3p	Sv2a	✓	synaptic vesicle glycoprotein 2 a	Fullston et al. 2013
76	mmu-miR-133b-3p	Zfp800		zinc finger protein 800	Fullston et al. 2013
76	mmu-miR-133b-3p	Fam177a		family with sequence similarity 177, member A	Fullston et al. 2013
76	mmu-miR-133b-3p	Idh1	✓	isocitrate dehydrogenase 1 (NADP+), soluble	Fullston et al. 2013
76	mmu-miR-133b-3p	Gch1	✓	GTP cyclohydrolase 1	Fullston et al. 2013
76	mmu-miR-133b-3p	Tet3	✓	tet methylcytosine dioxygenase 3	Fullston et al. 2013
76	mmu-miR-133b-3p	Rfx3	✓	regulatory factor X, 3 (influences HLA class II expression)	Fullston et al. 2013
76	mmu-miR-133b-3p	1700047I17Rik2		RIKEN cDNA 1700047I17 gene 2	Fullston et al. 2013
76	mmu-miR-133b-3p	Sptlc2	✓	serine palmitoyltransferase, long chain base subunit 2	Fullston et al. 2013
76	mmu-miR-205-5p	Cdk14	✓	cyclin-dependent kinase 14	Fullston et al. 2013
76	mmu-miR-205-5p	Scmh1	✓	sex comb on midleg homolog 1	Fullston et al. 2013
76	mmu-miR-205-5p	Ralgapb	✓	Ral GTPase activating protein, beta subunit (non-catalytic)	Fullston et al. 2013
76	mmu-miR-205-5p	Hykk	✓	hydroxylysine kinase 1	Fullston et al. 2013
76	mmu-miR-205-5p	Tnrc6b	✓	trinucleotide repeat containing 6b	Fullston et al. 2013
76	mmu-miR-205-5p	Rab3c	✓	RAB3C, member RAS oncogene family	Fullston et al. 2013
76	mmu-miR-205-5p	Pdzd9	✓	PDZ domain containing 9	Fullston et al. 2013
76	mmu-miR-205-5p	Fam84b	✓	family with sequence similarity 84, member B	Fullston et al. 2013
76	mmu-miR-205-5p	Marcks	✓	myristoylated alanine rich protein kinase C substrate	Fullston et al. 2013
76	mmu-miR-205-5p	Dhcr24	✓	24-dehydrocholesterol reductase	Fullston et al. 2013
76	mmu-miR-205-5p	Sms	✓	spermine synthase	Fullston et al. 2013
76	mmu-miR-205-5p	Txnrd1	✓	thioredoxin reductase 1	Fullston et al. 2013
76	mmu-miR-205-5p	Pi4kb	✓	phosphatidylinositol 4-kinase beta	Fullston et al. 2013
76	mmu-miR-205-5p	Tmprss11f	✓	transmembrane protease, serine 11f	Fullston et al. 2013
76	mmu-miR-205-5p	Rbpms2	✓	RNA binding protein with multiple splicing 2	Fullston et al. 2013
76	mmu-miR-205-5p	Far1	✓	fatty acyl CoA reductase 1	Fullston et al. 2013
76	mmu-miR-196a-5p	Cpd	✓	carboxypeptidase D	Fullston et al. 2013
76	mmu-miR-196a-5p	Zfp710		zinc finger protein 710	Fullston et al. 2013
76	mmu-miR-196a-5p	Tmc2	✓	transmembrane channel-like gene family 2	Fullston et al. 2013
76	mmu-miR-196a-5p	Rbpj	✓	recombination signal binding protein for immunoglobulin kappa J region	Fullston et al. 2013
76	mmu-miR-196a-5p	Rassf3	✓	Ras association (RalGDS/AF-6) domain family member 3	Fullston et al. 2013
76	mmu-miR-196a-5p	Map3k1	✓	mitogen-activated protein kinase kinase kinase 1	Fullston et al. 2013
76	mmu-miR-196a-5p	Mbnl3	✓	muscleblind like splicing factor 3	Fullston et al. 2013
76	mmu-miR-196a-5p	Lin28b	✓	lin-28 homolog B (C. elegans)	Fullston et al. 2013
76	mmu-miR-340-5p	Man1a2	✓	mannosidase, alpha, class 1A, member 2	Fullston et al. 2013, Grandjean et al. 2015
76	mmu-miR-340-5p	Sec63	✓	SEC63-like (S. cerevisiae)	Fullston et al. 2013, Grandjean et al. 2015
76	mmu-miR-340-5p	Camsap2	✓	calmodulin regulated spectrin-associated protein family, member 2	Fullston et al. 2013, Grandjean et al. 2015
76	mmu-miR-340-5p	Kdelr1	✓	KDEL (Lys-Asp-Glu-Leu) endoplasmic reticulum protein retention receptor 1	Fullston et al. 2013, Grandjean et al. 2015
76	mmu-miR-340-5p	Cpd	✓	carboxypeptidase D	Fullston et al. 2013, Grandjean et al. 2015
76	mmu-miR-340-5p	Mtpn	✓	myotrophin	Fullston et al. 2013, Grandjean et al. 2015
76	mmu-miR-340-5p	Satb1	✓	special AT-rich sequence binding protein 1	Fullston et al. 2013, Grandjean et al. 2015
76	mmu-miR-340-5p	Arfgef1	✓	ADP-ribosylation factor guanine nucleotide-exchange factor 1(brefeldin A-inhibited)	Fullston et al. 2013, Grandjean et al. 2015
76	mmu-miR-340-5p	Srm	✓	spermidine synthase	Fullston et al. 2013, Grandjean et al. 2015
76	mmu-miR-340-5p	St18	✓	suppression of tumorigenicity 18	Fullston et al. 2013, Grandjean et al. 2015
76	mmu-miR-340-5p	Efcab14	✓	EF-hand calcium binding domain 14	Fullston et al. 2013, Grandjean et al. 2015
76	mmu-miR-340-5p	Nlrp9a		NLR family, pyrin domain containing 9A	Fullston et al. 2013, Grandjean et al. 2015
76	mmu-miR-340-5p	Zbtb21	✓	zinc finger and BTB domain containing 21	Fullston et al. 2013, Grandjean et al. 2015
76	mmu-miR-340-5p	F2rl1	✓	coagulation factor II (thrombin) receptor-like 1	Fullston et al. 2013, Grandjean et al. 2015
76	mmu-miR-340-5p	Atxn3	✓	ataxin 3	Fullston et al. 2013, Grandjean et al. 2015
76	mmu-miR-340-5p	Fgl2	✓	fibrinogen-like protein 2	Fullston et al. 2013, Grandjean et al. 2015
76	mmu-miR-340-5p	Ocln	✓	occludin	Fullston et al. 2013, Grandjean et al. 2015
76	mmu-miR-340-5p	Copb1	✓	coatomer protein complex, subunit beta 1	Fullston et al. 2013, Grandjean et al. 2015
76	mmu-miR-340-5p	Set	✓	SET nuclear oncogene	Fullston et al. 2013, Grandjean et al. 2015
76	mmu-miR-340-5p	Gm20498		predicted gene 20498	Fullston et al. 2013, Grandjean et al. 2015
76	mmu-miR-340-5p	Mapk14	✓	mitogen-activated protein kinase 14	Fullston et al. 2013, Grandjean et al. 2015
76	mmu-miR-340-5p	Scml2	✓	Scm polycomb group protein like 2	Fullston et al. 2013, Grandjean et al. 2015
76	mmu-miR-340-5p	Nr2c2	✓	nuclear receptor subfamily 2, group C, member 2	Fullston et al. 2013, Grandjean et al. 2015
76	mmu-miR-340-5p	Exd1	✓	exonuclease 3'-5' domain containing 1	Fullston et al. 2013, Grandjean et al. 2015
76	mmu-miR-340-5p	Nhlh2	✓	nescient helix loop helix 2	Fullston et al. 2013, Grandjean et al. 2015
76	mmu-miR-340-5p	Plk1	✓	polo like kinase 1	Fullston et al. 2013, Grandjean et al. 2015
76	mmu-miR-340-5p	Drp2	✓	dystrophin related protein 2	Fullston et al. 2013, Grandjean et al. 2015
76	mmu-miR-340-5p	Strip2	✓	striatin interacting protein 2	Fullston et al. 2013, Grandjean et al. 2015
76	mmu-miR-340-5p	Slc25a31	✓	solute carrier family 25 (mitochondrial carrier; adenine nucleotide translocator), member 31	Fullston et al. 2013, Grandjean et al. 2015
76	mmu-miR-340-5p	Spry2	✓	sprouty RTK signaling antagonist 2	Fullston et al. 2013, Grandjean et al. 2015
76	mmu-miR-340-5p	Kif5c	✓	kinesin family member 5C	Fullston et al. 2013, Grandjean et al. 2015
76	mmu-miR-340-5p	Pnn	✓	pinin	Fullston et al. 2013, Grandjean et al. 2015
75	mmu-miR-133b-3p	1110004F10Rik		RIKEN cDNA 1110004F10 gene	Fullston et al. 2013
75	mmu-miR-133b-3p	Vipr2	✓	vasoactive intestinal peptide receptor 2	Fullston et al. 2013
75	mmu-miR-133b-3p	Cacul1	✓	CDK2 associated, cullin domain 1	Fullston et al. 2013
75	mmu-miR-133b-3p	Vkorc1	✓	vitamin K epoxide reductase complex, subunit 1	Fullston et al. 2013
75	mmu-miR-133b-3p	Adamts19	✓	a disintegrin-like and metallopeptidase (reprolysin type) with thrombospondin type 1 motif, 19	Fullston et al. 2013
75	mmu-miR-133b-3p	Ogdhl	✓	oxoglutarate dehydrogenase-like	Fullston et al. 2013
75	mmu-miR-133b-3p	Iqgap2	✓	IQ motif containing GTPase activating protein 2	Fullston et al. 2013
75	mmu-miR-133b-3p	Pnkd	✓	paroxysmal nonkinesiogenic dyskinesia	Fullston et al. 2013
75	mmu-miR-133b-3p	Senp2	✓	SUMO/sentrin specific peptidase 2	Fullston et al. 2013
75	mmu-miR-133b-3p	Kcns2	✓	K+ voltage-gated channel, subfamily S, 2	Fullston et al. 2013
75	mmu-miR-133b-3p	Pdik1l	✓	PDLIM1 interacting kinase 1 like	Fullston et al. 2013
75	mmu-miR-133b-3p	Srd5a1	✓	steroid 5 alpha-reductase 1	Fullston et al. 2013
75	mmu-miR-133b-3p	Mecom	✓	MDS1 and EVI1 complex locus	Fullston et al. 2013
75	mmu-miR-133b-3p	Tjp2	✓	tight junction protein 2	Fullston et al. 2013
75	mmu-miR-133b-3p	Hoxa9	✓	homeobox A9	Fullston et al. 2013
75	mmu-miR-205-5p	Atp11c	✓	ATPase, class VI, type 11C	Fullston et al. 2013
75	mmu-miR-205-5p	Ammecr1l	✓	AMME chromosomal region gene 1-like	Fullston et al. 2013
75	mmu-miR-205-5p	Zfp595		zinc finger protein 595	Fullston et al. 2013
75	mmu-miR-205-5p	Inppl1	✓	inositol polyphosphate phosphatase-like 1	Fullston et al. 2013
75	mmu-miR-205-5p	B4galt6	✓	UDP-Gal:betaGlcNAc beta 1,4-galactosyltransferase, polypeptide 6	Fullston et al. 2013
75	mmu-miR-205-5p	Ccdc43	✓	coiled-coil domain containing 43	Fullston et al. 2013
75	mmu-miR-205-5p	Cxcl3	✓	chemokine (C-X-C motif) ligand 3	Fullston et al. 2013
75	mmu-miR-205-5p	Sel1l	✓	sel-1 suppressor of lin-12-like (C. elegans)	Fullston et al. 2013
75	mmu-miR-205-5p	Acp2	✓	acid phosphatase 2, lysosomal	Fullston et al. 2013
75	mmu-miR-205-5p	Lrrc28	✓	leucine rich repeat containing 28	Fullston et al. 2013
75	mmu-miR-205-5p	Enc1	✓	ectodermal-neural cortex 1	Fullston et al. 2013
75	mmu-miR-205-5p	Mgll	✓	monoglyceride lipase	Fullston et al. 2013
75	mmu-miR-205-5p	Prkca	✓	protein kinase C, alpha	Fullston et al. 2013
75	mmu-miR-205-5p	Slc44a5	✓	solute carrier family 44, member 5	Fullston et al. 2013
75	mmu-miR-196a-5p	Zbtb39	✓	zinc finger and BTB domain containing 39	Fullston et al. 2013
75	mmu-miR-196a-5p	Ppp1r16b	✓	protein phosphatase 1, regulatory subunit 16B	Fullston et al. 2013
75	mmu-miR-196a-5p	Galnt7	✓	polypeptide N-acetylgalactosaminyltransferase 7	Fullston et al. 2013
75	mmu-miR-196a-5p	Rab6b	✓	RAB6B, member RAS oncogene family	Fullston et al. 2013
75	mmu-miR-196a-5p	Kdm5a	✓	lysine (K)-specific demethylase 5A	Fullston et al. 2013
75	mmu-miR-196a-5p	Tspan12	✓	tetraspanin 12	Fullston et al. 2013
75	mmu-miR-196a-5p	Bola1	✓	bolA-like 1 (E. coli)	Fullston et al. 2013
75	mmu-miR-340-5p	Mier3	✓	MIER family member 3	Fullston et al. 2013, Grandjean et al. 2015
75	mmu-miR-340-5p	Ckap2l	✓	cytoskeleton associated protein 2-like	Fullston et al. 2013, Grandjean et al. 2015
75	mmu-miR-340-5p	Frem1	✓	Fras1 related extracellular matrix protein 1	Fullston et al. 2013, Grandjean et al. 2015
75	mmu-miR-340-5p	Ywhah	✓	tyrosine 3-monooxygenase/tryptophan 5-monooxygenase activation protein, eta polypeptide	Fullston et al. 2013, Grandjean et al. 2015
75	mmu-miR-340-5p	Tanc2	✓	tetratricopeptide repeat, ankyrin repeat and coiled-coil containing 2	Fullston et al. 2013, Grandjean et al. 2015
75	mmu-miR-340-5p	Sfxn1	✓	sideroflexin 1	Fullston et al. 2013, Grandjean et al. 2015
75	mmu-miR-340-5p	Prpf40a	✓	pre-mRNA processing factor 40A	Fullston et al. 2013, Grandjean et al. 2015
75	mmu-miR-340-5p	Tulp4	✓	tubby like protein 4	Fullston et al. 2013, Grandjean et al. 2015
75	mmu-miR-340-5p	Kdm7a	✓	lysine (K)-specific demethylase 7A	Fullston et al. 2013, Grandjean et al. 2015
75	mmu-miR-340-5p	Topors	✓	topoisomerase I binding, arginine/serine-rich	Fullston et al. 2013, Grandjean et al. 2015
75	mmu-miR-340-5p	Atp7a	✓	ATPase, Cu++ transporting, alpha polypeptide	Fullston et al. 2013, Grandjean et al. 2015
75	mmu-miR-340-5p	Ldb2	✓	LIM domain binding 2	Fullston et al. 2013, Grandjean et al. 2015
75	mmu-miR-340-5p	Pcdh15	✓	protocadherin 15	Fullston et al. 2013, Grandjean et al. 2015
75	mmu-miR-340-5p	Nucks1	✓	nuclear casein kinase and cyclin-dependent kinase substrate 1	Fullston et al. 2013, Grandjean et al. 2015
75	mmu-miR-340-5p	Ddx5	✓	DEAD (Asp-Glu-Ala-Asp) box polypeptide 5	Fullston et al. 2013, Grandjean et al. 2015
75	mmu-miR-340-5p	Asf1b	✓	anti-silencing function 1B histone chaperone	Fullston et al. 2013, Grandjean et al. 2015
75	mmu-miR-340-5p	Hus1	✓	HUS1 checkpoint clamp component	Fullston et al. 2013, Grandjean et al. 2015
75	mmu-miR-340-5p	Plekha7	✓	pleckstrin homology domain containing, family A member 7	Fullston et al. 2013, Grandjean et al. 2015
75	mmu-miR-340-5p	Gm14124		predicted gene 14124	Fullston et al. 2013, Grandjean et al. 2015
75	mmu-miR-340-5p	Rnaseh1	✓	ribonuclease H1	Fullston et al. 2013, Grandjean et al. 2015
75	mmu-miR-340-5p	Cog3	✓	component of oligomeric golgi complex 3	Fullston et al. 2013, Grandjean et al. 2015
75	mmu-miR-340-5p	Hp1bp3	✓	heterochromatin protein 1, binding protein 3	Fullston et al. 2013, Grandjean et al. 2015
75	mmu-miR-340-5p	Homer2	✓	homer scaffolding protein 2	Fullston et al. 2013, Grandjean et al. 2015
75	mmu-miR-340-5p	Unc5c	✓	unc-5 netrin receptor C	Fullston et al. 2013, Grandjean et al. 2015
75	mmu-miR-340-5p	Btbd1	✓	BTB (POZ) domain containing 1	Fullston et al. 2013, Grandjean et al. 2015
75	mmu-miR-340-5p	Lrrc57	✓	leucine rich repeat containing 57	Fullston et al. 2013, Grandjean et al. 2015
75	mmu-miR-340-5p	Bmpr2	✓	bone morphogenetic protein receptor, type II (serine/threonine kinase)	Fullston et al. 2013, Grandjean et al. 2015
75	mmu-miR-340-5p	Ids	✓	iduronate 2-sulfatase	Fullston et al. 2013, Grandjean et al. 2015
75	mmu-miR-340-5p	Cpne8	✓	copine VIII	Fullston et al. 2013, Grandjean et al. 2015
75	mmu-miR-340-5p	Cdc42bpg	✓	CDC42 binding protein kinase gamma (DMPK-like)	Fullston et al. 2013, Grandjean et al. 2015
75	mmu-miR-340-5p	Osbpl8	✓	oxysterol binding protein-like 8	Fullston et al. 2013, Grandjean et al. 2015
75	mmu-miR-340-5p	Polk	✓	polymerase (DNA directed), kappa	Fullston et al. 2013, Grandjean et al. 2015
75	mmu-miR-340-5p	Irx2	✓	Iroquois homeobox 2	Fullston et al. 2013, Grandjean et al. 2015
75	mmu-miR-340-5p	Pbx1	✓	pre B cell leukemia homeobox 1	Fullston et al. 2013, Grandjean et al. 2015
75	mmu-miR-340-5p	Ap3m1	✓	adaptor-related protein complex 3, mu 1 subunit	Fullston et al. 2013, Grandjean et al. 2015
75	mmu-miR-340-5p	Pigr	✓	polymeric immunoglobulin receptor	Fullston et al. 2013, Grandjean et al. 2015
75	mmu-miR-340-5p	Prkca	✓	protein kinase C, alpha	Fullston et al. 2013, Grandjean et al. 2015
75	mmu-miR-340-5p	Lmtk2	✓	lemur tyrosine kinase 2	Fullston et al. 2013, Grandjean et al. 2015
75	mmu-miR-340-5p	Tent4b	✓	terminal nucleotidyltransferase 4B	Fullston et al. 2013, Grandjean et al. 2015
75	mmu-miR-340-5p	Cfl2	✓	cofilin 2, muscle	Fullston et al. 2013, Grandjean et al. 2015
74	mmu-miR-133b-3p	Scn2b	✓	sodium channel, voltage-gated, type II, beta	Fullston et al. 2013
74	mmu-miR-133b-3p	Tfe3	✓	transcription factor E3	Fullston et al. 2013
74	mmu-miR-133b-3p	Gxylt1	✓	glucoside xylosyltransferase 1	Fullston et al. 2013
74	mmu-miR-133b-3p	Gria2	✓	glutamate receptor, ionotropic, AMPA2 (alpha 2)	Fullston et al. 2013
74	mmu-miR-133b-3p	Sgsm1	✓	small G protein signaling modulator 1	Fullston et al. 2013
74	mmu-miR-133b-3p	Mrpl20	✓	mitochondrial ribosomal protein L20	Fullston et al. 2013
74	mmu-miR-133b-3p	Rtl4	✓	retrotransposon Gag like 4	Fullston et al. 2013
74	mmu-miR-133b-3p	Myo9b	✓	myosin IXb	Fullston et al. 2013
74	mmu-miR-133b-3p	Rtn4rl1	✓	reticulon 4 receptor-like 1	Fullston et al. 2013
74	mmu-miR-133b-3p	Foxl1	✓	forkhead box L1	Fullston et al. 2013
74	mmu-miR-133b-3p	Atxn1l	✓	ataxin 1-like	Fullston et al. 2013
74	mmu-miR-133b-3p	Maea	✓	macrophage erythroblast attacher	Fullston et al. 2013
74	mmu-miR-205-5p	Gm1966		predicted gene 1966	Fullston et al. 2013
74	mmu-miR-205-5p	Rap2b	✓	RAP2B, member of RAS oncogene family	Fullston et al. 2013
74	mmu-miR-205-5p	B4galnt2	✓	beta-1,4-N-acetyl-galactosaminyl transferase 2	Fullston et al. 2013
74	mmu-miR-205-5p	Irf1	✓	interferon regulatory factor 1	Fullston et al. 2013
74	mmu-miR-205-5p	Gxylt1	✓	glucoside xylosyltransferase 1	Fullston et al. 2013
74	mmu-miR-205-5p	Dlg2	✓	discs large MAGUK scaffold protein 2	Fullston et al. 2013
74	mmu-miR-205-5p	Aplnr	✓	apelin receptor	Fullston et al. 2013
74	mmu-miR-205-5p	Hdhd2	✓	haloacid dehalogenase-like hydrolase domain containing 2	Fullston et al. 2013
74	mmu-miR-205-5p	Siah1a		siah E3 ubiquitin protein ligase 1A	Fullston et al. 2013
74	mmu-miR-205-5p	Crtc2	✓	CREB regulated transcription coactivator 2	Fullston et al. 2013
74	mmu-miR-205-5p	Ccny	✓	cyclin Y	Fullston et al. 2013
74	mmu-miR-205-5p	Col16a1	✓	collagen, type XVI, alpha 1	Fullston et al. 2013
74	mmu-miR-205-5p	Pilrb2		paired immunoglobin-like type 2 receptor beta 2	Fullston et al. 2013
74	mmu-miR-205-5p	Mprip	✓	myosin phosphatase Rho interacting protein	Fullston et al. 2013
74	mmu-miR-196a-5p	Zfp354b		zinc finger protein 354B	Fullston et al. 2013
74	mmu-miR-196a-5p	Ednrb	✓	endothelin receptor type B	Fullston et al. 2013
74	mmu-miR-196a-5p	Spred1	✓	sprouty protein with EVH-1 domain 1, related sequence	Fullston et al. 2013
74	mmu-miR-196a-5p	Smarcc1	✓	SWI/SNF related, matrix associated, actin dependent regulator of chromatin, subfamily c, member 1	Fullston et al. 2013
74	mmu-miR-340-5p	Krcc1	✓	lysine-rich coiled-coil 1	Fullston et al. 2013, Grandjean et al. 2015
74	mmu-miR-340-5p	Lrrc7	✓	leucine rich repeat containing 7	Fullston et al. 2013, Grandjean et al. 2015
74	mmu-miR-340-5p	Rbpms	✓	RNA binding protein gene with multiple splicing	Fullston et al. 2013, Grandjean et al. 2015
74	mmu-miR-340-5p	Gnal	✓	guanine nucleotide binding protein, alpha stimulating, olfactory type	Fullston et al. 2013, Grandjean et al. 2015
74	mmu-miR-340-5p	Lrch4	✓	leucine-rich repeats and calponin homology (CH) domain containing 4	Fullston et al. 2013, Grandjean et al. 2015
74	mmu-miR-340-5p	Clic5	✓	chloride intracellular channel 5	Fullston et al. 2013, Grandjean et al. 2015
74	mmu-miR-340-5p	Fam160b1	✓	family with sequence similarity 160, member B1	Fullston et al. 2013, Grandjean et al. 2015
74	mmu-miR-340-5p	Tvp23b	✓	trans-golgi network vesicle protein 23B	Fullston et al. 2013, Grandjean et al. 2015
74	mmu-miR-340-5p	Jazf1	✓	JAZF zinc finger 1	Fullston et al. 2013, Grandjean et al. 2015
74	mmu-miR-340-5p	Magi3	✓	membrane associated guanylate kinase, WW and PDZ domain containing 3	Fullston et al. 2013, Grandjean et al. 2015
74	mmu-miR-340-5p	Ubxn2b	✓	UBX domain protein 2B	Fullston et al. 2013, Grandjean et al. 2015
74	mmu-miR-340-5p	Slc31a2	✓	solute carrier family 31, member 2	Fullston et al. 2013, Grandjean et al. 2015
74	mmu-miR-340-5p	Golga1	✓	golgi autoantigen, golgin subfamily a, 1	Fullston et al. 2013, Grandjean et al. 2015
74	mmu-miR-340-5p	Scai	✓	suppressor of cancer cell invasion	Fullston et al. 2013, Grandjean et al. 2015
74	mmu-miR-340-5p	Chl1	✓	cell adhesion molecule L1-like	Fullston et al. 2013, Grandjean et al. 2015
74	mmu-miR-340-5p	Prkg1	✓	protein kinase, cGMP-dependent, type I	Fullston et al. 2013, Grandjean et al. 2015
74	mmu-miR-340-5p	Utrn	✓	utrophin	Fullston et al. 2013, Grandjean et al. 2015
74	mmu-miR-340-5p	Rfx7	✓	regulatory factor X, 7	Fullston et al. 2013, Grandjean et al. 2015
74	mmu-miR-340-5p	Edil3	✓	EGF-like repeats and discoidin I-like domains 3	Fullston et al. 2013, Grandjean et al. 2015
74	mmu-miR-340-5p	Gpr75	✓	G protein-coupled receptor 75	Fullston et al. 2013, Grandjean et al. 2015
74	mmu-miR-340-5p	Dclre1c	✓	DNA cross-link repair 1C	Fullston et al. 2013, Grandjean et al. 2015
74	mmu-miR-340-5p	Garem1	✓	GRB2 associated regulator of MAPK1 subtype 1	Fullston et al. 2013, Grandjean et al. 2015
74	mmu-miR-340-5p	Zfp35		zinc finger protein 35	Fullston et al. 2013, Grandjean et al. 2015
74	mmu-miR-340-5p	Mbnl2	✓	muscleblind like splicing factor 2	Fullston et al. 2013, Grandjean et al. 2015
74	mmu-miR-340-5p	Ncapd3	✓	non-SMC condensin II complex, subunit D3	Fullston et al. 2013, Grandjean et al. 2015
74	mmu-miR-340-5p	Pcbp2	✓	poly(rC) binding protein 2	Fullston et al. 2013, Grandjean et al. 2015
74	mmu-miR-340-5p	Grhl1	✓	grainyhead like transcription factor 1	Fullston et al. 2013, Grandjean et al. 2015
74	mmu-miR-340-5p	Smad4	✓	SMAD family member 4	Fullston et al. 2013, Grandjean et al. 2015
74	mmu-miR-340-5p	Ptk2	✓	PTK2 protein tyrosine kinase 2	Fullston et al. 2013, Grandjean et al. 2015
74	mmu-miR-340-5p	Pmp22	✓	peripheral myelin protein 22	Fullston et al. 2013, Grandjean et al. 2015
74	mmu-miR-340-5p	Lats1	✓	large tumor suppressor	Fullston et al. 2013, Grandjean et al. 2015
74	mmu-miR-340-5p	Gnpda2	✓	glucosamine-6-phosphate deaminase 2	Fullston et al. 2013, Grandjean et al. 2015
74	mmu-miR-340-5p	Slc16a1	✓	solute carrier family 16 (monocarboxylic acid transporters), member 1	Fullston et al. 2013, Grandjean et al. 2015
74	mmu-miR-340-5p	Slc33a1	✓	solute carrier family 33 (acetyl-CoA transporter), member 1	Fullston et al. 2013, Grandjean et al. 2015
74	mmu-miR-340-5p	Rnf11	✓	ring finger protein 11	Fullston et al. 2013, Grandjean et al. 2015
74	mmu-miR-340-5p	Ddx6	✓	DEAD (Asp-Glu-Ala-Asp) box polypeptide 6	Fullston et al. 2013, Grandjean et al. 2015
73	mmu-miR-133b-3p	Tob2	✓	transducer of ERBB2, 2	Fullston et al. 2013
73	mmu-miR-133b-3p	Eogt	✓	EGF domain-specific O-linked N-acetylglucosamine (GlcNAc) transferase	Fullston et al. 2013
73	mmu-miR-133b-3p	Gm10377		predicted gene 10377	Fullston et al. 2013
73	mmu-miR-133b-3p	Appl2	✓	adaptor protein, phosphotyrosine interaction, PH domain and leucine zipper containing 2	Fullston et al. 2013
73	mmu-miR-133b-3p	Sft2d3	✓	SFT2 domain containing 3	Fullston et al. 2013
73	mmu-miR-133b-3p	Zbtb7b	✓	zinc finger and BTB domain containing 7B	Fullston et al. 2013
73	mmu-miR-133b-3p	Rida	✓	reactive intermediate imine deaminase A homolog	Fullston et al. 2013
73	mmu-miR-133b-3p	Scai	✓	suppressor of cancer cell invasion	Fullston et al. 2013
73	mmu-miR-133b-3p	Kctd2	✓	potassium channel tetramerisation domain containing 2	Fullston et al. 2013
73	mmu-miR-133b-3p	Pkp1	✓	plakophilin 1	Fullston et al. 2013
73	mmu-miR-133b-3p	Kif21a	✓	kinesin family member 21A	Fullston et al. 2013
73	mmu-miR-133b-3p	BC061237		cDNA sequence BC061237	Fullston et al. 2013
73	mmu-miR-133b-3p	Ppp6r3	✓	protein phosphatase 6, regulatory subunit 3	Fullston et al. 2013
73	mmu-miR-133b-3p	1700001F09Rik		RIKEN cDNA 1700001F09 gene	Fullston et al. 2013
73	mmu-miR-205-5p	Mier3	✓	MIER family member 3	Fullston et al. 2013
73	mmu-miR-205-5p	Nacc2	✓	nucleus accumbens associated 2, BEN and BTB (POZ) domain containing	Fullston et al. 2013
73	mmu-miR-205-5p	Pip4k2a	✓	phosphatidylinositol-5-phosphate 4-kinase, type II, alpha	Fullston et al. 2013
73	mmu-miR-205-5p	Ppp3r1	✓	protein phosphatase 3, regulatory subunit B, alpha isoform (calcineurin B, type I)	Fullston et al. 2013
73	mmu-miR-205-5p	Tnr	✓	tenascin R	Fullston et al. 2013
73	mmu-miR-205-5p	Il20ra	✓	interleukin 20 receptor, alpha	Fullston et al. 2013
73	mmu-miR-205-5p	Lmna	✓	lamin A	Fullston et al. 2013
73	mmu-miR-205-5p	Zhx3	✓	zinc fingers and homeoboxes 3	Fullston et al. 2013
73	mmu-miR-205-5p	Tomm70a	✓	translocase of outer mitochondrial membrane 70A	Fullston et al. 2013
73	mmu-miR-205-5p	Kmt2a	✓	lysine (K)-specific methyltransferase 2A	Fullston et al. 2013
73	mmu-miR-205-5p	Zfp366		zinc finger protein 366	Fullston et al. 2013
73	mmu-miR-205-5p	Clec4e	✓	C-type lectin domain family 4, member e	Fullston et al. 2013
73	mmu-miR-196a-5p	Mpl	✓	myeloproliferative leukemia virus oncogene	Fullston et al. 2013
73	mmu-miR-196a-5p	Tox3	✓	TOX high mobility group box family member 3	Fullston et al. 2013
73	mmu-miR-196a-5p	Cdyl	✓	chromodomain protein, Y chromosome-like	Fullston et al. 2013
73	mmu-miR-196a-5p	Zfp462		zinc finger protein 462	Fullston et al. 2013
73	mmu-miR-196a-5p	Gabra2	✓	gamma-aminobutyric acid (GABA) A receptor, subunit alpha 2	Fullston et al. 2013
73	mmu-miR-340-5p	Sypl	✓	synaptophysin-like protein	Fullston et al. 2013, Grandjean et al. 2015
73	mmu-miR-340-5p	Pkn2	✓	protein kinase N2	Fullston et al. 2013, Grandjean et al. 2015
73	mmu-miR-340-5p	Ginm1	✓	glycoprotein integral membrane 1	Fullston et al. 2013, Grandjean et al. 2015
73	mmu-miR-340-5p	Pdcl	✓	phosducin-like	Fullston et al. 2013, Grandjean et al. 2015
73	mmu-miR-340-5p	Desi2	✓	desumoylating isopeptidase 2	Fullston et al. 2013, Grandjean et al. 2015
73	mmu-miR-340-5p	Myo1b	✓	myosin IB	Fullston et al. 2013, Grandjean et al. 2015
73	mmu-miR-340-5p	Lmo7	✓	LIM domain only 7	Fullston et al. 2013, Grandjean et al. 2015
73	mmu-miR-340-5p	Lrp5	✓	low density lipoprotein receptor-related protein 5	Fullston et al. 2013, Grandjean et al. 2015
73	mmu-miR-340-5p	Suz12	✓	SUZ12 polycomb repressive complex 2 subunit	Fullston et al. 2013, Grandjean et al. 2015
73	mmu-miR-340-5p	Lbr	✓	lamin B receptor	Fullston et al. 2013, Grandjean et al. 2015
73	mmu-miR-340-5p	Cacnb4	✓	calcium channel, voltage-dependent, beta 4 subunit	Fullston et al. 2013, Grandjean et al. 2015
73	mmu-miR-340-5p	Slc17a8	✓	solute carrier family 17 (sodium-dependent inorganic phosphate cotransporter), member 8	Fullston et al. 2013, Grandjean et al. 2015
73	mmu-miR-340-5p	Rexo1	✓	REX1, RNA exonuclease 1	Fullston et al. 2013, Grandjean et al. 2015
73	mmu-miR-340-5p	Nfe2l2	✓	nuclear factor, erythroid derived 2, like 2	Fullston et al. 2013, Grandjean et al. 2015
73	mmu-miR-340-5p	Tmem183a	✓	transmembrane protein 183A	Fullston et al. 2013, Grandjean et al. 2015
73	mmu-miR-340-5p	Tnks1bp1	✓	tankyrase 1 binding protein 1	Fullston et al. 2013, Grandjean et al. 2015
73	mmu-miR-340-5p	Dcx	✓	doublecortin	Fullston et al. 2013, Grandjean et al. 2015
73	mmu-miR-340-5p	Ccdc112	✓	coiled-coil domain containing 112	Fullston et al. 2013, Grandjean et al. 2015
73	mmu-miR-340-5p	1190002N15Rik		RIKEN cDNA 1190002N15 gene	Fullston et al. 2013, Grandjean et al. 2015
73	mmu-miR-340-5p	Tex46	✓	testis expressed 46	Fullston et al. 2013, Grandjean et al. 2015
73	mmu-miR-340-5p	Msl1	✓	male specific lethal 1	Fullston et al. 2013, Grandjean et al. 2015
73	mmu-miR-340-5p	Klhdc3	✓	kelch domain containing 3	Fullston et al. 2013, Grandjean et al. 2015
73	mmu-miR-340-5p	Inpp5a	✓	inositol polyphosphate-5-phosphatase A	Fullston et al. 2013, Grandjean et al. 2015
73	mmu-miR-340-5p	Il20ra	✓	interleukin 20 receptor, alpha	Fullston et al. 2013, Grandjean et al. 2015
73	mmu-miR-340-5p	Myo5c	✓	myosin VC	Fullston et al. 2013, Grandjean et al. 2015
73	mmu-miR-340-5p	Hoxd3	✓	homeobox D3	Fullston et al. 2013, Grandjean et al. 2015
73	mmu-miR-340-5p	Dgkd	✓	diacylglycerol kinase, delta	Fullston et al. 2013, Grandjean et al. 2015
73	mmu-miR-340-5p	Dclk1	✓	doublecortin-like kinase 1	Fullston et al. 2013, Grandjean et al. 2015
73	mmu-miR-340-5p	Pdik1l	✓	PDLIM1 interacting kinase 1 like	Fullston et al. 2013, Grandjean et al. 2015
73	mmu-miR-340-5p	Bmi1	✓	Bmi1 polycomb ring finger oncogene	Fullston et al. 2013, Grandjean et al. 2015
73	mmu-miR-340-5p	Alcam	✓	activated leukocyte cell adhesion molecule	Fullston et al. 2013, Grandjean et al. 2015
73	mmu-miR-340-5p	Atf2	✓	activating transcription factor 2	Fullston et al. 2013, Grandjean et al. 2015
73	mmu-miR-340-5p	Ccr1	✓	chemokine (C-C motif) receptor 1	Fullston et al. 2013, Grandjean et al. 2015
73	mmu-miR-340-5p	Scn1a	✓	sodium channel, voltage-gated, type I, alpha	Fullston et al. 2013, Grandjean et al. 2015
73	mmu-miR-340-5p	Uevld	✓	UEV and lactate/malate dehyrogenase domains	Fullston et al. 2013, Grandjean et al. 2015
73	mmu-miR-340-5p	2002-09-01	2	septin 2	Fullston et al. 2013, Grandjean et al. 2015
73	mmu-miR-340-5p	Tmem198	✓	transmembrane protein 198	Fullston et al. 2013, Grandjean et al. 2015
73	mmu-miR-340-5p	Car10		carbonic anhydrase 10	Fullston et al. 2013, Grandjean et al. 2015
72	mmu-miR-133b-3p	Ip6k1	✓	inositol hexaphosphate kinase 1	Fullston et al. 2013
72	mmu-miR-133b-3p	Slc7a8	✓	solute carrier family 7 (cationic amino acid transporter, y+ system), member 8	Fullston et al. 2013
72	mmu-miR-133b-3p	Tmem170b	✓	transmembrane protein 170B	Fullston et al. 2013
72	mmu-miR-133b-3p	Gja8	✓	gap junction protein, alpha 8	Fullston et al. 2013
72	mmu-miR-133b-3p	Alg6	✓	asparagine-linked glycosylation 6 (alpha-1,3,-glucosyltransferase)	Fullston et al. 2013
72	mmu-miR-133b-3p	Gpr173	✓	G-protein coupled receptor 173	Fullston et al. 2013
72	mmu-miR-133b-3p	Zdhhc20	✓	zinc finger, DHHC domain containing 20	Fullston et al. 2013
72	mmu-miR-133b-3p	Prdm16	✓	PR domain containing 16	Fullston et al. 2013
72	mmu-miR-133b-3p	Mc2r	✓	melanocortin 2 receptor	Fullston et al. 2013
72	mmu-miR-133b-3p	Zhx3	✓	zinc fingers and homeoboxes 3	Fullston et al. 2013
72	mmu-miR-133b-3p	Gm10375		predicted gene 10375	Fullston et al. 2013
72	mmu-miR-133b-3p	Exd2	✓	exonuclease 3'-5' domain containing 2	Fullston et al. 2013
72	mmu-miR-133b-3p	Nags	✓	N-acetylglutamate synthase	Fullston et al. 2013
72	mmu-miR-205-5p	Zbed6	✓	zinc finger, BED type containing 6	Fullston et al. 2013
72	mmu-miR-205-5p	Nipsnap3b	✓	nipsnap homolog 3B	Fullston et al. 2013
72	mmu-miR-205-5p	Spint1	✓	serine protease inhibitor, Kunitz type 1	Fullston et al. 2013
72	mmu-miR-205-5p	Cdh22	✓	cadherin 22	Fullston et al. 2013
72	mmu-miR-205-5p	Hipk3	✓	homeodomain interacting protein kinase 3	Fullston et al. 2013
72	mmu-miR-205-5p	Pgr15l		G protein-coupled receptor 15-like	Fullston et al. 2013
72	mmu-miR-196a-5p	8030462N17Rik		RIKEN cDNA 8030462N17 gene	Fullston et al. 2013
72	mmu-miR-196a-5p	Tmod2	✓	tropomodulin 2	Fullston et al. 2013
72	mmu-miR-196a-5p	Rictor	✓	RPTOR independent companion of MTOR, complex 2	Fullston et al. 2013
72	mmu-miR-196a-5p	Ccnj	✓	cyclin J	Fullston et al. 2013
72	mmu-miR-196a-5p	Hlf	✓	hepatic leukemia factor	Fullston et al. 2013
72	mmu-miR-196a-5p	Arhgef6	✓	Rac/Cdc42 guanine nucleotide exchange factor (GEF) 6	Fullston et al. 2013
72	mmu-miR-196a-5p	Cxcl15		chemokine (C-X-C motif) ligand 15	Fullston et al. 2013
72	mmu-miR-196a-5p	Prmt5	✓	protein arginine N-methyltransferase 5	Fullston et al. 2013
72	mmu-miR-340-5p	Dsc2	✓	desmocollin 2	Fullston et al. 2013, Grandjean et al. 2015
72	mmu-miR-340-5p	Pou5f2	✓	POU domain class 5, transcription factor 2	Fullston et al. 2013, Grandjean et al. 2015
72	mmu-miR-340-5p	Fbxo42	✓	F-box protein 42	Fullston et al. 2013, Grandjean et al. 2015
72	mmu-miR-340-5p	Actr1b	✓	ARP1 actin-related protein 1B, centractin beta	Fullston et al. 2013, Grandjean et al. 2015
72	mmu-miR-340-5p	Dpyd	✓	dihydropyrimidine dehydrogenase	Fullston et al. 2013, Grandjean et al. 2015
72	mmu-miR-340-5p	Sema4d	✓	sema domain, immunoglobulin domain (Ig), transmembrane domain (TM) and short cytoplasmic domain, (semaphorin) 4D	Fullston et al. 2013, Grandjean et al. 2015
72	mmu-miR-340-5p	Emp1	✓	epithelial membrane protein 1	Fullston et al. 2013, Grandjean et al. 2015
72	mmu-miR-340-5p	Ephb4	✓	Eph receptor B4	Fullston et al. 2013, Grandjean et al. 2015
72	mmu-miR-340-5p	Zbtb33	✓	zinc finger and BTB domain containing 33	Fullston et al. 2013, Grandjean et al. 2015
72	mmu-miR-340-5p	Ccdc47	✓	coiled-coil domain containing 47	Fullston et al. 2013, Grandjean et al. 2015
72	mmu-miR-340-5p	Akain1	✓	A kinase (PRKA) anchor inhibitor 1	Fullston et al. 2013, Grandjean et al. 2015
72	mmu-miR-340-5p	Prex2	✓	phosphatidylinositol-3,4,5-trisphosphate-dependent Rac exchange factor 2	Fullston et al. 2013, Grandjean et al. 2015
72	mmu-miR-340-5p	Atp2b1	✓	ATPase, Ca++ transporting, plasma membrane 1	Fullston et al. 2013, Grandjean et al. 2015
72	mmu-miR-340-5p	Fam210a	✓	family with sequence similarity 210, member A	Fullston et al. 2013, Grandjean et al. 2015
72	mmu-miR-340-5p	Ptbp3	✓	polypyrimidine tract binding protein 3	Fullston et al. 2013, Grandjean et al. 2015
72	mmu-miR-340-5p	Rsf1	✓	remodeling and spacing factor 1	Fullston et al. 2013, Grandjean et al. 2015
72	mmu-miR-340-5p	Zbtb41	✓	zinc finger and BTB domain containing 41	Fullston et al. 2013, Grandjean et al. 2015
72	mmu-miR-340-5p	Gpr3	✓	G-protein coupled receptor 3	Fullston et al. 2013, Grandjean et al. 2015
72	mmu-miR-340-5p	Fgg	✓	fibrinogen gamma chain	Fullston et al. 2013, Grandjean et al. 2015
72	mmu-miR-340-5p	Suv39h2	✓	suppressor of variegation 3-9 2	Fullston et al. 2013, Grandjean et al. 2015
72	mmu-miR-340-5p	Hectd2	✓	HECT domain E3 ubiquitin protein ligase 2	Fullston et al. 2013, Grandjean et al. 2015
72	mmu-miR-340-5p	Serpinb2	✓	serine (or cysteine) peptidase inhibitor, clade B, member 2	Fullston et al. 2013, Grandjean et al. 2015
72	mmu-miR-340-5p	Fcho2	✓	FCH domain only 2	Fullston et al. 2013, Grandjean et al. 2015
72	mmu-miR-340-5p	4930430F08Rik		RIKEN cDNA 4930430F08 gene	Fullston et al. 2013, Grandjean et al. 2015
72	mmu-miR-340-5p	Mboat4	✓	membrane bound O-acyltransferase domain containing 4	Fullston et al. 2013, Grandjean et al. 2015
72	mmu-miR-340-5p	Zfp955a		zinc finger protein 955A	Fullston et al. 2013, Grandjean et al. 2015
72	mmu-miR-340-5p	Sdc2	✓	syndecan 2	Fullston et al. 2013, Grandjean et al. 2015
71	mmu-miR-133b-3p	Cdk13	✓	cyclin-dependent kinase 13	Fullston et al. 2013
71	mmu-miR-133b-3p	Pphln1	✓	periphilin 1	Fullston et al. 2013
71	mmu-miR-133b-3p	Zfp874a		zinc finger protein 874a	Fullston et al. 2013
71	mmu-miR-133b-3p	Zfp710		zinc finger protein 710	Fullston et al. 2013
71	mmu-miR-133b-3p	Dnajc14	✓	DnaJ heat shock protein family (Hsp40) member C14	Fullston et al. 2013
71	mmu-miR-133b-3p	Tmem56	✓	transmembrane protein 56	Fullston et al. 2013
71	mmu-miR-133b-3p	Lpgat1	✓	lysophosphatidylglycerol acyltransferase 1	Fullston et al. 2013
71	mmu-miR-133b-3p	Sh3bgrl2	✓	SH3 domain binding glutamic acid-rich protein like 2	Fullston et al. 2013
71	mmu-miR-133b-3p	Syt2	✓	synaptotagmin II	Fullston et al. 2013
71	mmu-miR-133b-3p	Zbtb14	✓	zinc finger and BTB domain containing 14	Fullston et al. 2013
71	mmu-miR-133b-3p	Meis2	✓	Meis homeobox 2	Fullston et al. 2013
71	mmu-miR-205-5p	Zfp850		zinc finger protein 850	Fullston et al. 2013
71	mmu-miR-205-5p	Mfhas1	✓	malignant fibrous histiocytoma amplified sequence 1	Fullston et al. 2013
71	mmu-miR-205-5p	Fam126a	✓	family with sequence similarity 126, member A	Fullston et al. 2013
71	mmu-miR-205-5p	Naif1	✓	nuclear apoptosis inducing factor 1	Fullston et al. 2013
71	mmu-miR-205-5p	Car2		carbonic anhydrase 2	Fullston et al. 2013
71	mmu-miR-205-5p	Rgs8	✓	regulator of G-protein signaling 8	Fullston et al. 2013
71	mmu-miR-205-5p	Bicd1	✓	BICD cargo adaptor 1	Fullston et al. 2013
71	mmu-miR-205-5p	Grk3	✓	G protein-coupled receptor kinase 3	Fullston et al. 2013
71	mmu-miR-205-5p	Nfib	✓	nuclear factor I/B	Fullston et al. 2013
71	mmu-miR-196a-5p	Rcc2	✓	regulator of chromosome condensation 2	Fullston et al. 2013
71	mmu-miR-196a-5p	Tgfbr3	✓	transforming growth factor, beta receptor III	Fullston et al. 2013
71	mmu-miR-196a-5p	1810030O07Rik		RIKEN cDNA 1810030O07 gene	Fullston et al. 2013
71	mmu-miR-196a-5p	Sarnp	✓	SAP domain containing ribonucleoprotein	Fullston et al. 2013
71	mmu-miR-196a-5p	Retreg1	✓	reticulophagy regulator 1	Fullston et al. 2013
71	mmu-miR-340-5p	Rgs7bp	✓	regulator of G-protein signalling 7 binding protein	Fullston et al. 2013, Grandjean et al. 2015
71	mmu-miR-340-5p	Lin54	✓	lin-54 homolog (C. elegans)	Fullston et al. 2013, Grandjean et al. 2015
71	mmu-miR-340-5p	Cyld	✓	CYLD lysine 63 deubiquitinase	Fullston et al. 2013, Grandjean et al. 2015
71	mmu-miR-340-5p	Pak2	✓	p21 (RAC1) activated kinase 2	Fullston et al. 2013, Grandjean et al. 2015
71	mmu-miR-340-5p	Ttll4	✓	tubulin tyrosine ligase-like family, member 4	Fullston et al. 2013, Grandjean et al. 2015
71	mmu-miR-340-5p	Tgfbr3	✓	transforming growth factor, beta receptor III	Fullston et al. 2013, Grandjean et al. 2015
71	mmu-miR-340-5p	Pld5	✓	phospholipase D family, member 5	Fullston et al. 2013, Grandjean et al. 2015
71	mmu-miR-340-5p	Cntnap2	✓	contactin associated protein-like 2	Fullston et al. 2013, Grandjean et al. 2015
71	mmu-miR-340-5p	Synj1	✓	synaptojanin 1	Fullston et al. 2013, Grandjean et al. 2015
71	mmu-miR-340-5p	Ide	✓	insulin degrading enzyme	Fullston et al. 2013, Grandjean et al. 2015
71	mmu-miR-340-5p	Prr14l	✓	proline rich 14-like	Fullston et al. 2013, Grandjean et al. 2015
71	mmu-miR-340-5p	Samd4	✓	sterile alpha motif domain containing 4	Fullston et al. 2013, Grandjean et al. 2015
71	mmu-miR-340-5p	Ces1f		carboxylesterase 1F	Fullston et al. 2013, Grandjean et al. 2015
71	mmu-miR-340-5p	Chm	✓	choroidermia (RAB escort protein 1)	Fullston et al. 2013, Grandjean et al. 2015
71	mmu-miR-340-5p	Frrs1l	✓	ferric-chelate reductase 1 like	Fullston et al. 2013, Grandjean et al. 2015
71	mmu-miR-340-5p	Ankrd12	✓	ankyrin repeat domain 12	Fullston et al. 2013, Grandjean et al. 2015
71	mmu-miR-340-5p	Itga6	✓	integrin alpha 6	Fullston et al. 2013, Grandjean et al. 2015
71	mmu-miR-340-5p	Pitpnb	✓	phosphatidylinositol transfer protein, beta	Fullston et al. 2013, Grandjean et al. 2015
71	mmu-miR-340-5p	Ncam2	✓	neural cell adhesion molecule 2	Fullston et al. 2013, Grandjean et al. 2015
71	mmu-miR-340-5p	Amacr	✓	alpha-methylacyl-CoA racemase	Fullston et al. 2013, Grandjean et al. 2015
71	mmu-miR-340-5p	Pcmtd1	✓	protein-L-isoaspartate (D-aspartate) O-methyltransferase domain containing 1	Fullston et al. 2013, Grandjean et al. 2015
71	mmu-miR-340-5p	Spag9	✓	sperm associated antigen 9	Fullston et al. 2013, Grandjean et al. 2015
71	mmu-miR-340-5p	Ywhaq	✓	tyrosine 3-monooxygenase/tryptophan 5-monooxygenase activation protein theta	Fullston et al. 2013, Grandjean et al. 2015
71	mmu-miR-340-5p	Dpy19l2	✓	dpy-19-like 2 (C. elegans)	Fullston et al. 2013, Grandjean et al. 2015
71	mmu-miR-340-5p	Kcnma1	✓	potassium large conductance calcium-activated channel, subfamily M, alpha member 1	Fullston et al. 2013, Grandjean et al. 2015
71	mmu-miR-340-5p	Cldn23	✓	claudin 23	Fullston et al. 2013, Grandjean et al. 2015
71	mmu-miR-340-5p	Eaf1	✓	ELL associated factor 1	Fullston et al. 2013, Grandjean et al. 2015
71	mmu-miR-340-5p	Ttc41		tetratricopeptide repeat domain 41	Fullston et al. 2013, Grandjean et al. 2015
71	mmu-miR-340-5p	Cep135	✓	centrosomal protein 135	Fullston et al. 2013, Grandjean et al. 2015
71	mmu-miR-340-5p	Tab2	✓	TGF-beta activated kinase 1/MAP3K7 binding protein 2	Fullston et al. 2013, Grandjean et al. 2015
71	mmu-miR-340-5p	U2surp	✓	U2 snRNP-associated SURP domain containing	Fullston et al. 2013, Grandjean et al. 2015
71	mmu-miR-340-5p	Mamdc2	✓	MAM domain containing 2	Fullston et al. 2013, Grandjean et al. 2015
71	mmu-miR-340-5p	Slc12a2	✓	solute carrier family 12, member 2	Fullston et al. 2013, Grandjean et al. 2015
71	mmu-miR-340-5p	Tc2n	✓	tandem C2 domains, nuclear	Fullston et al. 2013, Grandjean et al. 2015
71	mmu-miR-340-5p	Kctd1	✓	potassium channel tetramerisation domain containing 1	Fullston et al. 2013, Grandjean et al. 2015
71	mmu-miR-340-5p	Osm	✓	oncostatin M	Fullston et al. 2013, Grandjean et al. 2015
71	mmu-miR-340-5p	Mbnl3	✓	muscleblind like splicing factor 3	Fullston et al. 2013, Grandjean et al. 2015
71	mmu-miR-340-5p	Sord	✓	sorbitol dehydrogenase	Fullston et al. 2013, Grandjean et al. 2015
71	mmu-miR-340-5p	Igsf10	✓	immunoglobulin superfamily, member 10	Fullston et al. 2013, Grandjean et al. 2015
71	mmu-miR-340-5p	Pias1	✓	protein inhibitor of activated STAT 1	Fullston et al. 2013, Grandjean et al. 2015
71	mmu-miR-340-5p	Lrrcc1	✓	leucine rich repeat and coiled-coil domain containing 1	Fullston et al. 2013, Grandjean et al. 2015
71	mmu-miR-340-5p	Htr1f	✓	5-hydroxytryptamine (serotonin) receptor 1F	Fullston et al. 2013, Grandjean et al. 2015
71	mmu-miR-340-5p	Wnt11	✓	wingless-type MMTV integration site family, member 11	Fullston et al. 2013, Grandjean et al. 2015
71	mmu-miR-340-5p	Smim17	✓	small integral membrane protein 17	Fullston et al. 2013, Grandjean et al. 2015
70	mmu-miR-133b-3p	Lrrc30	✓	leucine rich repeat containing 30	Fullston et al. 2013
70	mmu-miR-133b-3p	Fam206a	✓	family with sequence similarity 206, member A	Fullston et al. 2013
70	mmu-miR-133b-3p	Arhgap24	✓	Rho GTPase activating protein 24	Fullston et al. 2013
70	mmu-miR-133b-3p	Kdm7a	✓	lysine (K)-specific demethylase 7A	Fullston et al. 2013
70	mmu-miR-133b-3p	Agmat	✓	agmatine ureohydrolase (agmatinase)	Fullston et al. 2013
70	mmu-miR-133b-3p	Slc17a8	✓	solute carrier family 17 (sodium-dependent inorganic phosphate cotransporter), member 8	Fullston et al. 2013
70	mmu-miR-133b-3p	Rwdd2a	✓	RWD domain containing 2A	Fullston et al. 2013
70	mmu-miR-133b-3p	Gm11992		predicted gene 11992	Fullston et al. 2013
70	mmu-miR-205-5p	H1f0	✓	H1 histone family, member 0	Fullston et al. 2013
70	mmu-miR-205-5p	Actb	✓	actin, beta	Fullston et al. 2013
70	mmu-miR-205-5p	Arl6ip5	✓	ADP-ribosylation factor-like 6 interacting protein 5	Fullston et al. 2013
70	mmu-miR-205-5p	Ddx5	✓	DEAD (Asp-Glu-Ala-Asp) box polypeptide 5	Fullston et al. 2013
70	mmu-miR-205-5p	Gata3	✓	GATA binding protein 3	Fullston et al. 2013
70	mmu-miR-205-5p	Serpinb2	✓	serine (or cysteine) peptidase inhibitor, clade B, member 2	Fullston et al. 2013
70	mmu-miR-205-5p	Tle1	✓	transducin-like enhancer of split 1	Fullston et al. 2013
70	mmu-miR-205-5p	Tmx4	✓	thioredoxin-related transmembrane protein 4	Fullston et al. 2013
70	mmu-miR-205-5p	Rgs6	✓	regulator of G-protein signaling 6	Fullston et al. 2013
70	mmu-miR-196a-5p	Ddx19b	✓	DEAD (Asp-Glu-Ala-Asp) box polypeptide 19b	Fullston et al. 2013
70	mmu-miR-196a-5p	Eea1	✓	early endosome antigen 1	Fullston et al. 2013
70	mmu-miR-196a-5p	Ptprg	✓	protein tyrosine phosphatase, receptor type, G	Fullston et al. 2013
70	mmu-miR-196a-5p	Rspo2	✓	R-spondin 2	Fullston et al. 2013
70	mmu-miR-196a-5p	Faxc	✓	failed axon connections homolog	Fullston et al. 2013
70	mmu-miR-196a-5p	Nap1l1	✓	nucleosome assembly protein 1-like 1	Fullston et al. 2013
70	mmu-miR-196a-5p	Dcaf15	✓	DDB1 and CUL4 associated factor 15	Fullston et al. 2013
70	mmu-miR-196a-5p	Hmga1	✓	high mobility group AT-hook 1	Fullston et al. 2013
70	mmu-miR-196a-5p	Wdr37	✓	WD repeat domain 37	Fullston et al. 2013
70	mmu-miR-340-5p	Osbpl3	✓	oxysterol binding protein-like 3	Fullston et al. 2013, Grandjean et al. 2015
70	mmu-miR-340-5p	Dbx1	✓	developing brain homeobox 1	Fullston et al. 2013, Grandjean et al. 2015
70	mmu-miR-340-5p	Doc2b	✓	double C2, beta	Fullston et al. 2013, Grandjean et al. 2015
70	mmu-miR-340-5p	Zfp987		zinc finger protein 987	Fullston et al. 2013, Grandjean et al. 2015
70	mmu-miR-340-5p	Fam199x	✓	family with sequence similarity 199, X-linked	Fullston et al. 2013, Grandjean et al. 2015
70	mmu-miR-340-5p	Vcan	✓	versican	Fullston et al. 2013, Grandjean et al. 2015
70	mmu-miR-340-5p	Zfp871		zinc finger protein 871	Fullston et al. 2013, Grandjean et al. 2015
70	mmu-miR-340-5p	Necab1	✓	N-terminal EF-hand calcium binding protein 1	Fullston et al. 2013, Grandjean et al. 2015
70	mmu-miR-340-5p	Cep128	✓	centrosomal protein 128	Fullston et al. 2013, Grandjean et al. 2015
70	mmu-miR-340-5p	Maml1	✓	mastermind like transcriptional coactivator 1	Fullston et al. 2013, Grandjean et al. 2015
70	mmu-miR-340-5p	Dgke	✓	diacylglycerol kinase, epsilon	Fullston et al. 2013, Grandjean et al. 2015
70	mmu-miR-340-5p	Rps6ka5	✓	ribosomal protein S6 kinase, polypeptide 5	Fullston et al. 2013, Grandjean et al. 2015
70	mmu-miR-340-5p	Pgr	✓	progesterone receptor	Fullston et al. 2013, Grandjean et al. 2015
70	mmu-miR-340-5p	Hps3	✓	HPS3, biogenesis of lysosomal organelles complex 2 subunit 1	Fullston et al. 2013, Grandjean et al. 2015
70	mmu-miR-340-5p	Rmnd5b	✓	required for meiotic nuclear division 5 homolog B	Fullston et al. 2013, Grandjean et al. 2015
70	mmu-miR-340-5p	Nufip2	✓	nuclear fragile X mental retardation protein interacting protein 2	Fullston et al. 2013, Grandjean et al. 2015
70	mmu-miR-340-5p	Cnep1r1	✓	CTD nuclear envelope phosphatase 1 regulatory subunit 1	Fullston et al. 2013, Grandjean et al. 2015
70	mmu-miR-340-5p	Pcdh20	✓	protocadherin 20	Fullston et al. 2013, Grandjean et al. 2015
70	mmu-miR-340-5p	Ifna13	✓	interferon alpha 13	Fullston et al. 2013, Grandjean et al. 2015
70	mmu-miR-340-5p	Rasl11a	✓	RAS-like, family 11, member A	Fullston et al. 2013, Grandjean et al. 2015
70	mmu-miR-340-5p	Ewsr1	✓	Ewing sarcoma breakpoint region 1	Fullston et al. 2013, Grandjean et al. 2015
70	mmu-miR-340-5p	Sec22c	✓	SEC22 homolog C, vesicle trafficking protein	Fullston et al. 2013, Grandjean et al. 2015
70	mmu-miR-340-5p	Cblb	✓	Casitas B-lineage lymphoma b	Fullston et al. 2013, Grandjean et al. 2015
70	mmu-miR-340-5p	Notum	✓	notum palmitoleoyl-protein carboxylesterase	Fullston et al. 2013, Grandjean et al. 2015
70	mmu-miR-340-5p	Zfp984		zinc finger protein 984	Fullston et al. 2013, Grandjean et al. 2015
69	mmu-miR-133b-3p	Zfp94		zinc finger protein 94	Fullston et al. 2013
69	mmu-miR-133b-3p	Unc80	✓	unc-80, NALCN activator	Fullston et al. 2013
69	mmu-miR-133b-3p	Twist2	✓	twist basic helix-loop-helix transcription factor 2	Fullston et al. 2013
69	mmu-miR-133b-3p	Nelfa	✓	negative elongation factor complex member A, Whsc2	Fullston et al. 2013
69	mmu-miR-133b-3p	Slain1	✓	SLAIN motif family, member 1	Fullston et al. 2013
69	mmu-miR-133b-3p	Commd7	✓	COMM domain containing 7	Fullston et al. 2013
69	mmu-miR-133b-3p	Cers2	✓	ceramide synthase 2	Fullston et al. 2013
69	mmu-miR-133b-3p	Ppfia2	✓	protein tyrosine phosphatase, receptor type, f polypeptide (PTPRF), interacting protein (liprin), alpha 2	Fullston et al. 2013
69	mmu-miR-205-5p	Mfsd12	✓	major facilitator superfamily domain containing 12	Fullston et al. 2013
69	mmu-miR-205-5p	Piezo1	✓	piezo-type mechanosensitive ion channel component 1	Fullston et al. 2013
69	mmu-miR-205-5p	Zfp830		zinc finger protein 830	Fullston et al. 2013
69	mmu-miR-205-5p	Cracr2b	✓	calcium release activated channel regulator 2B	Fullston et al. 2013
69	mmu-miR-205-5p	Tab3	✓	TGF-beta activated kinase 1/MAP3K7 binding protein 3	Fullston et al. 2013
69	mmu-miR-205-5p	Stx3	✓	syntaxin 3	Fullston et al. 2013
69	mmu-miR-205-5p	Camkk1	✓	calcium/calmodulin-dependent protein kinase kinase 1, alpha	Fullston et al. 2013
69	mmu-miR-205-5p	Sgms1	✓	sphingomyelin synthase 1	Fullston et al. 2013
69	mmu-miR-196a-5p	Fgf14	✓	fibroblast growth factor 14	Fullston et al. 2013
69	mmu-miR-196a-5p	Mid2	✓	midline 2	Fullston et al. 2013
69	mmu-miR-196a-5p	Ddx19a	✓	DEAD (Asp-Glu-Ala-Asp) box polypeptide 19a	Fullston et al. 2013
69	mmu-miR-196a-5p	Serpinb12	✓	serine (or cysteine) peptidase inhibitor, clade B (ovalbumin), member 12	Fullston et al. 2013
69	mmu-miR-196a-5p	Hook1	✓	hook microtubule tethering protein 1	Fullston et al. 2013
69	mmu-miR-196a-5p	Slc25a46	✓	solute carrier family 25, member 46	Fullston et al. 2013
69	mmu-miR-196a-5p	Plppr5	✓	phospholipid phosphatase related 5	Fullston et al. 2013
69	mmu-miR-196a-5p	Rgs6	✓	regulator of G-protein signaling 6	Fullston et al. 2013
69	mmu-miR-340-5p	Phex	✓	phosphate regulating endopeptidase homolog, X-linked	Fullston et al. 2013, Grandjean et al. 2015
69	mmu-miR-340-5p	Orc3	✓	origin recognition complex, subunit 3	Fullston et al. 2013, Grandjean et al. 2015
69	mmu-miR-340-5p	Ppat	✓	phosphoribosyl pyrophosphate amidotransferase	Fullston et al. 2013, Grandjean et al. 2015
69	mmu-miR-340-5p	Zc3h12c	✓	zinc finger CCCH type containing 12C	Fullston et al. 2013, Grandjean et al. 2015
69	mmu-miR-340-5p	Ptchd4	✓	patched domain containing 4	Fullston et al. 2013, Grandjean et al. 2015
69	mmu-miR-340-5p	Golga7	✓	golgi autoantigen, golgin subfamily a, 7	Fullston et al. 2013, Grandjean et al. 2015
69	mmu-miR-340-5p	Thbs4	✓	thrombospondin 4	Fullston et al. 2013, Grandjean et al. 2015
69	mmu-miR-340-5p	Zfp800		zinc finger protein 800	Fullston et al. 2013, Grandjean et al. 2015
69	mmu-miR-340-5p	Hmgn5	✓	high-mobility group nucleosome binding domain 5	Fullston et al. 2013, Grandjean et al. 2015
69	mmu-miR-340-5p	Evi5	✓	ecotropic viral integration site 5	Fullston et al. 2013, Grandjean et al. 2015
69	mmu-miR-340-5p	Ptpn9	✓	protein tyrosine phosphatase, non-receptor type 9	Fullston et al. 2013, Grandjean et al. 2015
69	mmu-miR-340-5p	Gabra4	✓	gamma-aminobutyric acid (GABA) A receptor, subunit alpha 4	Fullston et al. 2013, Grandjean et al. 2015
69	mmu-miR-340-5p	Hnrnpd	✓	heterogeneous nuclear ribonucleoprotein D	Fullston et al. 2013, Grandjean et al. 2015
69	mmu-miR-340-5p	Prkra	✓	protein kinase, interferon inducible double stranded RNA dependent activator	Fullston et al. 2013, Grandjean et al. 2015
69	mmu-miR-340-5p	Nr4a3	✓	nuclear receptor subfamily 4, group A, member 3	Fullston et al. 2013, Grandjean et al. 2015
69	mmu-miR-340-5p	Btg1	✓	B cell translocation gene 1, anti-proliferative	Fullston et al. 2013, Grandjean et al. 2015
69	mmu-miR-340-5p	Gm13212		predicted gene 13212	Fullston et al. 2013, Grandjean et al. 2015
69	mmu-miR-340-5p	Emp2	✓	epithelial membrane protein 2	Fullston et al. 2013, Grandjean et al. 2015
69	mmu-miR-340-5p	Fgr	✓	FGR proto-oncogene, Src family tyrosine kinase	Fullston et al. 2013, Grandjean et al. 2015
69	mmu-miR-340-5p	Rab3c	✓	RAB3C, member RAS oncogene family	Fullston et al. 2013, Grandjean et al. 2015
69	mmu-miR-340-5p	Onecut2	✓	one cut domain, family member 2	Fullston et al. 2013, Grandjean et al. 2015
69	mmu-miR-340-5p	Lcorl	✓	ligand dependent nuclear receptor corepressor-like	Fullston et al. 2013, Grandjean et al. 2015
69	mmu-miR-340-5p	Dr1	✓	down-regulator of transcription 1	Fullston et al. 2013, Grandjean et al. 2015
69	mmu-miR-340-5p	Tcp1	✓	t-complex protein 1	Fullston et al. 2013, Grandjean et al. 2015
69	mmu-miR-340-5p	Klhl9	✓	kelch-like 9	Fullston et al. 2013, Grandjean et al. 2015
69	mmu-miR-340-5p	Hoxb5	✓	homeobox B5	Fullston et al. 2013, Grandjean et al. 2015
69	mmu-miR-340-5p	Pnp2		purine-nucleoside phosphorylase 2	Fullston et al. 2013, Grandjean et al. 2015
69	mmu-miR-340-5p	Neurod1	✓	neurogenic differentiation 1	Fullston et al. 2013, Grandjean et al. 2015
69	mmu-miR-340-5p	Pdk3	✓	pyruvate dehydrogenase kinase, isoenzyme 3	Fullston et al. 2013, Grandjean et al. 2015
69	mmu-miR-340-5p	Dpp9	✓	dipeptidylpeptidase 9	Fullston et al. 2013, Grandjean et al. 2015
69	mmu-miR-340-5p	Zfp950		zinc finger protein 950	Fullston et al. 2013, Grandjean et al. 2015
69	mmu-miR-340-5p	Dusp13	✓	dual specificity phosphatase 13	Fullston et al. 2013, Grandjean et al. 2015
69	mmu-miR-340-5p	Mmaa	✓	methylmalonic aciduria (cobalamin deficiency) type A	Fullston et al. 2013, Grandjean et al. 2015
69	mmu-miR-340-5p	Fbxo28	✓	F-box protein 28	Fullston et al. 2013, Grandjean et al. 2015
69	mmu-miR-340-5p	Man2a1	✓	mannosidase 2, alpha 1	Fullston et al. 2013, Grandjean et al. 2015
69	mmu-miR-340-5p	Rfx6	✓	regulatory factor X, 6	Fullston et al. 2013, Grandjean et al. 2015
69	mmu-miR-340-5p	Pknox2	✓	Pbx/knotted 1 homeobox 2	Fullston et al. 2013, Grandjean et al. 2015
68	mmu-miR-133b-3p	Cnnm2	✓	cyclin M2	Fullston et al. 2013
68	mmu-miR-133b-3p	2610301B20Rik		RIKEN cDNA 2610301B20 gene	Fullston et al. 2013
68	mmu-miR-133b-3p	Tmem128	✓	transmembrane protein 128	Fullston et al. 2013
68	mmu-miR-133b-3p	Arl3	✓	ADP-ribosylation factor-like 3	Fullston et al. 2013
68	mmu-miR-133b-3p	Tnrc6b	✓	trinucleotide repeat containing 6b	Fullston et al. 2013
68	mmu-miR-133b-3p	Svs4		seminal vesicle secretory protein 4	Fullston et al. 2013
68	mmu-miR-133b-3p	Hlf	✓	hepatic leukemia factor	Fullston et al. 2013
68	mmu-miR-133b-3p	Qk		quaking	Fullston et al. 2013
68	mmu-miR-133b-3p	Ksr2	✓	kinase suppressor of ras 2	Fullston et al. 2013
68	mmu-miR-133b-3p	Hivep2	✓	human immunodeficiency virus type I enhancer binding protein 2	Fullston et al. 2013
68	mmu-miR-133b-3p	Obp2a	✓	odorant binding protein 2A	Fullston et al. 2013
68	mmu-miR-133b-3p	Cspg4	✓	chondroitin sulfate proteoglycan 4	Fullston et al. 2013
68	mmu-miR-205-5p	Inpp4a	✓	inositol polyphosphate-4-phosphatase, type I	Fullston et al. 2013
68	mmu-miR-205-5p	Lrp6	✓	low density lipoprotein receptor-related protein 6	Fullston et al. 2013
68	mmu-miR-205-5p	Cdc42bpb	✓	CDC42 binding protein kinase beta	Fullston et al. 2013
68	mmu-miR-205-5p	Glis3	✓	GLIS family zinc finger 3	Fullston et al. 2013
68	mmu-miR-205-5p	Capza1	✓	capping protein (actin filament) muscle Z-line, alpha 1	Fullston et al. 2013
68	mmu-miR-205-5p	Corin	✓	corin	Fullston et al. 2013
68	mmu-miR-205-5p	Irgq	✓	immunity-related GTPase family, Q	Fullston et al. 2013
68	mmu-miR-205-5p	Spry1	✓	sprouty RTK signaling antagonist 1	Fullston et al. 2013
68	mmu-miR-205-5p	Armc1	✓	armadillo repeat containing 1	Fullston et al. 2013
68	mmu-miR-205-5p	Aldh3a2	✓	aldehyde dehydrogenase family 3, subfamily A2	Fullston et al. 2013
68	mmu-miR-205-5p	2010003K11Rik		RIKEN cDNA 2010003K11 gene	Fullston et al. 2013
68	mmu-miR-205-5p	St8sia4	✓	ST8 alpha-N-acetyl-neuraminide alpha-2,8-sialyltransferase 4	Fullston et al. 2013
68	mmu-miR-205-5p	Stat5a	✓	signal transducer and activator of transcription 5A	Fullston et al. 2013
68	mmu-miR-205-5p	Snx30	✓	sorting nexin family member 30	Fullston et al. 2013
68	mmu-miR-205-5p	Fa2h	✓	fatty acid 2-hydroxylase	Fullston et al. 2013
68	mmu-miR-196a-5p	Zdbf2	✓	zinc finger, DBF-type containing 2	Fullston et al. 2013
68	mmu-miR-196a-5p	Tm7sf3	✓	transmembrane 7 superfamily member 3	Fullston et al. 2013
68	mmu-miR-196a-5p	Rbms3	✓	RNA binding motif, single stranded interacting protein	Fullston et al. 2013
68	mmu-miR-196a-5p	Lxn	✓	latexin	Fullston et al. 2013
68	mmu-miR-196a-5p	Hmga2	✓	high mobility group AT-hook 2	Fullston et al. 2013
68	mmu-miR-340-5p	Usp15	✓	ubiquitin specific peptidase 15	Fullston et al. 2013, Grandjean et al. 2015
68	mmu-miR-340-5p	Fat3	✓	FAT atypical cadherin 3	Fullston et al. 2013, Grandjean et al. 2015
68	mmu-miR-340-5p	Agap1	✓	ArfGAP with GTPase domain, ankyrin repeat and PH domain 1	Fullston et al. 2013, Grandjean et al. 2015
68	mmu-miR-340-5p	Zyg11b	✓	zyg-ll family member B, cell cycle regulator	Fullston et al. 2013, Grandjean et al. 2015
68	mmu-miR-340-5p	Tprgl		transformation related protein 63 regulated like	Fullston et al. 2013, Grandjean et al. 2015
68	mmu-miR-340-5p	Fsd1l	✓	fibronectin type III and SPRY domain containing 1-like	Fullston et al. 2013, Grandjean et al. 2015
68	mmu-miR-340-5p	Grap2	✓	GRB2-related adaptor protein 2	Fullston et al. 2013, Grandjean et al. 2015
68	mmu-miR-340-5p	2510009E07Rik		RIKEN cDNA 2510009E07 gene	Fullston et al. 2013, Grandjean et al. 2015
68	mmu-miR-340-5p	Pik3cb	✓	phosphatidylinositol-4,5-bisphosphate 3-kinase catalytic subunit beta	Fullston et al. 2013, Grandjean et al. 2015
68	mmu-miR-340-5p	Pou3f2	✓	POU domain, class 3, transcription factor 2	Fullston et al. 2013, Grandjean et al. 2015
68	mmu-miR-340-5p	Trip4	✓	thyroid hormone receptor interactor 4	Fullston et al. 2013, Grandjean et al. 2015
68	mmu-miR-340-5p	Selenoi	✓	selenoprotein I	Fullston et al. 2013, Grandjean et al. 2015
68	mmu-miR-340-5p	Xrn1	✓	5'-3' exoribonuclease 1	Fullston et al. 2013, Grandjean et al. 2015
68	mmu-miR-340-5p	Zdhhc20	✓	zinc finger, DHHC domain containing 20	Fullston et al. 2013, Grandjean et al. 2015
68	mmu-miR-340-5p	Nol4	✓	nucleolar protein 4	Fullston et al. 2013, Grandjean et al. 2015
68	mmu-miR-340-5p	Nrip1	✓	nuclear receptor interacting protein 1	Fullston et al. 2013, Grandjean et al. 2015
68	mmu-miR-340-5p	9230112D13Rik		RIKEN cDNA 9230112D13 gene	Fullston et al. 2013, Grandjean et al. 2015
68	mmu-miR-340-5p	Mitd1	✓	MIT, microtubule interacting and transport, domain containing 1	Fullston et al. 2013, Grandjean et al. 2015
68	mmu-miR-340-5p	Nxpe4	✓	neurexophilin and PC-esterase domain family, member 4	Fullston et al. 2013, Grandjean et al. 2015
68	mmu-miR-340-5p	Mdh1	✓	malate dehydrogenase 1, NAD (soluble)	Fullston et al. 2013, Grandjean et al. 2015
68	mmu-miR-340-5p	Ccdc88a	✓	coiled coil domain containing 88A	Fullston et al. 2013, Grandjean et al. 2015
68	mmu-miR-340-5p	Crybg3	✓	beta-gamma crystallin domain containing 3	Fullston et al. 2013, Grandjean et al. 2015
68	mmu-miR-340-5p	Dio2	✓	deiodinase, iodothyronine, type II	Fullston et al. 2013, Grandjean et al. 2015
68	mmu-miR-340-5p	Lrfn4	✓	leucine rich repeat and fibronectin type III domain containing 4	Fullston et al. 2013, Grandjean et al. 2015
68	mmu-miR-340-5p	Ncapg2	✓	non-SMC condensin II complex, subunit G2	Fullston et al. 2013, Grandjean et al. 2015
68	mmu-miR-340-5p	Fam13c	✓	family with sequence similarity 13, member C	Fullston et al. 2013, Grandjean et al. 2015
68	mmu-miR-340-5p	Krit1	✓	KRIT1, ankyrin repeat containing	Fullston et al. 2013, Grandjean et al. 2015
68	mmu-miR-340-5p	Mpzl1	✓	myelin protein zero-like 1	Fullston et al. 2013, Grandjean et al. 2015
68	mmu-miR-340-5p	Egfl6	✓	EGF-like-domain, multiple 6	Fullston et al. 2013, Grandjean et al. 2015
67	mmu-miR-133b-3p	Stac2	✓	SH3 and cysteine rich domain 2	Fullston et al. 2013
67	mmu-miR-133b-3p	Zfp46		zinc finger protein 46	Fullston et al. 2013
67	mmu-miR-133b-3p	Ldb2	✓	LIM domain binding 2	Fullston et al. 2013
67	mmu-miR-133b-3p	Vamp3	✓	vesicle-associated membrane protein 3	Fullston et al. 2013
67	mmu-miR-133b-3p	Unc13a	✓	unc-13 homolog A	Fullston et al. 2013
67	mmu-miR-133b-3p	Faf2	✓	Fas associated factor family member 2	Fullston et al. 2013
67	mmu-miR-133b-3p	Vapb	✓	vesicle-associated membrane protein, associated protein B and C	Fullston et al. 2013
67	mmu-miR-133b-3p	Itpripl2	✓	inositol 1,4,5-triphosphate receptor interacting protein-like 2	Fullston et al. 2013
67	mmu-miR-205-5p	Gpr161	✓	G protein-coupled receptor 161	Fullston et al. 2013
67	mmu-miR-205-5p	H2-Q4		histocompatibility 2, Q region locus 4	Fullston et al. 2013
67	mmu-miR-205-5p	Parva	✓	parvin, alpha	Fullston et al. 2013
67	mmu-miR-205-5p	Chmp7	✓	charged multivesicular body protein 7	Fullston et al. 2013
67	mmu-miR-205-5p	Pan3	✓	PAN3 poly(A) specific ribonuclease subunit	Fullston et al. 2013
67	mmu-miR-205-5p	Egfem1		EGF-like and EMI domain containing 1	Fullston et al. 2013
67	mmu-miR-205-5p	Vezf1	✓	vascular endothelial zinc finger 1	Fullston et al. 2013
67	mmu-miR-205-5p	9330182L06Rik		RIKEN cDNA 9330182L06 gene	Fullston et al. 2013
67	mmu-miR-205-5p	Atp2b2	✓	ATPase, Ca++ transporting, plasma membrane 2	Fullston et al. 2013
67	mmu-miR-205-5p	Srd5a1	✓	steroid 5 alpha-reductase 1	Fullston et al. 2013
67	mmu-miR-205-5p	Chmp3	✓	charged multivesicular body protein 3	Fullston et al. 2013
67	mmu-miR-205-5p	Slc28a3	✓	solute carrier family 28 (sodium-coupled nucleoside transporter), member 3	Fullston et al. 2013
67	mmu-miR-205-5p	Sema5a	✓	sema domain, seven thrombospondin repeats (type 1 and type 1-like), transmembrane domain (TM) and short cytoplasmic domain, (semaphorin) 5A	Fullston et al. 2013
67	mmu-miR-205-5p	Rnf11	✓	ring finger protein 11	Fullston et al. 2013
67	mmu-miR-196a-5p	Zfp619		zinc finger protein 619	Fullston et al. 2013
67	mmu-miR-196a-5p	Wasl	✓	Wiskott-Aldrich syndrome-like (human)	Fullston et al. 2013
67	mmu-miR-196a-5p	Slc5a1	✓	solute carrier family 5 (sodium/glucose cotransporter), member 1	Fullston et al. 2013
67	mmu-miR-196a-5p	Elf4	✓	E74-like factor 4 (ets domain transcription factor)	Fullston et al. 2013
67	mmu-miR-196a-5p	1600012H06Rik		RIKEN cDNA 1600012H06 gene	Fullston et al. 2013
67	mmu-miR-340-5p	Acap2	✓	ArfGAP with coiled-coil, ankyrin repeat and PH domains 2	Fullston et al. 2013, Grandjean et al. 2015
67	mmu-miR-340-5p	Hrh1	✓	histamine receptor H1	Fullston et al. 2013, Grandjean et al. 2015
67	mmu-miR-340-5p	Adtrp	✓	androgen dependent TFPI regulating protein	Fullston et al. 2013, Grandjean et al. 2015
67	mmu-miR-340-5p	Ptk6	✓	PTK6 protein tyrosine kinase 6	Fullston et al. 2013, Grandjean et al. 2015
67	mmu-miR-340-5p	Nova1	✓	neuro-oncological ventral antigen 1	Fullston et al. 2013, Grandjean et al. 2015
67	mmu-miR-340-5p	Card19	✓	caspase recruitment domain family, member 19	Fullston et al. 2013, Grandjean et al. 2015
67	mmu-miR-340-5p	Calcrl	✓	calcitonin receptor-like	Fullston et al. 2013, Grandjean et al. 2015
67	mmu-miR-340-5p	Itga4	✓	integrin alpha 4	Fullston et al. 2013, Grandjean et al. 2015
67	mmu-miR-340-5p	Fam151b	✓	family with sequence similarity 151, member B	Fullston et al. 2013, Grandjean et al. 2015
67	mmu-miR-340-5p	Urb1	✓	URB1 ribosome biogenesis 1 homolog (S. cerevisiae)	Fullston et al. 2013, Grandjean et al. 2015
67	mmu-miR-340-5p	Atxn2l	✓	ataxin 2-like	Fullston et al. 2013, Grandjean et al. 2015
67	mmu-miR-340-5p	Mettl21e		methyltransferase like 21E	Fullston et al. 2013, Grandjean et al. 2015
67	mmu-miR-340-5p	Zfp748		zinc finger protein 748	Fullston et al. 2013, Grandjean et al. 2015
67	mmu-miR-340-5p	Coq10a	✓	coenzyme Q10A	Fullston et al. 2013, Grandjean et al. 2015
67	mmu-miR-340-5p	Ctdspl2	✓	CTD (carboxy-terminal domain, RNA polymerase II, polypeptide A) small phosphatase like 2	Fullston et al. 2013, Grandjean et al. 2015
67	mmu-miR-340-5p	Hells	✓	helicase, lymphoid specific	Fullston et al. 2013, Grandjean et al. 2015
67	mmu-miR-340-5p	Colgalt2	✓	collagen beta(1-O)galactosyltransferase 2	Fullston et al. 2013, Grandjean et al. 2015
67	mmu-miR-340-5p	Zxdb	✓	zinc finger, X-linked, duplicated B	Fullston et al. 2013, Grandjean et al. 2015
67	mmu-miR-340-5p	Sfmbt1	✓	Scm-like with four mbt domains 1	Fullston et al. 2013, Grandjean et al. 2015
67	mmu-miR-340-5p	Gria4	✓	glutamate receptor, ionotropic, AMPA4 (alpha 4)	Fullston et al. 2013, Grandjean et al. 2015
67	mmu-miR-340-5p	Retreg1	✓	reticulophagy regulator 1	Fullston et al. 2013, Grandjean et al. 2015
67	mmu-miR-340-5p	Fbxo8	✓	F-box protein 8	Fullston et al. 2013, Grandjean et al. 2015
67	mmu-miR-340-5p	Synj2bp	✓	synaptojanin 2 binding protein	Fullston et al. 2013, Grandjean et al. 2015
67	mmu-miR-340-5p	Npat	✓	nuclear protein in the AT region	Fullston et al. 2013, Grandjean et al. 2015
67	mmu-miR-340-5p	Dhfr	✓	dihydrofolate reductase	Fullston et al. 2013, Grandjean et al. 2015
67	mmu-miR-340-5p	Anapc10	✓	anaphase promoting complex subunit 10	Fullston et al. 2013, Grandjean et al. 2015
66	mmu-miR-133b-3p	Fcgr4		Fc receptor, IgG, low affinity IV	Fullston et al. 2013
66	mmu-miR-133b-3p	Dscaml1	✓	DS cell adhesion molecule like 1	Fullston et al. 2013
66	mmu-miR-133b-3p	Rbm8a	✓	RNA binding motif protein 8a	Fullston et al. 2013
66	mmu-miR-133b-3p	Rab34	✓	RAB34, member RAS oncogene family	Fullston et al. 2013
66	mmu-miR-133b-3p	Sesn1	✓	sestrin 1	Fullston et al. 2013
66	mmu-miR-133b-3p	Bnip3l	✓	BCL2/adenovirus E1B interacting protein 3-like	Fullston et al. 2013
66	mmu-miR-133b-3p	Spry4	✓	sprouty RTK signaling antagonist 4	Fullston et al. 2013
66	mmu-miR-133b-3p	Trmt2a	✓	TRM2 tRNA methyltransferase 2A	Fullston et al. 2013
66	mmu-miR-133b-3p	Smarca2	✓	SWI/SNF related, matrix associated, actin dependent regulator of chromatin, subfamily a, member 2	Fullston et al. 2013
66	mmu-miR-133b-3p	Tmem121b	✓	transmembrane protein 121B	Fullston et al. 2013
66	mmu-miR-133b-3p	Akap9	✓	A kinase (PRKA) anchor protein (yotiao) 9	Fullston et al. 2013
66	mmu-miR-133b-3p	Pnp	✓	purine-nucleoside phosphorylase	Fullston et al. 2013
66	mmu-miR-133b-3p	Fbxo30	✓	F-box protein 30	Fullston et al. 2013
66	mmu-miR-133b-3p	Elf4	✓	E74-like factor 4 (ets domain transcription factor)	Fullston et al. 2013
66	mmu-miR-133b-3p	Slc39a1	✓	solute carrier family 39 (zinc transporter), member 1	Fullston et al. 2013
66	mmu-miR-205-5p	Hsd17b11	✓	hydroxysteroid (17-beta) dehydrogenase 11	Fullston et al. 2013
66	mmu-miR-205-5p	Krtap1-3	✓	keratin associated protein 1-3	Fullston et al. 2013
66	mmu-miR-205-5p	Chd2	✓	chromodomain helicase DNA binding protein 2	Fullston et al. 2013
66	mmu-miR-205-5p	Magi1	✓	membrane associated guanylate kinase, WW and PDZ domain containing 1	Fullston et al. 2013
66	mmu-miR-205-5p	Nos1	✓	nitric oxide synthase 1, neuronal	Fullston et al. 2013
66	mmu-miR-205-5p	Cyp2j11		cytochrome P450, family 2, subfamily j, polypeptide 11	Fullston et al. 2013
66	mmu-miR-205-5p	Ireb2	✓	iron responsive element binding protein 2	Fullston et al. 2013
66	mmu-miR-205-5p	Ap1g1	✓	adaptor protein complex AP-1, gamma 1 subunit	Fullston et al. 2013
66	mmu-miR-205-5p	Cd244a		CD244 molecule A	Fullston et al. 2013
66	mmu-miR-196a-5p	Habp4	✓	hyaluronic acid binding protein 4	Fullston et al. 2013
66	mmu-miR-196a-5p	Mief1	✓	mitochondrial elongation factor 1	Fullston et al. 2013
66	mmu-miR-196a-5p	Adrb3	✓	adrenergic receptor, beta 3	Fullston et al. 2013
66	mmu-miR-196a-5p	Phf20	✓	PHD finger protein 20	Fullston et al. 2013
66	mmu-miR-196a-5p	Rnf5	✓	ring finger protein 5	Fullston et al. 2013
66	mmu-miR-196a-5p	Epha3	✓	Eph receptor A3	Fullston et al. 2013
66	mmu-miR-196a-5p	Dicer1	✓	dicer 1, ribonuclease type III	Fullston et al. 2013
66	mmu-miR-196a-5p	Zbtb26	✓	zinc finger and BTB domain containing 26	Fullston et al. 2013
66	mmu-miR-340-5p	Chml	✓	choroideremia-like	Fullston et al. 2013, Grandjean et al. 2015
66	mmu-miR-340-5p	Cept1	✓	choline/ethanolaminephosphotransferase 1	Fullston et al. 2013, Grandjean et al. 2015
66	mmu-miR-340-5p	Dlg1	✓	discs large MAGUK scaffold protein 1	Fullston et al. 2013, Grandjean et al. 2015
66	mmu-miR-340-5p	Btbd7	✓	BTB (POZ) domain containing 7	Fullston et al. 2013, Grandjean et al. 2015
66	mmu-miR-340-5p	Ralgapb	✓	Ral GTPase activating protein, beta subunit (non-catalytic)	Fullston et al. 2013, Grandjean et al. 2015
66	mmu-miR-340-5p	Cast	✓	calpastatin	Fullston et al. 2013, Grandjean et al. 2015
66	mmu-miR-340-5p	Atp6v1c1	✓	ATPase, H+ transporting, lysosomal V1 subunit C1	Fullston et al. 2013, Grandjean et al. 2015
66	mmu-miR-340-5p	Atxn2	✓	ataxin 2	Fullston et al. 2013, Grandjean et al. 2015
66	mmu-miR-340-5p	D630023F18Rik		RIKEN cDNA D630023F18 gene	Fullston et al. 2013, Grandjean et al. 2015
66	mmu-miR-340-5p	Usp45	✓	ubiquitin specific petidase 45	Fullston et al. 2013, Grandjean et al. 2015
66	mmu-miR-340-5p	Col28a1	✓	collagen, type XXVIII, alpha 1	Fullston et al. 2013, Grandjean et al. 2015
66	mmu-miR-340-5p	Rhoc	✓	ras homolog family member C	Fullston et al. 2013, Grandjean et al. 2015
66	mmu-miR-340-5p	Qk		quaking	Fullston et al. 2013, Grandjean et al. 2015
66	mmu-miR-340-5p	Chrna5	✓	cholinergic receptor, nicotinic, alpha polypeptide 5	Fullston et al. 2013, Grandjean et al. 2015
66	mmu-miR-340-5p	Adipoq	✓	adiponectin, C1Q and collagen domain containing	Fullston et al. 2013, Grandjean et al. 2015
66	mmu-miR-340-5p	Cisd2	✓	CDGSH iron sulfur domain 2	Fullston et al. 2013, Grandjean et al. 2015
66	mmu-miR-340-5p	Fam19a1	✓	family with sequence similarity 19, member A1	Fullston et al. 2013, Grandjean et al. 2015
66	mmu-miR-340-5p	Slain2	✓	SLAIN motif family, member 2	Fullston et al. 2013, Grandjean et al. 2015
66	mmu-miR-340-5p	Clmn	✓	calmin	Fullston et al. 2013, Grandjean et al. 2015
66	mmu-miR-340-5p	Kdm4a	✓	lysine (K)-specific demethylase 4A	Fullston et al. 2013, Grandjean et al. 2015
66	mmu-miR-340-5p	Slc14a2	✓	solute carrier family 14 (urea transporter), member 2	Fullston et al. 2013, Grandjean et al. 2015
66	mmu-miR-340-5p	Abraxas1	✓	BRCA1 A complex subunit	Fullston et al. 2013, Grandjean et al. 2015
66	mmu-miR-340-5p	P2ry10	✓	purinergic receptor P2Y, G-protein coupled 10	Fullston et al. 2013, Grandjean et al. 2015
66	mmu-miR-340-5p	Eif3a	✓	eukaryotic translation initiation factor 3, subunit A	Fullston et al. 2013, Grandjean et al. 2015
66	mmu-miR-340-5p	Vasp	✓	vasodilator-stimulated phosphoprotein	Fullston et al. 2013, Grandjean et al. 2015
66	mmu-miR-340-5p	Tmem35a	✓	transmembrane protein 35A	Fullston et al. 2013, Grandjean et al. 2015
66	mmu-miR-340-5p	Gng12	✓	guanine nucleotide binding protein (G protein), gamma 12	Fullston et al. 2013, Grandjean et al. 2015
66	mmu-miR-340-5p	Thap2	✓	THAP domain containing, apoptosis associated protein 2	Fullston et al. 2013, Grandjean et al. 2015
66	mmu-miR-340-5p	Fign	✓	fidgetin	Fullston et al. 2013, Grandjean et al. 2015
66	mmu-miR-340-5p	Zc3h6	✓	zinc finger CCCH type containing 6	Fullston et al. 2013, Grandjean et al. 2015
66	mmu-miR-340-5p	Cul2	✓	cullin 2	Fullston et al. 2013, Grandjean et al. 2015
66	mmu-miR-340-5p	Pex13	✓	peroxisomal biogenesis factor 13	Fullston et al. 2013, Grandjean et al. 2015
66	mmu-miR-340-5p	Herpud1	✓	homocysteine-inducible, endoplasmic reticulum stress-inducible, ubiquitin-like domain member 1	Fullston et al. 2013, Grandjean et al. 2015
65	mmu-miR-133b-3p	Atp6ap2	✓	ATPase, H+ transporting, lysosomal accessory protein 2	Fullston et al. 2013
65	mmu-miR-133b-3p	Pou2f2	✓	POU domain, class 2, transcription factor 2	Fullston et al. 2013
65	mmu-miR-133b-3p	Mindy4	✓	MINDY lysine 48 deubiquitinase 4	Fullston et al. 2013
65	mmu-miR-133b-3p	Zfp629		zinc finger protein 629	Fullston et al. 2013
65	mmu-miR-133b-3p	Rad18	✓	RAD18 E3 ubiquitin protein ligase	Fullston et al. 2013
65	mmu-miR-133b-3p	Zbtb10	✓	zinc finger and BTB domain containing 10	Fullston et al. 2013
65	mmu-miR-133b-3p	Fpgt	✓	fucose-1-phosphate guanylyltransferase	Fullston et al. 2013
65	mmu-miR-133b-3p	Ltbp4	✓	latent transforming growth factor beta binding protein 4	Fullston et al. 2013
65	mmu-miR-133b-3p	Esyt1	✓	extended synaptotagmin-like protein 1	Fullston et al. 2013
65	mmu-miR-133b-3p	Hapln1	✓	hyaluronan and proteoglycan link protein 1	Fullston et al. 2013
65	mmu-miR-133b-3p	Nus1	✓	NUS1 dehydrodolichyl diphosphate synthase subunit	Fullston et al. 2013
65	mmu-miR-133b-3p	Dusp7	✓	dual specificity phosphatase 7	Fullston et al. 2013
65	mmu-miR-133b-3p	Map3k20	✓	mitogen-activated protein kinase kinase kinase 20	Fullston et al. 2013
65	mmu-miR-133b-3p	Sumf1	✓	sulfatase modifying factor 1	Fullston et al. 2013
65	mmu-miR-133b-3p	Tead1	✓	TEA domain family member 1	Fullston et al. 2013
65	mmu-miR-133b-3p	Elf2	✓	E74-like factor 2	Fullston et al. 2013
65	mmu-miR-133b-3p	Mrc2	✓	mannose receptor, C type 2	Fullston et al. 2013
65	mmu-miR-133b-3p	Chodl	✓	chondrolectin	Fullston et al. 2013
65	mmu-miR-205-5p	Pja2	✓	praja ring finger ubiquitin ligase 2	Fullston et al. 2013
65	mmu-miR-205-5p	Rorc	✓	RAR-related orphan receptor gamma	Fullston et al. 2013
65	mmu-miR-205-5p	Scn2a	✓	sodium channel, voltage-gated, type II, alpha	Fullston et al. 2013
65	mmu-miR-205-5p	Camsap2	✓	calmodulin regulated spectrin-associated protein family, member 2	Fullston et al. 2013
65	mmu-miR-205-5p	C5ar2	✓	complement component 5a receptor 2	Fullston et al. 2013
65	mmu-miR-205-5p	Tra2a	✓	transformer 2 alpha	Fullston et al. 2013
65	mmu-miR-205-5p	Tmprss11g		transmembrane protease, serine 11g	Fullston et al. 2013
65	mmu-miR-205-5p	Phb	✓	prohibitin	Fullston et al. 2013
65	mmu-miR-205-5p	Gm10778		predicted gene 10778	Fullston et al. 2013
65	mmu-miR-205-5p	Ppp3ca	✓	protein phosphatase 3, catalytic subunit, alpha isoform	Fullston et al. 2013
65	mmu-miR-205-5p	Agr3	✓	anterior gradient 3	Fullston et al. 2013
65	mmu-miR-205-5p	Gars	✓	glycyl-tRNA synthetase	Fullston et al. 2013
65	mmu-miR-205-5p	BC037156		cDNA sequence BC037156	Fullston et al. 2013
65	mmu-miR-205-5p	Lrrc58	✓	leucine rich repeat containing 58	Fullston et al. 2013
65	mmu-miR-196a-5p	Zfp689		zinc finger protein 689	Fullston et al. 2013
65	mmu-miR-196a-5p	Plxnd1	✓	plexin D1	Fullston et al. 2013
65	mmu-miR-196a-5p	Slc7a11	✓	solute carrier family 7 (cationic amino acid transporter, y+ system), member 11	Fullston et al. 2013
65	mmu-miR-196a-5p	Kcnq5	✓	potassium voltage-gated channel, subfamily Q, member 5	Fullston et al. 2013
65	mmu-miR-196a-5p	B3gnt7	✓	UDP-GlcNAc:betaGal beta-1,3-N-acetylglucosaminyltransferase 7	Fullston et al. 2013
65	mmu-miR-196a-5p	Lonrf3	✓	LON peptidase N-terminal domain and ring finger 3	Fullston et al. 2013
65	mmu-miR-196a-5p	Tmx1	✓	thioredoxin-related transmembrane protein 1	Fullston et al. 2013
65	mmu-miR-196a-5p	Il4ra	✓	interleukin 4 receptor, alpha	Fullston et al. 2013
65	mmu-miR-340-5p	Fshb	✓	follicle stimulating hormone beta	Fullston et al. 2013, Grandjean et al. 2015
65	mmu-miR-340-5p	Zbtb44	✓	zinc finger and BTB domain containing 44	Fullston et al. 2013, Grandjean et al. 2015
65	mmu-miR-340-5p	Thrap3	✓	thyroid hormone receptor associated protein 3	Fullston et al. 2013, Grandjean et al. 2015
65	mmu-miR-340-5p	Cul5	✓	cullin 5	Fullston et al. 2013, Grandjean et al. 2015
65	mmu-miR-340-5p	Cldn8	✓	claudin 8	Fullston et al. 2013, Grandjean et al. 2015
65	mmu-miR-340-5p	Pla2g4e	✓	phospholipase A2, group IVE	Fullston et al. 2013, Grandjean et al. 2015
65	mmu-miR-340-5p	Soat1	✓	sterol O-acyltransferase 1	Fullston et al. 2013, Grandjean et al. 2015
65	mmu-miR-340-5p	Zfp354c		zinc finger protein 354C	Fullston et al. 2013, Grandjean et al. 2015
65	mmu-miR-340-5p	Abat	✓	4-aminobutyrate aminotransferase	Fullston et al. 2013, Grandjean et al. 2015
65	mmu-miR-340-5p	Setd3	✓	SET domain containing 3	Fullston et al. 2013, Grandjean et al. 2015
65	mmu-miR-340-5p	Pitpnc1	✓	phosphatidylinositol transfer protein, cytoplasmic 1	Fullston et al. 2013, Grandjean et al. 2015
65	mmu-miR-340-5p	Slc25a21	✓	solute carrier family 25 (mitochondrial oxodicarboxylate carrier), member 21	Fullston et al. 2013, Grandjean et al. 2015
65	mmu-miR-340-5p	Myo9a	✓	myosin IXa	Fullston et al. 2013, Grandjean et al. 2015
65	mmu-miR-340-5p	Mpzl3	✓	myelin protein zero-like 3	Fullston et al. 2013, Grandjean et al. 2015
65	mmu-miR-340-5p	Eloa	✓	elongin A	Fullston et al. 2013, Grandjean et al. 2015
65	mmu-miR-340-5p	Lin7c	✓	lin-7 homolog C (C. elegans)	Fullston et al. 2013, Grandjean et al. 2015
65	mmu-miR-340-5p	Bicral	✓	BRD4 interacting chromatin remodeling complex associated protein like	Fullston et al. 2013, Grandjean et al. 2015
65	mmu-miR-340-5p	Mtdh	✓	metadherin	Fullston et al. 2013, Grandjean et al. 2015
65	mmu-miR-340-5p	Mysm1	✓	myb-like, SWIRM and MPN domains 1	Fullston et al. 2013, Grandjean et al. 2015
65	mmu-miR-340-5p	Slitrk4	✓	SLIT and NTRK-like family, member 4	Fullston et al. 2013, Grandjean et al. 2015
65	mmu-miR-340-5p	4932429P05Rik		RIKEN cDNA 4932429P05 gene	Fullston et al. 2013, Grandjean et al. 2015
65	mmu-miR-340-5p	Ets2	✓	E26 avian leukemia oncogene 2, 3' domain	Fullston et al. 2013, Grandjean et al. 2015
65	mmu-miR-340-5p	Tmtc3	✓	transmembrane and tetratricopeptide repeat containing 3	Fullston et al. 2013, Grandjean et al. 2015
65	mmu-miR-340-5p	Zbtb1	✓	zinc finger and BTB domain containing 1	Fullston et al. 2013, Grandjean et al. 2015
65	mmu-miR-340-5p	Sema3c	✓	sema domain, immunoglobulin domain (Ig), short basic domain, secreted, (semaphorin) 3C	Fullston et al. 2013, Grandjean et al. 2015
65	mmu-miR-340-5p	Zfp507		zinc finger protein 507	Fullston et al. 2013, Grandjean et al. 2015
65	mmu-miR-340-5p	Gpalpp1	✓	GPALPP motifs containing 1	Fullston et al. 2013, Grandjean et al. 2015
65	mmu-miR-340-5p	Adam17	✓	a disintegrin and metallopeptidase domain 17	Fullston et al. 2013, Grandjean et al. 2015
65	mmu-miR-340-5p	Epg5	✓	ectopic P-granules autophagy protein 5 homolog (C. elegans)	Fullston et al. 2013, Grandjean et al. 2015
65	mmu-miR-340-5p	Snrpb	✓	small nuclear ribonucleoprotein B	Fullston et al. 2013, Grandjean et al. 2015
65	mmu-miR-340-5p	Pank3	✓	pantothenate kinase 3	Fullston et al. 2013, Grandjean et al. 2015
[truncated: 12,012 more rows]

## Sheet: Acute HFD
Target Score	miRNA Name	Gene Symbol	Mapped to human genome	Gene Description	Study(s)	11,272 genes
99	mmu-miR-3470a	Fzd7	✓	frizzled class receptor 7	Tomar et al. 2024			References:
99	mmu-miR-3470a	Lrrc19	✓	leucine rich repeat containing 19	Tomar et al. 2024			A. Tomar, M. Gomez-Velazquez, R. Gerlini, G. Comas-Armangué, L. Makharadze, T. Kolbe, A. Boersma, M. Dahlhoff, J. P. Burgstaller, M. Lassi, J. Darr, J. Toppari, H. Virtanen, A. Kühnapfel, M. Scholz, K. Landgraf, W. Kiess, M. Vogel, V. Gailus-Durner, H. Fuchs, S. Marschall, M. Hrabě De Angelis, N. Kotaja, A. Körner, R. Teperino, Epigenetic inheritance of diet-induced and sperm-borne mitochondrial …
98	mmu-miR-3470a	Srprb	✓	signal recognition particle receptor, B subunit	Tomar et al. 2024
98	mmu-miR-3470a	Arntl	✓	aryl hydrocarbon receptor nuclear translocator-like	Tomar et al. 2024
98	mmu-miR-3470a	Cln5	✓	ceroid-lipofuscinosis, neuronal 5	Tomar et al. 2024
98	mmu-miR-1291	E2f4	✓	E2F transcription factor 4	Tomar et al. 2024
97	mmu-miR-3470b	Bfar	✓	bifunctional apoptosis regulator	Tomar et al. 2024
97	mmu-miR-3470b	Galnt2	✓	polypeptide N-acetylgalactosaminyltransferase 2	Tomar et al. 2024
97	mmu-miR-3470a	Pde5a	✓	phosphodiesterase 5A, cGMP-specific	Tomar et al. 2024
97	mmu-miR-3470a	Serp1	✓	stress-associated endoplasmic reticulum protein 1	Tomar et al. 2024
97	mmu-miR-3470a	Sos2	✓	SOS Ras/Rho guanine nucleotide exchange factor 2	Tomar et al. 2024
97	mmu-miR-1291	Dnajc16	✓	DnaJ heat shock protein family (Hsp40) member C16	Tomar et al. 2024
96	mmu-miR-3535	Zfp345		zinc finger protein 345	Tomar et al. 2024
96	mmu-miR-3470b	Stum	✓	mechanosensory transduction mediator	Tomar et al. 2024
96	mmu-miR-3470a	Hsbp1	✓	heat shock factor binding protein 1	Tomar et al. 2024
96	mmu-miR-1291	Ube2q2	✓	ubiquitin-conjugating enzyme E2Q family member 2	Tomar et al. 2024
96	mmu-miR-1291	Itpr1	✓	inositol 1,4,5-trisphosphate receptor 1	Tomar et al. 2024
96	mmu-miR-1291	Wsb1	✓	WD repeat and SOCS box-containing 1	Tomar et al. 2024
95	mmu-miR-3535	Pira1		paired-Ig-like receptor A1	Tomar et al. 2024
95	mmu-miR-3535	Pira2		paired-Ig-like receptor A2	Tomar et al. 2024
95	mmu-miR-3470b	Olfm3	✓	olfactomedin 3	Tomar et al. 2024
95	mmu-miR-3470b	Eif3j2		eukaryotic translation initiation factor 3, subunit J2	Tomar et al. 2024
95	mmu-miR-3470a	Krcc1	✓	lysine-rich coiled-coil 1	Tomar et al. 2024
95	mmu-miR-3470a	St3gal1	✓	ST3 beta-galactoside alpha-2,3-sialyltransferase 1	Tomar et al. 2024
95	mmu-miR-3470a	Emx2	✓	empty spiracles homeobox 2	Tomar et al. 2024
95	mmu-miR-3470a	Pms1	✓	PMS1 homolog 1, mismatch repair system component	Tomar et al. 2024
95	mmu-miR-3470a	Scpep1	✓	serine carboxypeptidase 1	Tomar et al. 2024
94	mmu-miR-3535	Zfp120		zinc finger protein 120	Tomar et al. 2024
94	mmu-miR-3470b	Glyctk	✓	glycerate kinase	Tomar et al. 2024
94	mmu-miR-3470b	Rnf111	✓	ring finger 111	Tomar et al. 2024
94	mmu-miR-3470b	Lrfn5	✓	leucine rich repeat and fibronectin type III domain containing 5	Tomar et al. 2024
94	mmu-miR-3470a	Prdm8	✓	PR domain containing 8	Tomar et al. 2024
94	mmu-miR-3470a	Ctps2	✓	cytidine 5'-triphosphate synthase 2	Tomar et al. 2024
94	mmu-miR-3470a	Igsf6	✓	immunoglobulin superfamily, member 6	Tomar et al. 2024
94	mmu-miR-3470a	Psmd14	✓	proteasome (prosome, macropain) 26S subunit, non-ATPase, 14	Tomar et al. 2024
94	mmu-miR-3470a	Ulk2	✓	unc-51 like kinase 2	Tomar et al. 2024
94	mmu-miR-3470a	R3hdm1	✓	R3H domain containing 1	Tomar et al. 2024
94	mmu-miR-3470a	Zfp292		zinc finger protein 292	Tomar et al. 2024
94	mmu-miR-3470a	Retreg1	✓	reticulophagy regulator 1	Tomar et al. 2024
94	mmu-miR-3470a	Yme1l1	✓	YME1-like 1 (S. cerevisiae)	Tomar et al. 2024
94	mmu-miR-3470a	Ano5	✓	anoctamin 5	Tomar et al. 2024
94	mmu-miR-1291	Ctsc	✓	cathepsin C	Tomar et al. 2024
94	mmu-miR-1291	Phf20	✓	PHD finger protein 20	Tomar et al. 2024
93	mmu-miR-3535	Mmachc	✓	methylmalonic aciduria cblC type, with homocystinuria	Tomar et al. 2024
93	mmu-miR-3535	Serpinb3c		serine (or cysteine) peptidase inhibitor, clade B, member 3C	Tomar et al. 2024
93	mmu-miR-3470b	Dph2	✓	DPH2 homolog	Tomar et al. 2024
93	mmu-miR-3470a	Zbed6	✓	zinc finger, BED type containing 6	Tomar et al. 2024
93	mmu-miR-3470a	Cdh2	✓	cadherin 2	Tomar et al. 2024
93	mmu-miR-3470a	Zfp281		zinc finger protein 281	Tomar et al. 2024
93	mmu-miR-3470a	Ripor2	✓	RHO family interacting cell polarization regulator 2	Tomar et al. 2024
93	mmu-miR-3470a	Ribc2	✓	RIB43A domain with coiled-coils 2	Tomar et al. 2024
93	mmu-miR-3470a	Asxl2	✓	additional sex combs like 2, transcriptional regulator	Tomar et al. 2024
93	mmu-miR-3470a	Sgsm2	✓	small G protein signaling modulator 2	Tomar et al. 2024
93	mmu-miR-1291	Lrrtm2	✓	leucine rich repeat transmembrane neuronal 2	Tomar et al. 2024
93	mmu-miR-1291	Birc6	✓	baculoviral IAP repeat-containing 6	Tomar et al. 2024
93	mmu-miR-1291	Sycp1	✓	synaptonemal complex protein 1	Tomar et al. 2024
92	mmu-miR-3535	Phip	✓	pleckstrin homology domain interacting protein	Tomar et al. 2024
92	mmu-miR-3535	Serpinb3b		serine (or cysteine) peptidase inhibitor, clade B (ovalbumin), member 3B	Tomar et al. 2024
92	mmu-miR-3535	Faah	✓	fatty acid amide hydrolase	Tomar et al. 2024
92	mmu-miR-3535	Mb21d2	✓	Mab-21 domain containing 2	Tomar et al. 2024
92	mmu-miR-3535	Esco2	✓	establishment of sister chromatid cohesion N-acetyltransferase 2	Tomar et al. 2024
92	mmu-miR-3535	Serpinb3a		serine (or cysteine) peptidase inhibitor, clade B (ovalbumin), member 3A	Tomar et al. 2024
92	mmu-miR-3470b	Polr1e	✓	polymerase (RNA) I polypeptide E	Tomar et al. 2024
92	mmu-miR-3470b	Tab3	✓	TGF-beta activated kinase 1/MAP3K7 binding protein 3	Tomar et al. 2024
92	mmu-miR-3470b	Tlnrd1	✓	talin rod domain containing 1	Tomar et al. 2024
92	mmu-miR-3470a	Ncoa4	✓	nuclear receptor coactivator 4	Tomar et al. 2024
92	mmu-miR-3470a	Snap91	✓	synaptosomal-associated protein 91	Tomar et al. 2024
92	mmu-miR-3470a	Dek	✓	DEK oncogene (DNA binding)	Tomar et al. 2024
92	mmu-miR-3470a	Zfp423		zinc finger protein 423	Tomar et al. 2024
92	mmu-miR-3470a	Nr2e1	✓	nuclear receptor subfamily 2, group E, member 1	Tomar et al. 2024
92	mmu-miR-3470a	P2ry10b		purinergic receptor P2Y, G-protein coupled 10B	Tomar et al. 2024
92	mmu-miR-3470a	Ppp6r3	✓	protein phosphatase 6, regulatory subunit 3	Tomar et al. 2024
92	mmu-miR-1291	Adam12	✓	a disintegrin and metallopeptidase domain 12 (meltrin alpha)	Tomar et al. 2024
92	mmu-miR-1291	Tsc22d2	✓	TSC22 domain family, member 2	Tomar et al. 2024
92	mmu-miR-1291	Ccdc50	✓	coiled-coil domain containing 50	Tomar et al. 2024
92	mmu-miR-1291	Cnot4	✓	CCR4-NOT transcription complex, subunit 4	Tomar et al. 2024
92	mmu-miR-1291	Rab7	✓	RAB7, member RAS oncogene family	Tomar et al. 2024
91	mmu-miR-3535	Bivm	✓	basic, immunoglobulin-like variable motif containing	Tomar et al. 2024
91	mmu-miR-3535	Acat1	✓	acetyl-Coenzyme A acetyltransferase 1	Tomar et al. 2024
91	mmu-miR-3535	Slitrk1	✓	SLIT and NTRK-like family, member 1	Tomar et al. 2024
91	mmu-miR-3535	Egfl6	✓	EGF-like-domain, multiple 6	Tomar et al. 2024
91	mmu-miR-3470b	Slfn5	✓	schlafen 5	Tomar et al. 2024
91	mmu-miR-3470b	Inip	✓	INTS3 and NABP interacting protein	Tomar et al. 2024
91	mmu-miR-3470a	Gsc	✓	goosecoid homeobox	Tomar et al. 2024
91	mmu-miR-3470a	Uri1	✓	URI1, prefoldin-like chaperone	Tomar et al. 2024
91	mmu-miR-3470a	Mga	✓	MAX gene associated	Tomar et al. 2024
91	mmu-miR-3470a	Gdi1	✓	guanosine diphosphate (GDP) dissociation inhibitor 1	Tomar et al. 2024
91	mmu-miR-3470a	Onecut2	✓	one cut domain, family member 2	Tomar et al. 2024
91	mmu-miR-3470a	Slc12a2	✓	solute carrier family 12, member 2	Tomar et al. 2024
91	mmu-miR-3470a	Insig1	✓	insulin induced gene 1	Tomar et al. 2024
91	mmu-miR-1291	0610040J01Rik		RIKEN cDNA 0610040J01 gene	Tomar et al. 2024
91	mmu-miR-1291	Nr5a2	✓	nuclear receptor subfamily 5, group A, member 2	Tomar et al. 2024
91	mmu-miR-1291	Slc25a15	✓	solute carrier family 25 (mitochondrial carrier ornithine transporter), member 15	Tomar et al. 2024
90	mmu-miR-3535	Slc5a12	✓	solute carrier family 5 (sodium/glucose cotransporter), member 12	Tomar et al. 2024
90	mmu-miR-3470b	Ppp1r16b	✓	protein phosphatase 1, regulatory subunit 16B	Tomar et al. 2024
90	mmu-miR-3470b	Serpine1	✓	serine (or cysteine) peptidase inhibitor, clade E, member 1	Tomar et al. 2024
90	mmu-miR-3470a	Ell2	✓	elongation factor RNA polymerase II 2	Tomar et al. 2024
90	mmu-miR-3470a	Mex3a	✓	mex3 RNA binding family member A	Tomar et al. 2024
90	mmu-miR-3470a	Xpo1	✓	exportin 1	Tomar et al. 2024
90	mmu-miR-3470a	Erich5	✓	glutamate rich 5	Tomar et al. 2024
90	mmu-miR-3470a	Socs2	✓	suppressor of cytokine signaling 2	Tomar et al. 2024
90	mmu-miR-3470a	Tead1	✓	TEA domain family member 1	Tomar et al. 2024
90	mmu-miR-3470a	Nfatc2	✓	nuclear factor of activated T cells, cytoplasmic, calcineurin dependent 2	Tomar et al. 2024
90	mmu-miR-3470a	Dido1	✓	death inducer-obliterator 1	Tomar et al. 2024
90	mmu-miR-1291	Slc39a10	✓	solute carrier family 39 (zinc transporter), member 10	Tomar et al. 2024
90	mmu-miR-1291	Pds5b	✓	PDS5 cohesin associated factor B	Tomar et al. 2024
90	mmu-miR-1291	Optc	✓	opticin	Tomar et al. 2024
90	mmu-miR-1291	Rnf14	✓	ring finger protein 14	Tomar et al. 2024
89	mmu-miR-3535	Phb	✓	prohibitin	Tomar et al. 2024
89	mmu-miR-3535	Retreg3	✓	reticulophagy regulator family member 3	Tomar et al. 2024
89	mmu-miR-3535	Mta3	✓	metastasis associated 3	Tomar et al. 2024
89	mmu-miR-3535	Mbnl2	✓	muscleblind like splicing factor 2	Tomar et al. 2024
89	mmu-miR-3535	Pcdh9	✓	protocadherin 9	Tomar et al. 2024
89	mmu-miR-3470b	Adamts9	✓	a disintegrin-like and metallopeptidase (reprolysin type) with thrombospondin type 1 motif, 9	Tomar et al. 2024
89	mmu-miR-3470b	Eif3j1		eukaryotic translation initiation factor 3, subunit J1	Tomar et al. 2024
89	mmu-miR-3470b	Nkain2	✓	Na+/K+ transporting ATPase interacting 2	Tomar et al. 2024
89	mmu-miR-3470a	Wdr43	✓	WD repeat domain 43	Tomar et al. 2024
89	mmu-miR-3470a	Arrdc3	✓	arrestin domain containing 3	Tomar et al. 2024
89	mmu-miR-3470a	Spock3	✓	sparc/osteonectin, cwcv and kazal-like domains proteoglycan 3	Tomar et al. 2024
89	mmu-miR-3470a	Pdik1l	✓	PDLIM1 interacting kinase 1 like	Tomar et al. 2024
89	mmu-miR-3470a	Jam2	✓	junction adhesion molecule 2	Tomar et al. 2024
89	mmu-miR-3470a	Maged1	✓	melanoma antigen, family D, 1	Tomar et al. 2024
89	mmu-miR-1291	Edem3	✓	ER degradation enhancer, mannosidase alpha-like 3	Tomar et al. 2024
89	mmu-miR-1291	Pdxk	✓	pyridoxal (pyridoxine, vitamin B6) kinase	Tomar et al. 2024
89	mmu-miR-1291	Anp32b	✓	acidic (leucine-rich) nuclear phosphoprotein 32 family, member B	Tomar et al. 2024
89	mmu-miR-1291	Eif2d	✓	eukaryotic translation initiation factor 2D	Tomar et al. 2024
89	mmu-miR-1291	Nras	✓	neuroblastoma ras oncogene	Tomar et al. 2024
89	mmu-miR-1291	Max	✓	Max protein	Tomar et al. 2024
89	mmu-miR-1291	Zfp35		zinc finger protein 35	Tomar et al. 2024
88	mmu-miR-3535	Llcfc1	✓	LLLL and CFNLAS motif containing 1	Tomar et al. 2024
88	mmu-miR-3535	Abca8a		ATP-binding cassette, sub-family A (ABC1), member 8a	Tomar et al. 2024
88	mmu-miR-3535	Srsf10	✓	serine/arginine-rich splicing factor 10	Tomar et al. 2024
88	mmu-miR-3470b	Wnt2b	✓	wingless-type MMTV integration site family, member 2B	Tomar et al. 2024
88	mmu-miR-3470b	Armcx2	✓	armadillo repeat containing, X-linked 2	Tomar et al. 2024
88	mmu-miR-3470b	Lysmd3	✓	LysM, putative peptidoglycan-binding, domain containing 3	Tomar et al. 2024
88	mmu-miR-3470b	Taf1	✓	TATA-box binding protein associated factor 1	Tomar et al. 2024
88	mmu-miR-3470b	Cd59b		CD59b antigen	Tomar et al. 2024
88	mmu-miR-3470b	Sdccag8	✓	serologically defined colon cancer antigen 8	Tomar et al. 2024
88	mmu-miR-3470b	Mstn	✓	myostatin	Tomar et al. 2024
88	mmu-miR-3470a	Zgpat	✓	zinc finger, CCCH-type with G patch domain	Tomar et al. 2024
88	mmu-miR-3470a	Tmem127	✓	transmembrane protein 127	Tomar et al. 2024
88	mmu-miR-3470a	Tusc3	✓	tumor suppressor candidate 3	Tomar et al. 2024
88	mmu-miR-3470a	Dtd2	✓	D-tyrosyl-tRNA deacylase 2	Tomar et al. 2024
88	mmu-miR-3470a	Cpne3	✓	copine III	Tomar et al. 2024
88	mmu-miR-3470a	Mfap3	✓	microfibrillar-associated protein 3	Tomar et al. 2024
88	mmu-miR-3470a	Flrt3	✓	fibronectin leucine rich transmembrane protein 3	Tomar et al. 2024
88	mmu-miR-3470a	Fktn	✓	fukutin	Tomar et al. 2024
88	mmu-miR-3470a	S1pr1	✓	sphingosine-1-phosphate receptor 1	Tomar et al. 2024
88	mmu-miR-3470a	Zc3h6	✓	zinc finger CCCH type containing 6	Tomar et al. 2024
88	mmu-miR-3470a	Hoxa4	✓	homeobox A4	Tomar et al. 2024
88	mmu-miR-1291	Gabrg2	✓	gamma-aminobutyric acid (GABA) A receptor, subunit gamma 2	Tomar et al. 2024
88	mmu-miR-1291	Aadacl3	✓	arylacetamide deacetylase like 3	Tomar et al. 2024
88	mmu-miR-1291	Adpgk	✓	ADP-dependent glucokinase	Tomar et al. 2024
88	mmu-miR-1291	Adcy1	✓	adenylate cyclase 1	Tomar et al. 2024
88	mmu-miR-1291	Gm17359		predicted gene, 17359	Tomar et al. 2024
87	mmu-miR-3535	Ppp2r2a	✓	protein phosphatase 2, regulatory subunit B, alpha	Tomar et al. 2024
87	mmu-miR-3535	Col4a5	✓	collagen, type IV, alpha 5	Tomar et al. 2024
87	mmu-miR-3535	Fndc4	✓	fibronectin type III domain containing 4	Tomar et al. 2024
87	mmu-miR-3470b	Jag1	✓	jagged 1	Tomar et al. 2024
87	mmu-miR-3470b	Cnnm1	✓	cyclin M1	Tomar et al. 2024
87	mmu-miR-3470b	Psmd9	✓	proteasome (prosome, macropain) 26S subunit, non-ATPase, 9	Tomar et al. 2024
87	mmu-miR-3470b	Srpr	✓	signal recognition particle receptor ('docking protein')	Tomar et al. 2024
87	mmu-miR-3470b	Heatr5a	✓	HEAT repeat containing 5A	Tomar et al. 2024
87	mmu-miR-3470b	Zfp260	✓	zinc finger protein 260	Tomar et al. 2024
87	mmu-miR-3470b	Scml2	✓	Scm polycomb group protein like 2	Tomar et al. 2024
87	mmu-miR-3470a	Ankrd33	✓	ankyrin repeat domain 33	Tomar et al. 2024
87	mmu-miR-3470a	Zfp521		zinc finger protein 521	Tomar et al. 2024
87	mmu-miR-3470a	Ppp1r14c	✓	protein phosphatase 1, regulatory inhibitor subunit 14C	Tomar et al. 2024
87	mmu-miR-3470a	Ubtfl1	✓	upstream binding transcription factor, RNA polymerase I-like 1	Tomar et al. 2024
87	mmu-miR-3470a	Etnppl	✓	ethanolamine phosphate phospholyase	Tomar et al. 2024
87	mmu-miR-3470a	Rwdd3	✓	RWD domain containing 3	Tomar et al. 2024
87	mmu-miR-3470a	Gramd1c	✓	GRAM domain containing 1C	Tomar et al. 2024
87	mmu-miR-1291	Ubxn7	✓	UBX domain protein 7	Tomar et al. 2024
87	mmu-miR-1291	Rictor	✓	RPTOR independent companion of MTOR, complex 2	Tomar et al. 2024
87	mmu-miR-1291	Selenoi	✓	selenoprotein I	Tomar et al. 2024
87	mmu-miR-1291	Styk1	✓	serine/threonine/tyrosine kinase 1	Tomar et al. 2024
87	mmu-miR-1291	Bcl2l2	✓	BCL2-like 2	Tomar et al. 2024
87	mmu-miR-1291	Htt	✓	huntingtin	Tomar et al. 2024
87	mmu-miR-1291	Gbf1	✓	golgi-specific brefeldin A-resistance factor 1	Tomar et al. 2024
86	mmu-miR-3535	Slc41a1	✓	solute carrier family 41, member 1	Tomar et al. 2024
86	mmu-miR-3535	Brdt	✓	bromodomain, testis-specific	Tomar et al. 2024
86	mmu-miR-3535	C5ar1	✓	complement component 5a receptor 1	Tomar et al. 2024
86	mmu-miR-3470b	Zyg11b	✓	zyg-ll family member B, cell cycle regulator	Tomar et al. 2024
86	mmu-miR-3470b	Ccdc125	✓	coiled-coil domain containing 125	Tomar et al. 2024
86	mmu-miR-3470b	Pnoc	✓	prepronociceptin	Tomar et al. 2024
86	mmu-miR-3470b	Dsc3	✓	desmocollin 3	Tomar et al. 2024
86	mmu-miR-3470b	Zmym6	✓	zinc finger, MYM-type 6	Tomar et al. 2024
86	mmu-miR-3470b	Lmtk2	✓	lemur tyrosine kinase 2	Tomar et al. 2024
86	mmu-miR-3470a	Rcc2	✓	regulator of chromosome condensation 2	Tomar et al. 2024
86	mmu-miR-3470a	Plcl1	✓	phospholipase C-like 1	Tomar et al. 2024
86	mmu-miR-3470a	Fbxo33	✓	F-box protein 33	Tomar et al. 2024
86	mmu-miR-3470a	Atg16l2	✓	autophagy related 16-like 2 (S. cerevisiae)	Tomar et al. 2024
86	mmu-miR-3470a	Npr3	✓	natriuretic peptide receptor 3	Tomar et al. 2024
86	mmu-miR-1291	Tpgs2	✓	tubulin polyglutamylase complex subunit 2	Tomar et al. 2024
86	mmu-miR-1291	Neurl4	✓	neuralized E3 ubiquitin protein ligase 4	Tomar et al. 2024
86	mmu-miR-1291	Emp1	✓	epithelial membrane protein 1	Tomar et al. 2024
86	mmu-miR-1291	H2bfm	✓	H2B histone family, member M	Tomar et al. 2024
86	mmu-miR-1291	Agrn	✓	agrin	Tomar et al. 2024
86	mmu-miR-1291	Slc9a8	✓	solute carrier family 9 (sodium/hydrogen exchanger), member 8	Tomar et al. 2024
86	mmu-miR-1291	Zhx3	✓	zinc fingers and homeoboxes 3	Tomar et al. 2024
85	mmu-miR-3535	Zfp1	✓	zinc finger protein 1	Tomar et al. 2024
85	mmu-miR-3535	Gm6878		predicted gene 6878	Tomar et al. 2024
85	mmu-miR-3535	Rpl15	✓	ribosomal protein L15	Tomar et al. 2024
85	mmu-miR-3535	Acer3	✓	alkaline ceramidase 3	Tomar et al. 2024
85	mmu-miR-3535	Lce3e	✓	late cornified envelope 3E	Tomar et al. 2024
85	mmu-miR-3535	Tmem132c	✓	transmembrane protein 132C	Tomar et al. 2024
85	mmu-miR-3470b	Fat3	✓	FAT atypical cadherin 3	Tomar et al. 2024
85	mmu-miR-3470b	Gtf2a1	✓	general transcription factor II A, 1	Tomar et al. 2024
85	mmu-miR-3470b	Reep3	✓	receptor accessory protein 3	Tomar et al. 2024
85	mmu-miR-3470b	Tceanc	✓	transcription elongation factor A (SII) N-terminal and central domain containing	Tomar et al. 2024
85	mmu-miR-3470b	Mcoln2	✓	mucolipin 2	Tomar et al. 2024
85	mmu-miR-3470b	Cggbp1	✓	CGG triplet repeat binding protein 1	Tomar et al. 2024
85	mmu-miR-3470b	Bckdk	✓	branched chain ketoacid dehydrogenase kinase	Tomar et al. 2024
85	mmu-miR-3470b	Slc17a2	✓	solute carrier family 17 (sodium phosphate), member 2	Tomar et al. 2024
85	mmu-miR-3470a	Csf2rb	✓	colony stimulating factor 2 receptor, beta, low-affinity (granulocyte-macrophage)	Tomar et al. 2024
85	mmu-miR-3470a	Tmcc1	✓	transmembrane and coiled coil domains 1	Tomar et al. 2024
85	mmu-miR-3470a	Ccdc90b	✓	coiled-coil domain containing 90B	Tomar et al. 2024
85	mmu-miR-3470a	Heg1	✓	heart development protein with EGF-like domains 1	Tomar et al. 2024
85	mmu-miR-3470a	Nedd4l	✓	neural precursor cell expressed, developmentally down-regulated gene 4-like	Tomar et al. 2024
85	mmu-miR-3470a	Erlin1	✓	ER lipid raft associated 1	Tomar et al. 2024
85	mmu-miR-1291	Foxc1	✓	forkhead box C1	Tomar et al. 2024
85	mmu-miR-1291	Adipor2	✓	adiponectin receptor 2	Tomar et al. 2024
85	mmu-miR-1291	Rnf152	✓	ring finger protein 152	Tomar et al. 2024
85	mmu-miR-1291	Srp54b		signal recognition particle 54B	Tomar et al. 2024
85	mmu-miR-1291	Dach2	✓	dachshund family transcription factor 2	Tomar et al. 2024
84	mmu-miR-3535	Ryr2	✓	ryanodine receptor 2, cardiac	Tomar et al. 2024
84	mmu-miR-3535	Gjb3	✓	gap junction protein, beta 3	Tomar et al. 2024
84	mmu-miR-3535	Zfp609		zinc finger protein 609	Tomar et al. 2024
84	mmu-miR-3535	Stmn1	✓	stathmin 1	Tomar et al. 2024
84	mmu-miR-3470b	Usp37	✓	ubiquitin specific peptidase 37	Tomar et al. 2024
84	mmu-miR-3470b	Nemp1	✓	nuclear envelope integral membrane protein 1	Tomar et al. 2024
84	mmu-miR-3470b	Ptdss1	✓	phosphatidylserine synthase 1	Tomar et al. 2024
84	mmu-miR-3470b	Ppp2r3a	✓	protein phosphatase 2, regulatory subunit B'', alpha	Tomar et al. 2024
84	mmu-miR-3470b	Pwwp2a	✓	PWWP domain containing 2A	Tomar et al. 2024
84	mmu-miR-3470a	Gemin8	✓	gem nuclear organelle associated protein 8	Tomar et al. 2024
84	mmu-miR-3470a	Sytl5	✓	synaptotagmin-like 5	Tomar et al. 2024
84	mmu-miR-3470a	Racgap1	✓	Rac GTPase-activating protein 1	Tomar et al. 2024
84	mmu-miR-3470a	Kcne4	✓	potassium voltage-gated channel, Isk-related subfamily, gene 4	Tomar et al. 2024
84	mmu-miR-3470a	40057	2	septin 9	Tomar et al. 2024
84	mmu-miR-3470a	Atf2	✓	activating transcription factor 2	Tomar et al. 2024
84	mmu-miR-3470a	Zfp825		zinc finger protein 825	Tomar et al. 2024
84	mmu-miR-3470a	Kremen2	✓	kringle containing transmembrane protein 2	Tomar et al. 2024
84	mmu-miR-1291	Trh	✓	thyrotropin releasing hormone	Tomar et al. 2024
84	mmu-miR-1291	Cdh10	✓	cadherin 10	Tomar et al. 2024
84	mmu-miR-1291	Rassf1	✓	Ras association (RalGDS/AF-6) domain family member 1	Tomar et al. 2024
83	mmu-miR-3535	Zbtb5	✓	zinc finger and BTB domain containing 5	Tomar et al. 2024
83	mmu-miR-3535	Bdnf	✓	brain derived neurotrophic factor	Tomar et al. 2024
83	mmu-miR-3535	Mamdc2	✓	MAM domain containing 2	Tomar et al. 2024
83	mmu-miR-3470b	Bmt2	✓	base methyltransferase of 25S rRNA 2	Tomar et al. 2024
83	mmu-miR-3470b	Smg1	✓	SMG1 homolog, phosphatidylinositol 3-kinase-related kinase (C. elegans)	Tomar et al. 2024
83	mmu-miR-3470b	Rreb1	✓	ras responsive element binding protein 1	Tomar et al. 2024
83	mmu-miR-3470b	Vps54	✓	VPS54 GARP complex subunit	Tomar et al. 2024
83	mmu-miR-3470b	Gp1bb	✓	glycoprotein Ib, beta polypeptide	Tomar et al. 2024
83	mmu-miR-3470b	Bicd1	✓	BICD cargo adaptor 1	Tomar et al. 2024
83	mmu-miR-3470b	Zfyve26	✓	zinc finger, FYVE domain containing 26	Tomar et al. 2024
83	mmu-miR-3470a	Ptprt	✓	protein tyrosine phosphatase, receptor type, T	Tomar et al. 2024
83	mmu-miR-3470a	Snap25	✓	synaptosomal-associated protein 25	Tomar et al. 2024
83	mmu-miR-3470a	Zfp704		zinc finger protein 704	Tomar et al. 2024
83	mmu-miR-3470a	Edil3	✓	EGF-like repeats and discoidin I-like domains 3	Tomar et al. 2024
83	mmu-miR-3470a	Fign	✓	fidgetin	Tomar et al. 2024
83	mmu-miR-3470a	Hnrnph2	✓	heterogeneous nuclear ribonucleoprotein H2	Tomar et al. 2024
83	mmu-miR-3470a	Reep5	✓	receptor accessory protein 5	Tomar et al. 2024
83	mmu-miR-3470a	Atl3	✓	atlastin GTPase 3	Tomar et al. 2024
83	mmu-miR-1291	Lbr	✓	lamin B receptor	Tomar et al. 2024
83	mmu-miR-1291	Anp32a	✓	acidic (leucine-rich) nuclear phosphoprotein 32 family, member A	Tomar et al. 2024
83	mmu-miR-1291	Kmt5b	✓	lysine methyltransferase 5B	Tomar et al. 2024
83	mmu-miR-1291	Kcnj16	✓	potassium inwardly-rectifying channel, subfamily J, member 16	Tomar et al. 2024
82	mmu-miR-3535	Kcnab1	✓	potassium voltage-gated channel, shaker-related subfamily, beta member 1	Tomar et al. 2024
82	mmu-miR-3535	Peli2	✓	pellino 2	Tomar et al. 2024
82	mmu-miR-3535	Epas1	✓	endothelial PAS domain protein 1	Tomar et al. 2024
82	mmu-miR-3535	Pira6		paired-Ig-like receptor A6	Tomar et al. 2024
82	mmu-miR-3470b	Tppp	✓	tubulin polymerization promoting protein	Tomar et al. 2024
82	mmu-miR-3470b	Mblac2	✓	metallo-beta-lactamase domain containing 2	Tomar et al. 2024
82	mmu-miR-3470b	Gpr155	✓	G protein-coupled receptor 155	Tomar et al. 2024
82	mmu-miR-3470b	Cdh3	✓	cadherin 3	Tomar et al. 2024
82	mmu-miR-3470b	Adrb3	✓	adrenergic receptor, beta 3	Tomar et al. 2024
82	mmu-miR-3470b	Fhdc1	✓	FH2 domain containing 1	Tomar et al. 2024
82	mmu-miR-3470b	Itgb7	✓	integrin beta 7	Tomar et al. 2024
82	mmu-miR-3470b	Mkx	✓	mohawk homeobox	Tomar et al. 2024
82	mmu-miR-3470b	Slitrk2	✓	SLIT and NTRK-like family, member 2	Tomar et al. 2024
82	mmu-miR-3470b	Ppp2r5d	✓	protein phosphatase 2, regulatory subunit B', delta	Tomar et al. 2024
82	mmu-miR-3470b	Kbtbd2	✓	kelch repeat and BTB (POZ) domain containing 2	Tomar et al. 2024
82	mmu-miR-3470a	Lin54	✓	lin-54 homolog (C. elegans)	Tomar et al. 2024
82	mmu-miR-3470a	Chd7	✓	chromodomain helicase DNA binding protein 7	Tomar et al. 2024
82	mmu-miR-3470a	Tent5a	✓	terminal nucleotidyltransferase 5A	Tomar et al. 2024
82	mmu-miR-3470a	Ntrk2	✓	neurotrophic tyrosine kinase, receptor, type 2	Tomar et al. 2024
82	mmu-miR-3470a	Oaz1	✓	ornithine decarboxylase antizyme 1	Tomar et al. 2024
82	mmu-miR-3470a	Nceh1	✓	neutral cholesterol ester hydrolase 1	Tomar et al. 2024
82	mmu-miR-3470a	Smco4	✓	single-pass membrane protein with coiled-coil domains 4	Tomar et al. 2024
82	mmu-miR-3470a	Myo1e	✓	myosin IE	Tomar et al. 2024
82	mmu-miR-3470a	Cggbp1	✓	CGG triplet repeat binding protein 1	Tomar et al. 2024
82	mmu-miR-3470a	Rfx7	✓	regulatory factor X, 7	Tomar et al. 2024
82	mmu-miR-3470a	Pof1b	✓	premature ovarian failure 1B	Tomar et al. 2024
82	mmu-miR-1291	Dyrk1a	✓	dual-specificity tyrosine-(Y)-phosphorylation regulated kinase 1a	Tomar et al. 2024
82	mmu-miR-1291	Pkdcc	✓	protein kinase domain containing, cytoplasmic	Tomar et al. 2024
82	mmu-miR-1291	Cacna1d	✓	calcium channel, voltage-dependent, L type, alpha 1D subunit	Tomar et al. 2024
82	mmu-miR-1291	Clock	✓	circadian locomotor output cycles kaput	Tomar et al. 2024
81	mmu-miR-3535	Fnip1	✓	folliculin interacting protein 1	Tomar et al. 2024
81	mmu-miR-3535	Bcor	✓	BCL6 interacting corepressor	Tomar et al. 2024
81	mmu-miR-3470b	Arhgap32	✓	Rho GTPase activating protein 32	Tomar et al. 2024
81	mmu-miR-3470b	Sugt1	✓	SGT1, suppressor of G2 allele of SKP1 (S. cerevisiae)	Tomar et al. 2024
81	mmu-miR-3470b	Ctsc	✓	cathepsin C	Tomar et al. 2024
81	mmu-miR-3470b	Diras2	✓	DIRAS family, GTP-binding RAS-like 2	Tomar et al. 2024
81	mmu-miR-3470b	Zfp867		zinc finger protein 867	Tomar et al. 2024
81	mmu-miR-3470b	Cenpa	✓	centromere protein A	Tomar et al. 2024
81	mmu-miR-3470b	Pamr1	✓	peptidase domain containing associated with muscle regeneration 1	Tomar et al. 2024
81	mmu-miR-3470b	Homez	✓	homeodomain leucine zipper-encoding gene	Tomar et al. 2024
81	mmu-miR-3470b	Arih1	✓	ariadne RBR E3 ubiquitin protein ligase 1	Tomar et al. 2024
81	mmu-miR-3470a	Gpbp1l1	✓	GC-rich promoter binding protein 1-like 1	Tomar et al. 2024
81	mmu-miR-3470a	Sar1a	✓	secretion associated Ras related GTPase 1A	Tomar et al. 2024
81	mmu-miR-3470a	Slc12a6	✓	solute carrier family 12, member 6	Tomar et al. 2024
81	mmu-miR-3470a	Sspn	✓	sarcospan	Tomar et al. 2024
81	mmu-miR-3470a	Dnajc18	✓	DnaJ heat shock protein family (Hsp40) member C18	Tomar et al. 2024
81	mmu-miR-3470a	Ccn1	✓	cellular communication network factor 1	Tomar et al. 2024
81	mmu-miR-3470a	Pdcd1lg2	✓	programmed cell death 1 ligand 2	Tomar et al. 2024
81	mmu-miR-3470a	Fam213a	✓	family with sequence similarity 213, member A	Tomar et al. 2024
81	mmu-miR-3470a	Adcy7	✓	adenylate cyclase 7	Tomar et al. 2024
81	mmu-miR-3470a	Zfp512b		zinc finger protein 512B	Tomar et al. 2024
81	mmu-miR-3470a	Prkar2a	✓	protein kinase, cAMP dependent regulatory, type II alpha	Tomar et al. 2024
81	mmu-miR-3470a	Ccdc88a	✓	coiled coil domain containing 88A	Tomar et al. 2024
81	mmu-miR-3470a	Ncapg2	✓	non-SMC condensin II complex, subunit G2	Tomar et al. 2024
81	mmu-miR-3470a	Clec1a	✓	C-type lectin domain family 1, member a	Tomar et al. 2024
81	mmu-miR-3470a	Adgrf1	✓	adhesion G protein-coupled receptor F1	Tomar et al. 2024
81	mmu-miR-3470a	Paics	✓	phosphoribosylaminoimidazole carboxylase, phosphoribosylaminoribosylaminoimidazole, succinocarboxamide synthetase	Tomar et al. 2024
81	mmu-miR-3470a	Pde4d	✓	phosphodiesterase 4D, cAMP specific	Tomar et al. 2024
81	mmu-miR-1291	Mia3	✓	melanoma inhibitory activity 3	Tomar et al. 2024
81	mmu-miR-1291	Elovl6	✓	ELOVL family member 6, elongation of long chain fatty acids (yeast)	Tomar et al. 2024
81	mmu-miR-1291	Inpp4b	✓	inositol polyphosphate-4-phosphatase, type II	Tomar et al. 2024
81	mmu-miR-1291	Parp14	✓	poly (ADP-ribose) polymerase family, member 14	Tomar et al. 2024
80	mmu-miR-3535	H2-Q10		histocompatibility 2, Q region locus 10	Tomar et al. 2024
80	mmu-miR-3535	Slco2a1	✓	solute carrier organic anion transporter family, member 2a1	Tomar et al. 2024
80	mmu-miR-3470b	Tspan5	✓	tetraspanin 5	Tomar et al. 2024
80	mmu-miR-3470b	Ggh	✓	gamma-glutamyl hydrolase	Tomar et al. 2024
80	mmu-miR-3470a	Aph1b	✓	aph1 homolog B, gamma secretase subunit	Tomar et al. 2024
80	mmu-miR-3470a	Lamc2	✓	laminin, gamma 2	Tomar et al. 2024
80	mmu-miR-3470a	Capza1	✓	capping protein (actin filament) muscle Z-line, alpha 1	Tomar et al. 2024
80	mmu-miR-3470a	Bbx	✓	bobby sox HMG box containing	Tomar et al. 2024
80	mmu-miR-3470a	Pcdhb10	✓	protocadherin beta 10	Tomar et al. 2024
80	mmu-miR-3470a	Trip12	✓	thyroid hormone receptor interactor 12	Tomar et al. 2024
80	mmu-miR-3470a	Sos1	✓	SOS Ras/Rac guanine nucleotide exchange factor 1	Tomar et al. 2024
80	mmu-miR-3470a	Samd8	✓	sterile alpha motif domain containing 8	Tomar et al. 2024
80	mmu-miR-3470a	Nub1	✓	negative regulator of ubiquitin-like proteins 1	Tomar et al. 2024
80	mmu-miR-3470a	Pwwp2a	✓	PWWP domain containing 2A	Tomar et al. 2024
80	mmu-miR-3470a	Nras	✓	neuroblastoma ras oncogene	Tomar et al. 2024
80	mmu-miR-3470a	Pbld2		phenazine biosynthesis-like protein domain containing 2	Tomar et al. 2024
80	mmu-miR-3470a	Slc4a7	✓	solute carrier family 4, sodium bicarbonate cotransporter, member 7	Tomar et al. 2024
80	mmu-miR-3470a	Cyp2j13		cytochrome P450, family 2, subfamily j, polypeptide 13	Tomar et al. 2024
80	mmu-miR-3470a	Cyp24a1	✓	cytochrome P450, family 24, subfamily a, polypeptide 1	Tomar et al. 2024
80	mmu-miR-3470a	Ikbip	✓	IKBKB interacting protein	Tomar et al. 2024
80	mmu-miR-3470a	Zfp609		zinc finger protein 609	Tomar et al. 2024
80	mmu-miR-3470a	Rdx	✓	radixin	Tomar et al. 2024
80	mmu-miR-1291	Sertad2	✓	SERTA domain containing 2	Tomar et al. 2024
80	mmu-miR-1291	Mtmr2	✓	myotubularin related protein 2	Tomar et al. 2024
80	mmu-miR-1291	Map2k6	✓	mitogen-activated protein kinase kinase 6	Tomar et al. 2024
80	mmu-miR-1291	Cyp4a12a		cytochrome P450, family 4, subfamily a, polypeptide 12a	Tomar et al. 2024
80	mmu-miR-1291	Gcsam	✓	germinal center associated, signaling and motility	Tomar et al. 2024
80	mmu-miR-1291	Atxn1l	✓	ataxin 1-like	Tomar et al. 2024
80	mmu-miR-1291	Cyp4a12b		cytochrome P450, family 4, subfamily a, polypeptide 12B	Tomar et al. 2024
80	mmu-miR-1291	Mkx	✓	mohawk homeobox	Tomar et al. 2024
80	mmu-miR-1291	Plcxd1	✓	phosphatidylinositol-specific phospholipase C, X domain containing 1	Tomar et al. 2024
80	mmu-miR-1291	Jarid2	✓	jumonji, AT rich interactive domain 2	Tomar et al. 2024
79	mmu-miR-3535	Fmo1	✓	flavin containing monooxygenase 1	Tomar et al. 2024
79	mmu-miR-3470b	Scd1	✓	stearoyl-Coenzyme A desaturase 1	Tomar et al. 2024
79	mmu-miR-3470b	Fsd1l	✓	fibronectin type III and SPRY domain containing 1-like	Tomar et al. 2024
79	mmu-miR-3470b	Tmed8	✓	transmembrane p24 trafficking protein 8	Tomar et al. 2024
79	mmu-miR-3470b	H2-Eb2		histocompatibility 2, class II antigen E beta2	Tomar et al. 2024
79	mmu-miR-3470b	Spock1	✓	sparc/osteonectin, cwcv and kazal-like domains proteoglycan 1	Tomar et al. 2024
79	mmu-miR-3470b	Gm648		predicted gene 648	Tomar et al. 2024
79	mmu-miR-3470b	Pld1	✓	phospholipase D1	Tomar et al. 2024
79	mmu-miR-3470a	Brinp2	✓	bone morphogenic protein/retinoic acid inducible neural-specific 2	Tomar et al. 2024
79	mmu-miR-3470a	Exoc5	✓	exocyst complex component 5	Tomar et al. 2024
79	mmu-miR-3470a	Gng2	✓	guanine nucleotide binding protein (G protein), gamma 2	Tomar et al. 2024
79	mmu-miR-3470a	Fam163b	✓	family with sequence similarity 163, member B	Tomar et al. 2024
79	mmu-miR-3470a	Rfx3	✓	regulatory factor X, 3 (influences HLA class II expression)	Tomar et al. 2024
79	mmu-miR-3470a	Ackr4	✓	atypical chemokine receptor 4	Tomar et al. 2024
79	mmu-miR-3470a	Eif4g2	✓	eukaryotic translation initiation factor 4, gamma 2	Tomar et al. 2024
79	mmu-miR-3470a	Arrdc4	✓	arrestin domain containing 4	Tomar et al. 2024
79	mmu-miR-3470a	Atrx	✓	ATRX, chromatin remodeler	Tomar et al. 2024
79	mmu-miR-1291	Mblac2	✓	metallo-beta-lactamase domain containing 2	Tomar et al. 2024
79	mmu-miR-1291	Abraxas2	✓	BRISC complex subunit	Tomar et al. 2024
79	mmu-miR-1291	Kcna6	✓	potassium voltage-gated channel, shaker-related, subfamily, member 6	Tomar et al. 2024
79	mmu-miR-1291	Padi6	✓	peptidyl arginine deiminase, type VI	Tomar et al. 2024
79	mmu-miR-1291	Ccdc88a	✓	coiled coil domain containing 88A	Tomar et al. 2024
79	mmu-miR-1291	Il17rd	✓	interleukin 17 receptor D	Tomar et al. 2024
79	mmu-miR-1291	Sri	✓	sorcin	Tomar et al. 2024
79	mmu-miR-1291	Zfp809		zinc finger protein 809	Tomar et al. 2024
79	mmu-miR-1291	Ubn1	✓	ubinuclein 1	Tomar et al. 2024
79	mmu-miR-1291	Phldb1	✓	pleckstrin homology like domain, family B, member 1	Tomar et al. 2024
78	mmu-miR-3535	Ptprt	✓	protein tyrosine phosphatase, receptor type, T	Tomar et al. 2024
78	mmu-miR-3535	Cisd1	✓	CDGSH iron sulfur domain 1	Tomar et al. 2024
78	mmu-miR-3535	Epb42	✓	erythrocyte membrane protein band 4.2	Tomar et al. 2024
78	mmu-miR-3535	Rbbp7	✓	retinoblastoma binding protein 7, chromatin remodeling factor	Tomar et al. 2024
78	mmu-miR-3535	Numb	✓	NUMB endocytic adaptor protein	Tomar et al. 2024
78	mmu-miR-3470b	1110012L19Rik		RIKEN cDNA 1110012L19 gene	Tomar et al. 2024
78	mmu-miR-3470b	Xrcc5	✓	X-ray repair complementing defective repair in Chinese hamster cells 5	Tomar et al. 2024
78	mmu-miR-3470b	Taf1a	✓	TATA-box binding protein associated factor, RNA polymerase I, A	Tomar et al. 2024
78	mmu-miR-3470b	Map7	✓	microtubule-associated protein 7	Tomar et al. 2024
78	mmu-miR-3470b	Eya4	✓	EYA transcriptional coactivator and phosphatase 4	Tomar et al. 2024
78	mmu-miR-3470b	Smad5	✓	SMAD family member 5	Tomar et al. 2024
78	mmu-miR-3470a	Tspan2	✓	tetraspanin 2	Tomar et al. 2024
78	mmu-miR-3470a	Fsd1l	✓	fibronectin type III and SPRY domain containing 1-like	Tomar et al. 2024
78	mmu-miR-3470a	Hnrnpa3	✓	heterogeneous nuclear ribonucleoprotein A3	Tomar et al. 2024
78	mmu-miR-3470a	Haus2	✓	HAUS augmin-like complex, subunit 2	Tomar et al. 2024
78	mmu-miR-3470a	1810013L24Rik		RIKEN cDNA 1810013L24 gene	Tomar et al. 2024
78	mmu-miR-3470a	Xrn1	✓	5'-3' exoribonuclease 1	Tomar et al. 2024
78	mmu-miR-3470a	Wnt9b	✓	wingless-type MMTV integration site family, member 9B	Tomar et al. 2024
78	mmu-miR-3470a	Pbld1		phenazine biosynthesis-like protein domain containing 1	Tomar et al. 2024
78	mmu-miR-3470a	Rbm47	✓	RNA binding motif protein 47	Tomar et al. 2024
78	mmu-miR-3470a	Fam102b	✓	family with sequence similarity 102, member B	Tomar et al. 2024
78	mmu-miR-3470a	Fam81a	✓	family with sequence similarity 81, member A	Tomar et al. 2024
78	mmu-miR-3470a	Uty	✓	ubiquitously transcribed tetratricopeptide repeat gene, Y chromosome	Tomar et al. 2024
78	mmu-miR-1291	Josd1	✓	Josephin domain containing 1	Tomar et al. 2024
78	mmu-miR-1291	Dag1	✓	dystroglycan 1	Tomar et al. 2024
78	mmu-miR-1291	Slc35c1	✓	solute carrier family 35, member C1	Tomar et al. 2024
78	mmu-miR-1291	Rab27a	✓	RAB27A, member RAS oncogene family	Tomar et al. 2024
78	mmu-miR-1291	Slfn5	✓	schlafen 5	Tomar et al. 2024
78	mmu-miR-1291	Kcna7	✓	potassium voltage-gated channel, shaker-related subfamily, member 7	Tomar et al. 2024
78	mmu-miR-1291	Ccdc160	✓	coiled-coil domain containing 160	Tomar et al. 2024
77	mmu-miR-3535	Slc7a11	✓	solute carrier family 7 (cationic amino acid transporter, y+ system), member 11	Tomar et al. 2024
77	mmu-miR-3535	Fam163a	✓	family with sequence similarity 163, member A	Tomar et al. 2024
77	mmu-miR-3470b	Arnt2	✓	aryl hydrocarbon receptor nuclear translocator 2	Tomar et al. 2024
77	mmu-miR-3470b	Lap3	✓	leucine aminopeptidase 3	Tomar et al. 2024
77	mmu-miR-3470b	Asf1b	✓	anti-silencing function 1B histone chaperone	Tomar et al. 2024
77	mmu-miR-3470b	Nxf1	✓	nuclear RNA export factor 1	Tomar et al. 2024
77	mmu-miR-3470b	Meox2	✓	mesenchyme homeobox 2	Tomar et al. 2024
77	mmu-miR-3470b	Glrx2	✓	glutaredoxin 2 (thioltransferase)	Tomar et al. 2024
77	mmu-miR-3470b	Klf12	✓	Kruppel-like factor 12	Tomar et al. 2024
77	mmu-miR-3470b	Mapt	✓	microtubule-associated protein tau	Tomar et al. 2024
77	mmu-miR-3470b	Wipi2	✓	WD repeat domain, phosphoinositide interacting 2	Tomar et al. 2024
77	mmu-miR-3470a	Tmem106c	✓	transmembrane protein 106C	Tomar et al. 2024
77	mmu-miR-3470a	Pcdha10	✓	protocadherin alpha 10	Tomar et al. 2024
77	mmu-miR-3470a	Sowahb	✓	sosondowah ankyrin repeat domain family member B	Tomar et al. 2024
77	mmu-miR-3470a	Ccar2	✓	cell cycle activator and apoptosis regulator 2	Tomar et al. 2024
77	mmu-miR-3470a	Pcdha11	✓	protocadherin alpha 11	Tomar et al. 2024
77	mmu-miR-3470a	Pou6f1	✓	POU domain, class 6, transcription factor 1	Tomar et al. 2024
77	mmu-miR-3470a	Ywhab	✓	tyrosine 3-monooxygenase/tryptophan 5-monooxygenase activation protein, beta polypeptide	Tomar et al. 2024
77	mmu-miR-3470a	Pcdha2	✓	protocadherin alpha 2	Tomar et al. 2024
77	mmu-miR-3470a	Pcdha6	✓	protocadherin alpha 6	Tomar et al. 2024
77	mmu-miR-3470a	Pcdha9	✓	protocadherin alpha 9	Tomar et al. 2024
77	mmu-miR-3470a	Ppp4r3a	✓	protein phosphatase 4 regulatory subunit 3A	Tomar et al. 2024
77	mmu-miR-3470a	Adam22	✓	a disintegrin and metallopeptidase domain 22	Tomar et al. 2024
77	mmu-miR-3470a	Dnah17	✓	dynein, axonemal, heavy chain 17	Tomar et al. 2024
77	mmu-miR-3470a	Pcdhac1	✓	protocadherin alpha subfamily C, 1	Tomar et al. 2024
77	mmu-miR-3470a	Pcdha7	✓	protocadherin alpha 7	Tomar et al. 2024
77	mmu-miR-3470a	Mtdh	✓	metadherin	Tomar et al. 2024
77	mmu-miR-3470a	Slc38a1	✓	solute carrier family 38, member 1	Tomar et al. 2024
77	mmu-miR-3470a	Pcdha3	✓	protocadherin alpha 3	Tomar et al. 2024
77	mmu-miR-3470a	Pcdha4	✓	protocadherin alpha 4	Tomar et al. 2024
77	mmu-miR-3470a	Pcdha1	✓	protocadherin alpha 1	Tomar et al. 2024
77	mmu-miR-3470a	Pcdha8	✓	protocadherin alpha 8	Tomar et al. 2024
77	mmu-miR-3470a	Pcdha12	✓	protocadherin alpha 12	Tomar et al. 2024
77	mmu-miR-3470a	Pcdha5	✓	protocadherin alpha 5	Tomar et al. 2024
77	mmu-miR-3470a	Pcdhac2	✓	protocadherin alpha subfamily C, 2	Tomar et al. 2024
77	mmu-miR-1291	Mboat1	✓	membrane bound O-acyltransferase domain containing 1	Tomar et al. 2024
77	mmu-miR-1291	Atp11c	✓	ATPase, class VI, type 11C	Tomar et al. 2024
77	mmu-miR-1291	Map3k12	✓	mitogen-activated protein kinase kinase kinase 12	Tomar et al. 2024
77	mmu-miR-1291	Sult1b1	✓	sulfotransferase family 1B, member 1	Tomar et al. 2024
77	mmu-miR-1291	Xrcc5	✓	X-ray repair complementing defective repair in Chinese hamster cells 5	Tomar et al. 2024
77	mmu-miR-1291	Slc43a2	✓	solute carrier family 43, member 2	Tomar et al. 2024
77	mmu-miR-1291	Dcaf17	✓	DDB1 and CUL4 associated factor 17	Tomar et al. 2024
77	mmu-miR-1291	Vapb	✓	vesicle-associated membrane protein, associated protein B and C	Tomar et al. 2024
77	mmu-miR-1291	Dixdc1	✓	DIX domain containing 1	Tomar et al. 2024
77	mmu-miR-1291	Hibadh	✓	3-hydroxyisobutyrate dehydrogenase	Tomar et al. 2024
77	mmu-miR-1291	Cmc2	✓	COX assembly mitochondrial protein 2	Tomar et al. 2024
76	mmu-miR-3535	Zc3h12c	✓	zinc finger CCCH type containing 12C	Tomar et al. 2024
76	mmu-miR-3535	Lgi1	✓	leucine-rich repeat LGI family, member 1	Tomar et al. 2024
76	mmu-miR-3535	Tmem87a	✓	transmembrane protein 87A	Tomar et al. 2024
76	mmu-miR-3535	Sec16b	✓	SEC16 homolog B (S. cerevisiae)	Tomar et al. 2024
76	mmu-miR-3535	Frmd4a	✓	FERM domain containing 4A	Tomar et al. 2024
76	mmu-miR-3535	Phf5a	✓	PHD finger protein 5A	Tomar et al. 2024
76	mmu-miR-3535	Tbpl1	✓	TATA box binding protein-like 1	Tomar et al. 2024
76	mmu-miR-3470b	Cd8b1	✓	CD8 antigen, beta chain 1	Tomar et al. 2024
76	mmu-miR-3470b	Ncoa7	✓	nuclear receptor coactivator 7	Tomar et al. 2024
76	mmu-miR-3470b	Vps72	✓	vacuolar protein sorting 72	Tomar et al. 2024
76	mmu-miR-3470b	Dnajc10	✓	DnaJ heat shock protein family (Hsp40) member C10	Tomar et al. 2024
76	mmu-miR-3470b	Fbxo45	✓	F-box protein 45	Tomar et al. 2024
76	mmu-miR-3470b	Pbdc1	✓	polysaccharide biosynthesis domain containing 1	Tomar et al. 2024
76	mmu-miR-3470b	Xcr1	✓	chemokine (C motif) receptor 1	Tomar et al. 2024
76	mmu-miR-3470b	Tom1l2	✓	target of myb1-like 2 (chicken)	Tomar et al. 2024
76	mmu-miR-3470b	Arhgdib	✓	Rho, GDP dissociation inhibitor (GDI) beta	Tomar et al. 2024
76	mmu-miR-3470a	Adamts9	✓	a disintegrin-like and metallopeptidase (reprolysin type) with thrombospondin type 1 motif, 9	Tomar et al. 2024
76	mmu-miR-3470a	Amot	✓	angiomotin	Tomar et al. 2024
76	mmu-miR-3470a	Acvr1c	✓	activin A receptor, type IC	Tomar et al. 2024
76	mmu-miR-3470a	Zfp329		zinc finger protein 329	Tomar et al. 2024
76	mmu-miR-3470a	Olfr1033		olfactory receptor 1033	Tomar et al. 2024
76	mmu-miR-3470a	Avpr1a	✓	arginine vasopressin receptor 1A	Tomar et al. 2024
76	mmu-miR-3470a	Zfp933		zinc finger protein 933	Tomar et al. 2024
76	mmu-miR-3470a	Slc24a2	✓	solute carrier family 24 (sodium/potassium/calcium exchanger), member 2	Tomar et al. 2024
76	mmu-miR-3470a	Myt1	✓	myelin transcription factor 1	Tomar et al. 2024
76	mmu-miR-3470a	Elovl1	✓	elongation of very long chain fatty acids (FEN1/Elo2, SUR4/Elo3, yeast)-like 1	Tomar et al. 2024
76	mmu-miR-3470a	Rarg	✓	retinoic acid receptor, gamma	Tomar et al. 2024
76	mmu-miR-3470a	Xk	✓	X-linked Kx blood group	Tomar et al. 2024
76	mmu-miR-3470a	Arl8a	✓	ADP-ribosylation factor-like 8A	Tomar et al. 2024
76	mmu-miR-3470a	Ints6l	✓	integrator complex subunit 6 like	Tomar et al. 2024
76	mmu-miR-3470a	Yod1	✓	YOD1 deubiquitinase	Tomar et al. 2024
76	mmu-miR-3470a	Lin28b	✓	lin-28 homolog B (C. elegans)	Tomar et al. 2024
76	mmu-miR-1291	Fgf23	✓	fibroblast growth factor 23	Tomar et al. 2024
76	mmu-miR-1291	Pex11g	✓	peroxisomal biogenesis factor 11 gamma	Tomar et al. 2024
76	mmu-miR-1291	Slc25a34	✓	solute carrier family 25, member 34	Tomar et al. 2024
76	mmu-miR-1291	Ntn5	✓	netrin 5	Tomar et al. 2024
75	mmu-miR-3535	Tmem125	✓	transmembrane protein 125	Tomar et al. 2024
75	mmu-miR-3535	Foxc1	✓	forkhead box C1	Tomar et al. 2024
75	mmu-miR-3535	Cldn2	✓	claudin 2	Tomar et al. 2024
75	mmu-miR-3470b	Adamts5	✓	a disintegrin-like and metallopeptidase (reprolysin type) with thrombospondin type 1 motif, 5 (aggrecanase-2)	Tomar et al. 2024
75	mmu-miR-3470b	Eci1	✓	enoyl-Coenzyme A delta isomerase 1	Tomar et al. 2024
75	mmu-miR-3470b	Ncdn	✓	neurochondrin	Tomar et al. 2024
75	mmu-miR-3470b	Tmem178b	✓	transmembrane protein 178B	Tomar et al. 2024
75	mmu-miR-3470b	Ttll5	✓	tubulin tyrosine ligase-like family, member 5	Tomar et al. 2024
75	mmu-miR-3470b	Cytip	✓	cytohesin 1 interacting protein	Tomar et al. 2024
75	mmu-miR-3470b	Hadha	✓	hydroxyacyl-Coenzyme A dehydrogenase/3-ketoacyl-Coenzyme A thiolase/enoyl-Coenzyme A hydratase (trifunctional protein), alpha subunit	Tomar et al. 2024
75	mmu-miR-3470b	Slc35a1	✓	solute carrier family 35 (CMP-sialic acid transporter), member 1	Tomar et al. 2024
75	mmu-miR-3470b	Ano5	✓	anoctamin 5	Tomar et al. 2024
75	mmu-miR-3470b	Plekhd1	✓	pleckstrin homology domain containing, family D (with coiled-coil domains) member 1	Tomar et al. 2024
75	mmu-miR-3470b	Tdp2	✓	tyrosyl-DNA phosphodiesterase 2	Tomar et al. 2024
75	mmu-miR-3470b	Lrpap1	✓	low density lipoprotein receptor-related protein associated protein 1	Tomar et al. 2024
75	mmu-miR-3470b	Syt15	✓	synaptotagmin XV	Tomar et al. 2024
75	mmu-miR-3470a	Dmrt3	✓	doublesex and mab-3 related transcription factor 3	Tomar et al. 2024
75	mmu-miR-3470a	Gm15816		predicted gene 15816	Tomar et al. 2024
75	mmu-miR-3470a	Mctp1	✓	multiple C2 domains, transmembrane 1	Tomar et al. 2024
75	mmu-miR-3470a	Phf14	✓	PHD finger protein 14	Tomar et al. 2024
75	mmu-miR-3470a	Rad51b	✓	RAD51 paralog B	Tomar et al. 2024
75	mmu-miR-3470a	2610528J11Rik		RIKEN cDNA 2610528J11 gene	Tomar et al. 2024
75	mmu-miR-3470a	1700025G04Rik		RIKEN cDNA 1700025G04 gene	Tomar et al. 2024
75	mmu-miR-1291	Lhfpl2	✓	lipoma HMGIC fusion partner-like 2	Tomar et al. 2024
75	mmu-miR-1291	Ntrk3	✓	neurotrophic tyrosine kinase, receptor, type 3	Tomar et al. 2024
75	mmu-miR-1291	Casp2	✓	caspase 2	Tomar et al. 2024
75	mmu-miR-1291	Epha3	✓	Eph receptor A3	Tomar et al. 2024
75	mmu-miR-1291	Spata13	✓	spermatogenesis associated 13	Tomar et al. 2024
75	mmu-miR-1291	Ceacam19	✓	carcinoembryonic antigen-related cell adhesion molecule 19	Tomar et al. 2024
74	mmu-miR-3535	Tmem216	✓	transmembrane protein 216	Tomar et al. 2024
74	mmu-miR-3535	Zgrf1	✓	zinc finger, GRF-type containing 1	Tomar et al. 2024
74	mmu-miR-3535	Scrg1	✓	scrapie responsive gene 1	Tomar et al. 2024
74	mmu-miR-3535	Yme1l1	✓	YME1-like 1 (S. cerevisiae)	Tomar et al. 2024
74	mmu-miR-3535	Zfp275		zinc finger protein 275	Tomar et al. 2024
74	mmu-miR-3535	Elavl2	✓	ELAV like RNA binding protein 1	Tomar et al. 2024
74	mmu-miR-3470b	Lrp6	✓	low density lipoprotein receptor-related protein 6	Tomar et al. 2024
74	mmu-miR-3470b	Cgn	✓	cingulin	Tomar et al. 2024
74	mmu-miR-3470b	Zfp691		zinc finger protein 691	Tomar et al. 2024
74	mmu-miR-3470b	Car5a		carbonic anhydrase 5a, mitochondrial	Tomar et al. 2024
74	mmu-miR-3470b	Cd300ld	✓	CD300 molecule like family member d	Tomar et al. 2024
74	mmu-miR-3470b	Cpped1	✓	calcineurin-like phosphoesterase domain containing 1	Tomar et al. 2024
74	mmu-miR-3470b	Tle2	✓	transducin-like enhancer of split 2	Tomar et al. 2024
74	mmu-miR-3470b	Ints6l	✓	integrator complex subunit 6 like	Tomar et al. 2024
74	mmu-miR-3470b	Dlgap5	✓	DLG associated protein 5	Tomar et al. 2024
74	mmu-miR-3470b	Prrx1	✓	paired related homeobox 1	Tomar et al. 2024
74	mmu-miR-3470b	36951	2	membrane-associated ring finger (C3HC4) 1	Tomar et al. 2024
74	mmu-miR-3470b	Kcnb1	✓	potassium voltage gated channel, Shab-related subfamily, member 1	Tomar et al. 2024
74	mmu-miR-3470a	Galnt2	✓	polypeptide N-acetylgalactosaminyltransferase 2	Tomar et al. 2024
74	mmu-miR-3470a	Cd93	✓	CD93 antigen	Tomar et al. 2024
74	mmu-miR-3470a	Nt5c3	✓	5'-nucleotidase, cytosolic III	Tomar et al. 2024
74	mmu-miR-3470a	Dcaf6	✓	DDB1 and CUL4 associated factor 6	Tomar et al. 2024
74	mmu-miR-3470a	Ids	✓	iduronate 2-sulfatase	Tomar et al. 2024
74	mmu-miR-3470a	Agpat5	✓	1-acylglycerol-3-phosphate O-acyltransferase 5 (lysophosphatidic acid acyltransferase, epsilon)	Tomar et al. 2024
74	mmu-miR-3470a	Slc30a3	✓	solute carrier family 30 (zinc transporter), member 3	Tomar et al. 2024
74	mmu-miR-1291	Pcnx3	✓	pecanex homolog 3	Tomar et al. 2024
74	mmu-miR-1291	Tcf7	✓	transcription factor 7, T cell specific	Tomar et al. 2024
74	mmu-miR-1291	Gad1	✓	glutamate decarboxylase 1	Tomar et al. 2024
74	mmu-miR-1291	Mctp2	✓	multiple C2 domains, transmembrane 2	Tomar et al. 2024
74	mmu-miR-1291	Bag4	✓	BCL2-associated athanogene 4	Tomar et al. 2024
74	mmu-miR-1291	Cdk17	✓	cyclin-dependent kinase 17	Tomar et al. 2024
73	mmu-miR-3535	Eif2s3x		eukaryotic translation initiation factor 2, subunit 3, structural gene X-linked	Tomar et al. 2024
73	mmu-miR-3535	Atf7ip2	✓	activating transcription factor 7 interacting protein 2	Tomar et al. 2024
73	mmu-miR-3535	Rufy2	✓	RUN and FYVE domain-containing 2	Tomar et al. 2024
73	mmu-miR-3535	Tbc1d1	✓	TBC1 domain family, member 1	Tomar et al. 2024
73	mmu-miR-3470b	Ndufb6	✓	NADH:ubiquinone oxidoreductase subunit B6	Tomar et al. 2024
73	mmu-miR-3470b	Poc5	✓	POC5 centriolar protein	Tomar et al. 2024
73	mmu-miR-3470b	Ccdc78	✓	coiled-coil domain containing 78	Tomar et al. 2024
73	mmu-miR-3470b	Taok1	✓	TAO kinase 1	Tomar et al. 2024
73	mmu-miR-3470b	Elf1	✓	E74-like factor 1	Tomar et al. 2024
73	mmu-miR-3470b	Slc10a1	✓	solute carrier family 10 (sodium/bile acid cotransporter family), member 1	Tomar et al. 2024
73	mmu-miR-3470b	Hipk1	✓	homeodomain interacting protein kinase 1	Tomar et al. 2024
73	mmu-miR-3470b	Tprkb	✓	Tp53rk binding protein	Tomar et al. 2024
73	mmu-miR-3470b	Agtrap	✓	angiotensin II, type I receptor-associated protein	Tomar et al. 2024
73	mmu-miR-3470b	Sec31b	✓	Sec31 homolog B (S. cerevisiae)	Tomar et al. 2024
73	mmu-miR-3470a	Lsm11	✓	U7 snRNP-specific Sm-like protein LSM11	Tomar et al. 2024
73	mmu-miR-3470a	Tmem50a	✓	transmembrane protein 50A	Tomar et al. 2024
73	mmu-miR-3470a	Scaf8	✓	SR-related CTD-associated factor 8	Tomar et al. 2024
73	mmu-miR-3470a	Leprot	✓	leptin receptor overlapping transcript	Tomar et al. 2024
73	mmu-miR-3470a	Mtpap	✓	mitochondrial poly(A) polymerase	Tomar et al. 2024
73	mmu-miR-3470a	Tbl1xr1	✓	transducin (beta)-like 1X-linked receptor 1	Tomar et al. 2024
73	mmu-miR-3470a	Phactr4	✓	phosphatase and actin regulator 4	Tomar et al. 2024
73	mmu-miR-3470a	Rhbdl2	✓	rhomboid like 2	Tomar et al. 2024
73	mmu-miR-3470a	Zmiz2	✓	zinc finger, MIZ-type containing 2	Tomar et al. 2024
73	mmu-miR-3470a	Uchl5	✓	ubiquitin carboxyl-terminal esterase L5	Tomar et al. 2024
73	mmu-miR-1291	Ccdc116	✓	coiled-coil domain containing 116	Tomar et al. 2024
73	mmu-miR-1291	Zfp558		zinc finger protein 558	Tomar et al. 2024
73	mmu-miR-1291	Rhot1	✓	ras homolog family member T1	Tomar et al. 2024
73	mmu-miR-1291	Add2	✓	adducin 2 (beta)	Tomar et al. 2024
73	mmu-miR-1291	Vstm4	✓	V-set and transmembrane domain containing 4	Tomar et al. 2024
73	mmu-miR-1291	Cfl2	✓	cofilin 2, muscle	Tomar et al. 2024
72	mmu-miR-3535	Cyp2j6		cytochrome P450, family 2, subfamily j, polypeptide 6	Tomar et al. 2024
72	mmu-miR-3535	Zfp444		zinc finger protein 444	Tomar et al. 2024
72	mmu-miR-3535	Bnip3	✓	BCL2/adenovirus E1B interacting protein 3	Tomar et al. 2024
72	mmu-miR-3535	Mdm4	✓	transformed mouse 3T3 cell double minute 4	Tomar et al. 2024
72	mmu-miR-3470b	Was	✓	Wiskott-Aldrich syndrome	Tomar et al. 2024
72	mmu-miR-3470b	Pxmp4	✓	peroxisomal membrane protein 4	Tomar et al. 2024
72	mmu-miR-3470b	5730455P16Rik		RIKEN cDNA 5730455P16 gene	Tomar et al. 2024
72	mmu-miR-3470b	Ncoa5	✓	nuclear receptor coactivator 5	Tomar et al. 2024
72	mmu-miR-3470b	Btaf1	✓	B-TFIID TATA-box binding protein associated factor 1	Tomar et al. 2024
72	mmu-miR-3470b	Entpd3	✓	ectonucleoside triphosphate diphosphohydrolase 3	Tomar et al. 2024
72	mmu-miR-3470b	Rora	✓	RAR-related orphan receptor alpha	Tomar et al. 2024
72	mmu-miR-3470b	Pxylp1	✓	2-phosphoxylose phosphatase 1	Tomar et al. 2024
72	mmu-miR-3470b	Rassf4	✓	Ras association (RalGDS/AF-6) domain family member 4	Tomar et al. 2024
72	mmu-miR-3470b	Guf1	✓	GUF1 homolog, GTPase	Tomar et al. 2024
72	mmu-miR-3470b	Krt26	✓	keratin 26	Tomar et al. 2024
72	mmu-miR-3470b	Tmem234	✓	transmembrane protein 234	Tomar et al. 2024
72	mmu-miR-3470b	Emc8	✓	ER membrane protein complex subunit 8	Tomar et al. 2024
72	mmu-miR-3470a	Chml	✓	choroideremia-like	Tomar et al. 2024
72	mmu-miR-3470a	Prr16	✓	proline rich 16	Tomar et al. 2024
72	mmu-miR-3470a	Mtif2	✓	mitochondrial translational initiation factor 2	Tomar et al. 2024
72	mmu-miR-3470a	Sall4	✓	spalt like transcription factor 4	Tomar et al. 2024
72	mmu-miR-3470a	Socs6	✓	suppressor of cytokine signaling 6	Tomar et al. 2024
72	mmu-miR-3470a	Bcl6	✓	B cell leukemia/lymphoma 6	Tomar et al. 2024
72	mmu-miR-3470a	Cdk19	✓	cyclin-dependent kinase 19	Tomar et al. 2024
72	mmu-miR-3470a	Fam208a	✓	family with sequence similarity 208, member A	Tomar et al. 2024
72	mmu-miR-3470a	Klhl13	✓	kelch-like 13	Tomar et al. 2024
72	mmu-miR-3470a	B4galt5	✓	UDP-Gal:betaGlcNAc beta 1,4-galactosyltransferase, polypeptide 5	Tomar et al. 2024
72	mmu-miR-3470a	Aff1	✓	AF4/FMR2 family, member 1	Tomar et al. 2024
72	mmu-miR-3470a	Cd84	✓	CD84 antigen	Tomar et al. 2024
72	mmu-miR-1291	Cd93	✓	CD93 antigen	Tomar et al. 2024
72	mmu-miR-1291	Arid2	✓	AT rich interactive domain 2 (ARID, RFX-like)	Tomar et al. 2024
72	mmu-miR-1291	Pak3	✓	p21 (RAC1) activated kinase 3	Tomar et al. 2024
72	mmu-miR-1291	Ndufv2	✓	NADH:ubiquinone oxidoreductase core subunit V2	Tomar et al. 2024
72	mmu-miR-1291	Necap1	✓	NECAP endocytosis associated 1	Tomar et al. 2024
71	mmu-miR-3535	Rbm41	✓	RNA binding motif protein 41	Tomar et al. 2024
71	mmu-miR-3535	Setdb2	✓	SET domain, bifurcated 2	Tomar et al. 2024
71	mmu-miR-3535	Cd247	✓	CD247 antigen	Tomar et al. 2024
71	mmu-miR-3470b	Cpeb3	✓	cytoplasmic polyadenylation element binding protein 3	Tomar et al. 2024
71	mmu-miR-3470b	Dnaja2	✓	DnaJ heat shock protein family (Hsp40) member A2	Tomar et al. 2024
71	mmu-miR-3470b	Capza1	✓	capping protein (actin filament) muscle Z-line, alpha 1	Tomar et al. 2024
71	mmu-miR-3470b	Opa3	✓	optic atrophy 3	Tomar et al. 2024
71	mmu-miR-3470b	Ppip5k1	✓	diphosphoinositol pentakisphosphate kinase 1	Tomar et al. 2024
71	mmu-miR-3470b	Wbp1l	✓	WW domain binding protein 1 like	Tomar et al. 2024
71	mmu-miR-3470b	Prdm2	✓	PR domain containing 2, with ZNF domain	Tomar et al. 2024
71	mmu-miR-3470b	Spg20	✓	spastic paraplegia 20, spartin (Troyer syndrome) homolog (human)	Tomar et al. 2024
71	mmu-miR-3470b	Eif2s2	✓	eukaryotic translation initiation factor 2, subunit 2 (beta)	Tomar et al. 2024
71	mmu-miR-3470b	Chek2	✓	checkpoint kinase 2	Tomar et al. 2024
71	mmu-miR-3470b	Hgh1	✓	HGH1 homolog	Tomar et al. 2024
71	mmu-miR-3470b	Fxn	✓	frataxin	Tomar et al. 2024
71	mmu-miR-3470b	Chd5	✓	chromodomain helicase DNA binding protein 5	Tomar et al. 2024
71	mmu-miR-3470b	Gpalpp1	✓	GPALPP motifs containing 1	Tomar et al. 2024
71	mmu-miR-3470b	Aldh9a1	✓	aldehyde dehydrogenase 9, subfamily A1	Tomar et al. 2024
71	mmu-miR-3470b	Sgpp2	✓	sphingosine-1-phosphate phosphotase 2	Tomar et al. 2024
71	mmu-miR-3470b	Reep5	✓	receptor accessory protein 5	Tomar et al. 2024
71	mmu-miR-3470a	Robo4	✓	roundabout guidance receptor 4	Tomar et al. 2024
71	mmu-miR-3470a	Tmem132b	✓	transmembrane protein 132B	Tomar et al. 2024
71	mmu-miR-3470a	Ate1	✓	arginyltransferase 1	Tomar et al. 2024
71	mmu-miR-3470a	Zfp959		zinc finger protein 959	Tomar et al. 2024
71	mmu-miR-3470a	Plxna2	✓	plexin A2	Tomar et al. 2024
71	mmu-miR-3470a	Pdss2	✓	prenyl (solanesyl) diphosphate synthase, subunit 2	Tomar et al. 2024
71	mmu-miR-3470a	Samd11	✓	sterile alpha motif domain containing 11	Tomar et al. 2024
71	mmu-miR-3470a	Ddx21	✓	DEAD (Asp-Glu-Ala-Asp) box polypeptide 21	Tomar et al. 2024
71	mmu-miR-3470a	Terf1	✓	telomeric repeat binding factor 1	Tomar et al. 2024
71	mmu-miR-3470a	Gprc5c	✓	G protein-coupled receptor, family C, group 5, member C	Tomar et al. 2024
71	mmu-miR-3470a	Chl1	✓	cell adhesion molecule L1-like	Tomar et al. 2024
71	mmu-miR-3470a	Zfp979		zinc finger protein 979	Tomar et al. 2024
71	mmu-miR-3470a	Twf1	✓	twinfilin actin binding protein 1	Tomar et al. 2024
71	mmu-miR-3470a	Wdr5b	✓	WD repeat domain 5B	Tomar et al. 2024
71	mmu-miR-3470a	Lrrc31	✓	leucine rich repeat containing 31	Tomar et al. 2024
71	mmu-miR-3470a	Nwd1	✓	NACHT and WD repeat domain containing 1	Tomar et al. 2024
71	mmu-miR-3470a	Prox2	✓	prospero homeobox 2	Tomar et al. 2024
71	mmu-miR-6236	3110040N11Rik		RIKEN cDNA 3110040N11 gene	Tomar et al. 2024
71	mmu-miR-1291	Ube2h	✓	ubiquitin-conjugating enzyme E2H	Tomar et al. 2024
71	mmu-miR-1291	Ifi44l	✓	interferon-induced protein 44 like	Tomar et al. 2024
71	mmu-miR-1291	Egflam	✓	EGF-like, fibronectin type III and laminin G domains	Tomar et al. 2024
71	mmu-miR-1291	Adgrd1	✓	adhesion G protein-coupled receptor D1	Tomar et al. 2024
71	mmu-miR-1291	Gp6	✓	glycoprotein 6 (platelet)	Tomar et al. 2024
70	mmu-miR-3535	Pde2a	✓	phosphodiesterase 2A, cGMP-stimulated	Tomar et al. 2024
70	mmu-miR-3535	Khdc1a		KH domain containing 1A	Tomar et al. 2024
70	mmu-miR-3535	Garem1	✓	GRB2 associated regulator of MAPK1 subtype 1	Tomar et al. 2024
70	mmu-miR-3470b	Mc1r	✓	melanocortin 1 receptor	Tomar et al. 2024
70	mmu-miR-3470b	Adgrg2	✓	adhesion G protein-coupled receptor G2	Tomar et al. 2024
70	mmu-miR-3470b	D330045A20Rik		RIKEN cDNA D330045A20 gene	Tomar et al. 2024
70	mmu-miR-3470b	Arntl2	✓	aryl hydrocarbon receptor nuclear translocator-like 2	Tomar et al. 2024
70	mmu-miR-3470b	Abcd4	✓	ATP-binding cassette, sub-family D (ALD), member 4	Tomar et al. 2024
70	mmu-miR-3470b	Taf4	✓	TATA-box binding protein associated factor 4	Tomar et al. 2024
70	mmu-miR-3470b	Flrt1	✓	fibronectin leucine rich transmembrane protein 1	Tomar et al. 2024
70	mmu-miR-3470b	Sar1a	✓	secretion associated Ras related GTPase 1A	Tomar et al. 2024
70	mmu-miR-3470b	Zfp553		zinc finger protein 553	Tomar et al. 2024
70	mmu-miR-3470b	Guk1	✓	guanylate kinase 1	Tomar et al. 2024
70	mmu-miR-3470b	Terf1	✓	telomeric repeat binding factor 1	Tomar et al. 2024
70	mmu-miR-3470b	Zc4h2	✓	zinc finger, C4H2 domain containing	Tomar et al. 2024
70	mmu-miR-3470b	Hnrnpk	✓	heterogeneous nuclear ribonucleoprotein K	Tomar et al. 2024
70	mmu-miR-3470b	Hectd4	✓	HECT domain E3 ubiquitin protein ligase 4	Tomar et al. 2024
70	mmu-miR-3470a	Lamp1	✓	lysosomal-associated membrane protein 1	Tomar et al. 2024
70	mmu-miR-3470a	Dcdc2c	✓	doublecortin domain containing 2C	Tomar et al. 2024
70	mmu-miR-3470a	Adamts15	✓	a disintegrin-like and metallopeptidase (reprolysin type) with thrombospondin type 1 motif, 15	Tomar et al. 2024
70	mmu-miR-3470a	Ormdl3	✓	ORM1-like 3 (S. cerevisiae)	Tomar et al. 2024
70	mmu-miR-3470a	Fam168a	✓	family with sequence similarity 168, member A	Tomar et al. 2024
70	mmu-miR-3470a	Frmd3	✓	FERM domain containing 3	Tomar et al. 2024
70	mmu-miR-3470a	Soga1	✓	suppressor of glucose, autophagy associated 1	Tomar et al. 2024
70	mmu-miR-3470a	Tmem123	✓	transmembrane protein 123	Tomar et al. 2024
70	mmu-miR-3470a	Tra2b	✓	transformer 2 beta	Tomar et al. 2024
70	mmu-miR-3470a	Kif6	✓	kinesin family member 6	Tomar et al. 2024
70	mmu-miR-3470a	Gal3st2	✓	galactose-3-O-sulfotransferase 2	Tomar et al. 2024
70	mmu-miR-3470a	Notum	✓	notum palmitoleoyl-protein carboxylesterase	Tomar et al. 2024
70	mmu-miR-3470a	Erich1	✓	glutamate rich 1	Tomar et al. 2024
70	mmu-miR-1291	Synj1	✓	synaptojanin 1	Tomar et al. 2024
70	mmu-miR-1291	Clasp1	✓	CLIP associating protein 1	Tomar et al. 2024
70	mmu-miR-1291	Camk2n1	✓	calcium/calmodulin-dependent protein kinase II inhibitor 1	Tomar et al. 2024
70	mmu-miR-1291	Mms19	✓	MMS19 cytosolic iron-sulfur assembly component	Tomar et al. 2024
70	mmu-miR-1291	S1pr3	✓	sphingosine-1-phosphate receptor 3	Tomar et al. 2024
70	mmu-miR-1291	Sftpb	✓	surfactant associated protein B	Tomar et al. 2024
70	mmu-miR-1291	Nufip2	✓	nuclear fragile X mental retardation protein interacting protein 2	Tomar et al. 2024
70	mmu-miR-1291	Htr5a	✓	5-hydroxytryptamine (serotonin) receptor 5A	Tomar et al. 2024
70	mmu-miR-1291	Scnn1g	✓	sodium channel, nonvoltage-gated 1 gamma	Tomar et al. 2024
70	mmu-miR-1291	Nfatc2	✓	nuclear factor of activated T cells, cytoplasmic, calcineurin dependent 2	Tomar et al. 2024
69	mmu-miR-3535	F2r	✓	coagulation factor II (thrombin) receptor	Tomar et al. 2024
69	mmu-miR-3535	Otop1	✓	otopetrin 1	Tomar et al. 2024
69	mmu-miR-3535	Sgcd	✓	sarcoglycan, delta (dystrophin-associated glycoprotein)	Tomar et al. 2024
69	mmu-miR-3470b	Ybx1	✓	Y box protein 1	Tomar et al. 2024
69	mmu-miR-3470b	Nova1	✓	neuro-oncological ventral antigen 1	Tomar et al. 2024
69	mmu-miR-3470b	Sim1	✓	single-minded family bHLH transcription factor 1	Tomar et al. 2024
69	mmu-miR-3470b	Map4	✓	microtubule-associated protein 4	Tomar et al. 2024
69	mmu-miR-3470b	Trpc1	✓	transient receptor potential cation channel, subfamily C, member 1	Tomar et al. 2024
69	mmu-miR-3470b	Rapgef6	✓	Rap guanine nucleotide exchange factor (GEF) 6	Tomar et al. 2024
69	mmu-miR-3470b	Ralgds	✓	ral guanine nucleotide dissociation stimulator	Tomar et al. 2024
69	mmu-miR-3470b	Mfsd4a	✓	major facilitator superfamily domain containing 4A	Tomar et al. 2024
69	mmu-miR-3470b	Tnks	✓	tankyrase, TRF1-interacting ankyrin-related ADP-ribose polymerase	Tomar et al. 2024
69	mmu-miR-3470b	Rpl23	✓	ribosomal protein L23	Tomar et al. 2024
69	mmu-miR-3470b	Rragd	✓	Ras-related GTP binding D	Tomar et al. 2024
69	mmu-miR-3470b	E2f6	✓	E2F transcription factor 6	Tomar et al. 2024
69	mmu-miR-3470b	Map3k3	✓	mitogen-activated protein kinase kinase kinase 3	Tomar et al. 2024
69	mmu-miR-3470b	Oip5	✓	Opa interacting protein 5	Tomar et al. 2024
69	mmu-miR-3470b	Usp3	✓	ubiquitin specific peptidase 3	Tomar et al. 2024
69	mmu-miR-3470a	Myo1b	✓	myosin IB	Tomar et al. 2024
69	mmu-miR-3470a	Gria2	✓	glutamate receptor, ionotropic, AMPA2 (alpha 2)	Tomar et al. 2024
69	mmu-miR-3470a	Setd3	✓	SET domain containing 3	Tomar et al. 2024
69	mmu-miR-3470a	Gata2	✓	GATA binding protein 2	Tomar et al. 2024
69	mmu-miR-3470a	Cgas	✓	cyclic GMP-AMP synthase	Tomar et al. 2024
69	mmu-miR-3470a	Nfat5	✓	nuclear factor of activated T cells 5	Tomar et al. 2024
69	mmu-miR-3470a	Chp2	✓	calcineurin-like EF hand protein 2	Tomar et al. 2024
69	mmu-miR-3470a	Vgll3	✓	vestigial like family member 3	Tomar et al. 2024
69	mmu-miR-3470a	Ube2q2	✓	ubiquitin-conjugating enzyme E2Q family member 2	Tomar et al. 2024
69	mmu-miR-3470a	Galnt4	✓	polypeptide N-acetylgalactosaminyltransferase 4	Tomar et al. 2024
69	mmu-miR-3470a	Nkx2-5	✓	NK2 homeobox 5	Tomar et al. 2024
69	mmu-miR-3470a	Enpp1	✓	ectonucleotide pyrophosphatase/phosphodiesterase 1	Tomar et al. 2024
69	mmu-miR-3470a	Sdhaf2	✓	succinate dehydrogenase complex assembly factor 2	Tomar et al. 2024
69	mmu-miR-3470a	Npm1	✓	nucleophosmin 1	Tomar et al. 2024
69	mmu-miR-3470a	Agtrap	✓	angiotensin II, type I receptor-associated protein	Tomar et al. 2024
69	mmu-miR-1291	Egr1	✓	early growth response 1	Tomar et al. 2024
69	mmu-miR-1291	Flrt1	✓	fibronectin leucine rich transmembrane protein 1	Tomar et al. 2024
69	mmu-miR-1291	Zfp354a		zinc finger protein 354A	Tomar et al. 2024
69	mmu-miR-1291	Fam193a	✓	family with sequence similarity 193, member A	Tomar et al. 2024
69	mmu-miR-1291	Ankrd33b	✓	ankyrin repeat domain 33B	Tomar et al. 2024
69	mmu-miR-1291	Reep2	✓	receptor accessory protein 2	Tomar et al. 2024
69	mmu-miR-1291	Wrnip1	✓	Werner helicase interacting protein 1	Tomar et al. 2024
69	mmu-miR-1291	Gadd45b	✓	growth arrest and DNA-damage-inducible 45 beta	Tomar et al. 2024
69	mmu-miR-1291	Nid1	✓	nidogen 1	Tomar et al. 2024
69	mmu-miR-1291	Gpd2	✓	glycerol phosphate dehydrogenase 2, mitochondrial	Tomar et al. 2024
69	mmu-miR-1291	D430041D05Rik		RIKEN cDNA D430041D05 gene	Tomar et al. 2024
69	mmu-miR-1291	Kcnb1	✓	potassium voltage gated channel, Shab-related subfamily, member 1	Tomar et al. 2024
68	mmu-miR-3535	Chac2	✓	ChaC, cation transport regulator 2	Tomar et al. 2024
68	mmu-miR-3535	Uba6	✓	ubiquitin-like modifier activating enzyme 6	Tomar et al. 2024
68	mmu-miR-3470b	Hspa12a	✓	heat shock protein 12A	Tomar et al. 2024
68	mmu-miR-3470b	Sh3bp2	✓	SH3-domain binding protein 2	Tomar et al. 2024
68	mmu-miR-3470b	Tanc2	✓	tetratricopeptide repeat, ankyrin repeat and coiled-coil containing 2	Tomar et al. 2024
68	mmu-miR-3470b	Tctn3	✓	tectonic family member 3	Tomar et al. 2024
68	mmu-miR-3470b	Pgap1	✓	post-GPI attachment to proteins 1	Tomar et al. 2024
68	mmu-miR-3470b	Nxt2	✓	nuclear transport factor 2-like export factor 2	Tomar et al. 2024
68	mmu-miR-3470b	Map4k2	✓	mitogen-activated protein kinase kinase kinase kinase 2	Tomar et al. 2024
68	mmu-miR-3470b	Armc8	✓	armadillo repeat containing 8	Tomar et al. 2024
68	mmu-miR-3470b	Nol10	✓	nucleolar protein 10	Tomar et al. 2024
68	mmu-miR-3470b	Rab27a	✓	RAB27A, member RAS oncogene family	Tomar et al. 2024
68	mmu-miR-3470b	Hlf	✓	hepatic leukemia factor	Tomar et al. 2024
68	mmu-miR-3470b	Zbtb21	✓	zinc finger and BTB domain containing 21	Tomar et al. 2024
68	mmu-miR-3470b	Asah2	✓	N-acylsphingosine amidohydrolase 2	Tomar et al. 2024
68	mmu-miR-3470b	Gnptg	✓	N-acetylglucosamine-1-phosphotransferase, gamma subunit	Tomar et al. 2024
68	mmu-miR-3470b	Lztr1	✓	leucine-zipper-like transcriptional regulator, 1	Tomar et al. 2024
68	mmu-miR-3470b	Pi4k2a	✓	phosphatidylinositol 4-kinase type 2 alpha	Tomar et al. 2024
68	mmu-miR-3470b	Mastl	✓	microtubule associated serine/threonine kinase-like	Tomar et al. 2024
68	mmu-miR-3470b	Gm4951		predicted gene 4951	Tomar et al. 2024
68	mmu-miR-3470b	St6galnac1	✓	ST6 (alpha-N-acetyl-neuraminyl-2,3-beta-galactosyl-1,3)-N-acetylgalactosaminide alpha-2,6-sialyltransferase 1	Tomar et al. 2024
68	mmu-miR-3470b	Med13l	✓	mediator complex subunit 13-like	Tomar et al. 2024
68	mmu-miR-3470b	Ddx55	✓	DEAD (Asp-Glu-Ala-Asp) box polypeptide 55	Tomar et al. 2024
68	mmu-miR-3470b	Gga2	✓	golgi associated, gamma adaptin ear containing, ARF binding protein 2	Tomar et al. 2024
68	mmu-miR-3470b	Galnt13	✓	polypeptide N-acetylgalactosaminyltransferase 13	Tomar et al. 2024
68	mmu-miR-3470a	Acsl6	✓	acyl-CoA synthetase long-chain family member 6	Tomar et al. 2024
68	mmu-miR-3470a	Isl1	✓	ISL1 transcription factor, LIM/homeodomain	Tomar et al. 2024
68	mmu-miR-3470a	Ralgapb	✓	Ral GTPase activating protein, beta subunit (non-catalytic)	Tomar et al. 2024
68	mmu-miR-3470a	Gal3st2c		galactose-3-O-sulfotransferase 2C	Tomar et al. 2024
68	mmu-miR-3470a	Trpc1	✓	transient receptor potential cation channel, subfamily C, member 1	Tomar et al. 2024
68	mmu-miR-3470a	Hyal3	✓	hyaluronoglucosaminidase 3	Tomar et al. 2024
68	mmu-miR-3470a	Peg10	✓	paternally expressed 10	Tomar et al. 2024
68	mmu-miR-3470a	Cyb5d2	✓	cytochrome b5 domain containing 2	Tomar et al. 2024
68	mmu-miR-3470a	Slc22a15	✓	solute carrier family 22 (organic anion/cation transporter), member 15	Tomar et al. 2024
68	mmu-miR-3470a	Fbxl3	✓	F-box and leucine-rich repeat protein 3	Tomar et al. 2024
68	mmu-miR-3470a	Lrrc2	✓	leucine rich repeat containing 2	Tomar et al. 2024
68	mmu-miR-3470a	Pikfyve	✓	phosphoinositide kinase, FYVE type zinc finger containing	Tomar et al. 2024
68	mmu-miR-1291	Plxna1	✓	plexin A1	Tomar et al. 2024
68	mmu-miR-1291	Epb41l3	✓	erythrocyte membrane protein band 4.1 like 3	Tomar et al. 2024
68	mmu-miR-1291	Spag1	✓	sperm associated antigen 1	Tomar et al. 2024
68	mmu-miR-1291	Csmd1	✓	CUB and Sushi multiple domains 1	Tomar et al. 2024
68	mmu-miR-1291	Fosl1	✓	fos-like antigen 1	Tomar et al. 2024
67	mmu-miR-3535	Rabepk	✓	Rab9 effector protein with kelch motifs	Tomar et al. 2024
67	mmu-miR-3535	Josd1	✓	Josephin domain containing 1	Tomar et al. 2024
67	mmu-miR-3535	Palm	✓	paralemmin	Tomar et al. 2024
67	mmu-miR-3535	Esrrb	✓	estrogen related receptor, beta	Tomar et al. 2024
67	mmu-miR-3535	Irs4	✓	insulin receptor substrate 4	Tomar et al. 2024
67	mmu-miR-3535	Cadm2	✓	cell adhesion molecule 2	Tomar et al. 2024
67	mmu-miR-3535	Zfp174		zinc finger protein 174	Tomar et al. 2024
67	mmu-miR-3535	Ebf1	✓	early B cell factor 1	Tomar et al. 2024
67	mmu-miR-3470b	Ctdsp1	✓	CTD (carboxy-terminal domain, RNA polymerase II, polypeptide A) small phosphatase 1	Tomar et al. 2024
67	mmu-miR-3470b	Ciapin1	✓	cytokine induced apoptosis inhibitor 1	Tomar et al. 2024
67	mmu-miR-3470b	Gna12	✓	guanine nucleotide binding protein, alpha 12	Tomar et al. 2024
67	mmu-miR-3470b	Ankrd33b	✓	ankyrin repeat domain 33B	Tomar et al. 2024
67	mmu-miR-3470b	Fxyd5	✓	FXYD domain-containing ion transport regulator 5	Tomar et al. 2024
67	mmu-miR-3470b	Nf1	✓	neurofibromin 1	Tomar et al. 2024
67	mmu-miR-3470b	Peli2	✓	pellino 2	Tomar et al. 2024
67	mmu-miR-3470b	Ncam2	✓	neural cell adhesion molecule 2	Tomar et al. 2024
67	mmu-miR-3470b	4930402H24Rik		RIKEN cDNA 4930402H24 gene	Tomar et al. 2024
67	mmu-miR-3470b	Ccdc167	✓	coiled-coil domain containing 167	Tomar et al. 2024
67	mmu-miR-3470a	Cdc14b	✓	CDC14 cell division cycle 14B	Tomar et al. 2024
67	mmu-miR-3470a	Dgka	✓	diacylglycerol kinase, alpha	Tomar et al. 2024
67	mmu-miR-3470a	Nsd3	✓	nuclear receptor binding SET domain protein 3	Tomar et al. 2024
67	mmu-miR-3470a	Gas2	✓	growth arrest specific 2	Tomar et al. 2024
67	mmu-miR-3470a	Eef2kmt	✓	eukaryotic elongation factor 2 lysine methyltransferase	Tomar et al. 2024
67	mmu-miR-3470a	Cabcoco1	✓	ciliary associated calcium binding coiled-coil 1	Tomar et al. 2024
67	mmu-miR-3470a	Glcci1	✓	glucocorticoid induced transcript 1	Tomar et al. 2024
67	mmu-miR-3470a	Lin28a	✓	lin-28 homolog A (C. elegans)	Tomar et al. 2024
67	mmu-miR-3470a	Rab3c	✓	RAB3C, member RAS oncogene family	Tomar et al. 2024
67	mmu-miR-3470a	Pkp4	✓	plakophilin 4	Tomar et al. 2024
67	mmu-miR-3470a	Lgr5	✓	leucine rich repeat containing G protein coupled receptor 5	Tomar et al. 2024
67	mmu-miR-3470a	Tiprl	✓	TIP41, TOR signalling pathway regulator-like (S. cerevisiae)	Tomar et al. 2024
67	mmu-miR-3470a	Osbpl11	✓	oxysterol binding protein-like 11	Tomar et al. 2024
67	mmu-miR-3470a	Vps54	✓	VPS54 GARP complex subunit	Tomar et al. 2024
67	mmu-miR-3470a	Cstf2	✓	cleavage stimulation factor, 3' pre-RNA subunit 2	Tomar et al. 2024
67	mmu-miR-3470a	Ash2l	✓	ASH2 like histone lysine methyltransferase complex subunit	Tomar et al. 2024
67	mmu-miR-3470a	Patj	✓	PATJ, crumbs cell polarity complex component	Tomar et al. 2024
67	mmu-miR-3470a	Esyt2	✓	extended synaptotagmin-like protein 2	Tomar et al. 2024
67	mmu-miR-3470a	Rint1	✓	RAD50 interactor 1	Tomar et al. 2024
67	mmu-miR-3470a	Ap1g1	✓	adaptor protein complex AP-1, gamma 1 subunit	Tomar et al. 2024
67	mmu-miR-3470a	Runx2	✓	runt related transcription factor 2	Tomar et al. 2024
67	mmu-miR-3470a	Cebpg	✓	CCAAT/enhancer binding protein (C/EBP), gamma	Tomar et al. 2024
67	mmu-miR-3470a	Rbp1	✓	retinol binding protein 1, cellular	Tomar et al. 2024
67	mmu-miR-3470a	Dll4	✓	delta like canonical Notch ligand 4	Tomar et al. 2024
67	mmu-miR-1291	Btbd3	✓	BTB (POZ) domain containing 3	Tomar et al. 2024
67	mmu-miR-1291	1700017B05Rik		RIKEN cDNA 1700017B05 gene	Tomar et al. 2024
67	mmu-miR-1291	Cmtm3	✓	CKLF-like MARVEL transmembrane domain containing 3	Tomar et al. 2024
67	mmu-miR-1291	Nudt15	✓	nudix (nucleoside diphosphate linked moiety X)-type motif 15	Tomar et al. 2024
67	mmu-miR-1291	Spock3	✓	sparc/osteonectin, cwcv and kazal-like domains proteoglycan 3	Tomar et al. 2024
67	mmu-miR-1291	Nacc1	✓	nucleus accumbens associated 1, BEN and BTB (POZ) domain containing	Tomar et al. 2024
67	mmu-miR-1291	Plekha8	✓	pleckstrin homology domain containing, family A (phosphoinositide binding specific) member 8	Tomar et al. 2024
67	mmu-miR-1291	Apol7c		apolipoprotein L 7c	Tomar et al. 2024
67	mmu-miR-1291	Mprip	✓	myosin phosphatase Rho interacting protein	Tomar et al. 2024
66	mmu-miR-3535	Ncoa7	✓	nuclear receptor coactivator 7	Tomar et al. 2024
66	mmu-miR-3535	Gbp6	✓	guanylate binding protein 6	Tomar et al. 2024
66	mmu-miR-3535	Ddx51	✓	DEAD (Asp-Glu-Ala-Asp) box polypeptide 51	Tomar et al. 2024
66	mmu-miR-3535	Enam	✓	enamelin	Tomar et al. 2024
66	mmu-miR-3535	Nlrp3	✓	NLR family, pyrin domain containing 3	Tomar et al. 2024
66	mmu-miR-3535	Apoe	✓	apolipoprotein E	Tomar et al. 2024
66	mmu-miR-3535	Cacna1d	✓	calcium channel, voltage-dependent, L type, alpha 1D subunit	Tomar et al. 2024
66	mmu-miR-3535	Syn3	✓	synapsin III	Tomar et al. 2024
66	mmu-miR-3470b	Borcs7	✓	BLOC-1 related complex subunit 7	Tomar et al. 2024
66	mmu-miR-3470b	Celsr1	✓	cadherin, EGF LAG seven-pass G-type receptor 1	Tomar et al. 2024
66	mmu-miR-3470b	Gnal	✓	guanine nucleotide binding protein, alpha stimulating, olfactory type	Tomar et al. 2024
66	mmu-miR-3470b	Eme1	✓	essential meiotic structure-specific endonuclease 1	Tomar et al. 2024
66	mmu-miR-3470b	Tgtp1		T cell specific GTPase 1	Tomar et al. 2024
66	mmu-miR-3470b	Armcx6	✓	armadillo repeat containing, X-linked 6	Tomar et al. 2024
66	mmu-miR-3470b	Cldnd1	✓	claudin domain containing 1	Tomar et al. 2024
66	mmu-miR-3470b	Artn	✓	artemin	Tomar et al. 2024
66	mmu-miR-3470b	Ssr3	✓	signal sequence receptor, gamma	Tomar et al. 2024
66	mmu-miR-3470b	Tgtp2		T cell specific GTPase 2	Tomar et al. 2024
66	mmu-miR-3470b	Ric3	✓	RIC3 acetylcholine receptor chaperone	Tomar et al. 2024
66	mmu-miR-3470b	Plekho2	✓	pleckstrin homology domain containing, family O member 2	Tomar et al. 2024
66	mmu-miR-3470b	Slc23a1	✓	solute carrier family 23 (nucleobase transporters), member 1	Tomar et al. 2024
66	mmu-miR-3470a	Mettl13	✓	methyltransferase like 13	Tomar et al. 2024
66	mmu-miR-3470a	Fcer2a		Fc receptor, IgE, low affinity II, alpha polypeptide	Tomar et al. 2024
66	mmu-miR-3470a	Cast	✓	calpastatin	Tomar et al. 2024
66	mmu-miR-3470a	Ttn	✓	titin	Tomar et al. 2024
66	mmu-miR-3470a	Me3	✓	malic enzyme 3, NADP(+)-dependent, mitochondrial	Tomar et al. 2024
66	mmu-miR-3470a	Ciao1	✓	cytosolic iron-sulfur protein assembly 1	Tomar et al. 2024
66	mmu-miR-3470a	B3galt1	✓	UDP-Gal:betaGlcNAc beta 1,3-galactosyltransferase, polypeptide 1	Tomar et al. 2024
66	mmu-miR-3470a	Malt1	✓	MALT1 paracaspase	Tomar et al. 2024
66	mmu-miR-3470a	Grb2	✓	growth factor receptor bound protein 2	Tomar et al. 2024
66	mmu-miR-3470a	Seh1l	✓	SEH1-like (S. cerevisiae	Tomar et al. 2024
66	mmu-miR-3470a	H2-Q1		histocompatibility 2, Q region locus 1	Tomar et al. 2024
66	mmu-miR-3470a	Hoxd13	✓	homeobox D13	Tomar et al. 2024
66	mmu-miR-3470a	Fbxl12	✓	F-box and leucine-rich repeat protein 12	Tomar et al. 2024
66	mmu-miR-3470a	Gprasp1	✓	G protein-coupled receptor associated sorting protein 1	Tomar et al. 2024
66	mmu-miR-3470a	Tmem74b	✓	transmembrane protein 74B	Tomar et al. 2024
66	mmu-miR-3470a	Btc	✓	betacellulin, epidermal growth factor family member	Tomar et al. 2024
66	mmu-miR-3470a	Kctd14	✓	potassium channel tetramerisation domain containing 14	Tomar et al. 2024
66	mmu-miR-3470a	Htr2c	✓	5-hydroxytryptamine (serotonin) receptor 2C	Tomar et al. 2024
66	mmu-miR-3470a	Bcl7a	✓	B cell CLL/lymphoma 7A	Tomar et al. 2024
66	mmu-miR-3470a	2010109I03Rik		RIKEN cDNA 2010109I03 gene	Tomar et al. 2024
66	mmu-miR-3470a	Abhd14b	✓	abhydrolase domain containing 14b	Tomar et al. 2024
66	mmu-miR-3470a	Agfg1	✓	ArfGAP with FG repeats 1	Tomar et al. 2024
66	mmu-miR-3470a	Creb1	✓	cAMP responsive element binding protein 1	Tomar et al. 2024
66	mmu-miR-3470a	Bag3	✓	BCL2-associated athanogene 3	Tomar et al. 2024
66	mmu-miR-3470a	Snx16	✓	sorting nexin 16	Tomar et al. 2024
66	mmu-miR-3470a	Il18rap	✓	interleukin 18 receptor accessory protein	Tomar et al. 2024
66	mmu-miR-3470a	Supt7l	✓	suppressor of Ty 7-like	Tomar et al. 2024
66	mmu-miR-1291	Cant1	✓	calcium activated nucleotidase 1	Tomar et al. 2024
66	mmu-miR-1291	Ncoa1	✓	nuclear receptor coactivator 1	Tomar et al. 2024
66	mmu-miR-1291	Fam71a	✓	family with sequence similarity 71, member A	Tomar et al. 2024
66	mmu-miR-1291	Ccbe1	✓	collagen and calcium binding EGF domains 1	Tomar et al. 2024
66	mmu-miR-1291	Evi2a	✓	ecotropic viral integration site 2a	Tomar et al. 2024
66	mmu-miR-1291	Grem2	✓	gremlin 2, DAN family BMP antagonist	Tomar et al. 2024
66	mmu-miR-1291	Rbm27	✓	RNA binding motif protein 27	Tomar et al. 2024
66	mmu-miR-1291	Mapt	✓	microtubule-associated protein tau	Tomar et al. 2024
66	mmu-miR-1291	Psd3	✓	pleckstrin and Sec7 domain containing 3	Tomar et al. 2024
66	mmu-miR-1291	Agpat3	✓	1-acylglycerol-3-phosphate O-acyltransferase 3	Tomar et al. 2024
65	mmu-miR-3535	Tkt	✓	transketolase	Tomar et al. 2024
65	mmu-miR-3535	Cntnap2	✓	contactin associated protein-like 2	Tomar et al. 2024
65	mmu-miR-3535	Hbs1l	✓	Hbs1-like (S. cerevisiae)	Tomar et al. 2024
65	mmu-miR-3535	Zfp300		zinc finger protein 300	Tomar et al. 2024
65	mmu-miR-3535	Comt	✓	catechol-O-methyltransferase	Tomar et al. 2024
65	mmu-miR-3535	Slc17a6	✓	solute carrier family 17 (sodium-dependent inorganic phosphate cotransporter), member 6	Tomar et al. 2024
65	mmu-miR-3535	Ociad1	✓	OCIA domain containing 1	Tomar et al. 2024
65	mmu-miR-3470b	Tspan33	✓	tetraspanin 33	Tomar et al. 2024
65	mmu-miR-3470b	Habp4	✓	hyaluronic acid binding protein 4	Tomar et al. 2024
65	mmu-miR-3470b	Gfpt1	✓	glutamine fructose-6-phosphate transaminase 1	Tomar et al. 2024
65	mmu-miR-3470b	Negr1	✓	neuronal growth regulator 1	Tomar et al. 2024
65	mmu-miR-3470b	Zcchc4	✓	zinc finger, CCHC domain containing 4	Tomar et al. 2024
65	mmu-miR-3470b	Spc24	✓	SPC24, NDC80 kinetochore complex component, homolog (S. cerevisiae)	Tomar et al. 2024
65	mmu-miR-3470b	F10	✓	coagulation factor X	Tomar et al. 2024
65	mmu-miR-3470b	Spcs3	✓	signal peptidase complex subunit 3 homolog (S. cerevisiae)	Tomar et al. 2024
65	mmu-miR-3470b	AY074887		cDNA sequence AY074887	Tomar et al. 2024
65	mmu-miR-3470b	Dgke	✓	diacylglycerol kinase, epsilon	Tomar et al. 2024
65	mmu-miR-3470b	Tnpo1	✓	transportin 1	Tomar et al. 2024
65	mmu-miR-3470b	Rab6b	✓	RAB6B, member RAS oncogene family	Tomar et al. 2024
65	mmu-miR-3470b	Angpt2	✓	angiopoietin 2	Tomar et al. 2024
65	mmu-miR-3470b	Pou2f1	✓	POU domain, class 2, transcription factor 1	Tomar et al. 2024
65	mmu-miR-3470b	Msx2	✓	msh homeobox 2	Tomar et al. 2024
65	mmu-miR-3470b	Ctr9	✓	CTR9 homolog, Paf1/RNA polymerase II complex component	Tomar et al. 2024
65	mmu-miR-3470b	Hacd3	✓	3-hydroxyacyl-CoA dehydratase 3	Tomar et al. 2024
65	mmu-miR-3470b	Kcnj16	✓	potassium inwardly-rectifying channel, subfamily J, member 16	Tomar et al. 2024
65	mmu-miR-3470b	Dkc1	✓	dyskeratosis congenita 1, dyskerin	Tomar et al. 2024
65	mmu-miR-3470b	Polk	✓	polymerase (DNA directed), kappa	Tomar et al. 2024
65	mmu-miR-3470b	Atxn1l	✓	ataxin 1-like	Tomar et al. 2024
65	mmu-miR-3470b	Ticam2	✓	toll-like receptor adaptor molecule 2	Tomar et al. 2024
65	mmu-miR-3470b	Clip4	✓	CAP-GLY domain containing linker protein family, member 4	Tomar et al. 2024
65	mmu-miR-3470b	Ssr1	✓	signal sequence receptor, alpha	Tomar et al. 2024
65	mmu-miR-3470a	Zfp850		zinc finger protein 850	Tomar et al. 2024
65	mmu-miR-3470a	Mfsd6	✓	major facilitator superfamily domain containing 6	Tomar et al. 2024
65	mmu-miR-3470a	Sema4f	✓	sema domain, immunoglobulin domain (Ig), TM domain, and short cytoplasmic domain	Tomar et al. 2024
65	mmu-miR-3470a	Ppp1cb	✓	protein phosphatase 1 catalytic subunit beta	Tomar et al. 2024
65	mmu-miR-3470a	Tmem200a	✓	transmembrane protein 200A	Tomar et al. 2024
65	mmu-miR-3470a	Med16	✓	mediator complex subunit 16	Tomar et al. 2024
65	mmu-miR-3470a	Mtf2	✓	metal response element binding transcription factor 2	Tomar et al. 2024
65	mmu-miR-3470a	Wtap	✓	Wilms tumour 1-associating protein	Tomar et al. 2024
65	mmu-miR-3470a	Amacr	✓	alpha-methylacyl-CoA racemase	Tomar et al. 2024
65	mmu-miR-3470a	Rab5a	✓	RAB5A, member RAS oncogene family	Tomar et al. 2024
65	mmu-miR-3470a	Acvr2a	✓	activin receptor IIA	Tomar et al. 2024
65	mmu-miR-3470a	Wdr45b	✓	WD repeat domain 45B	Tomar et al. 2024
65	mmu-miR-3470a	Zfp397		zinc finger protein 397	Tomar et al. 2024
65	mmu-miR-3470a	Stk32a	✓	serine/threonine kinase 32A	Tomar et al. 2024
65	mmu-miR-3470a	Dnajc1	✓	DnaJ heat shock protein family (Hsp40) member C1	Tomar et al. 2024
65	mmu-miR-3470a	36951	2	membrane-associated ring finger (C3HC4) 1	Tomar et al. 2024
65	mmu-miR-3470a	Napb	✓	N-ethylmaleimide sensitive fusion protein attachment protein beta	Tomar et al. 2024
65	mmu-miR-3470a	Cdnf	✓	cerebral dopamine neurotrophic factor	Tomar et al. 2024
65	mmu-miR-1291	Dmbx1	✓	diencephalon/mesencephalon homeobox 1	Tomar et al. 2024
65	mmu-miR-1291	Cdx2	✓	caudal type homeobox 2	Tomar et al. 2024
65	mmu-miR-1291	Idi2	✓	isopentenyl-diphosphate delta isomerase 2	Tomar et al. 2024
65	mmu-miR-1291	Ccl28	✓	chemokine (C-C motif) ligand 28	Tomar et al. 2024
65	mmu-miR-1291	Trpc4ap	✓	transient receptor potential cation channel, subfamily C, member 4 associated protein	Tomar et al. 2024
65	mmu-miR-1291	Lifr	✓	LIF receptor alpha	Tomar et al. 2024
65	mmu-miR-1291	Fam167a	✓	family with sequence similarity 167, member A	Tomar et al. 2024
65	mmu-miR-1291	St3gal1	✓	ST3 beta-galactoside alpha-2,3-sialyltransferase 1	Tomar et al. 2024
65	mmu-miR-1291	Slc24a1	✓	solute carrier family 24 (sodium/potassium/calcium exchanger), member 1	Tomar et al. 2024
65	mmu-miR-1291	Ndst2	✓	N-deacetylase/N-sulfotransferase (heparan glucosaminyl) 2	Tomar et al. 2024
65	mmu-miR-1291	Map1b	✓	microtubule-associated protein 1B	Tomar et al. 2024
65	mmu-miR-1291	Mef2a	✓	myocyte enhancer factor 2A	Tomar et al. 2024
65	mmu-miR-1291	Tubb5	✓	tubulin, beta 5 class I	Tomar et al. 2024
65	mmu-miR-1291	Mpz	✓	myelin protein zero	Tomar et al. 2024
65	mmu-miR-1291	Traf4	✓	TNF receptor associated factor 4	Tomar et al. 2024
64	mmu-miR-3535	Zkscan8	✓	zinc finger with KRAB and SCAN domains 8	Tomar et al. 2024
64	mmu-miR-3535	Golim4	✓	golgi integral membrane protein 4	Tomar et al. 2024
64	mmu-miR-3535	Gng2	✓	guanine nucleotide binding protein (G protein), gamma 2	Tomar et al. 2024
64	mmu-miR-3535	Serpinb1a		serine (or cysteine) peptidase inhibitor, clade B, member 1a	Tomar et al. 2024
64	mmu-miR-3535	Hsbp1l1	✓	heat shock factor binding protein 1-like 1	Tomar et al. 2024
64	mmu-miR-3535	P4ha3	✓	procollagen-proline, 2-oxoglutarate 4-dioxygenase (proline 4-hydroxylase), alpha polypeptide III	Tomar et al. 2024
64	mmu-miR-3535	Agmo	✓	alkylglycerol monooxygenase	Tomar et al. 2024
64	mmu-miR-3535	Rgs18	✓	regulator of G-protein signaling 18	Tomar et al. 2024
64	mmu-miR-3470b	Hccs	✓	holocytochrome c synthetase	Tomar et al. 2024
64	mmu-miR-3470b	Ndufaf7	✓	NADH:ubiquinone oxidoreductase complex assembly factor 7	Tomar et al. 2024
64	mmu-miR-3470b	Zfp11		zinc finger protein 11	Tomar et al. 2024
64	mmu-miR-3470b	Pus7	✓	pseudouridylate synthase 7	Tomar et al. 2024
64	mmu-miR-3470b	2510002D24Rik		RIKEN cDNA 2510002D24 gene	Tomar et al. 2024
64	mmu-miR-3470b	Nhsl2	✓	NHS-like 2	Tomar et al. 2024
64	mmu-miR-3470b	Ms4a15	✓	membrane-spanning 4-domains, subfamily A, member 15	Tomar et al. 2024
64	mmu-miR-3470b	Zfp334		zinc finger protein 334	Tomar et al. 2024
64	mmu-miR-3470b	Brs3	✓	bombesin-like receptor 3	Tomar et al. 2024
64	mmu-miR-3470b	Otud7b	✓	OTU domain containing 7B	Tomar et al. 2024
64	mmu-miR-3470b	Zmat4	✓	zinc finger, matrin type 4	Tomar et al. 2024
64	mmu-miR-3470b	Slc7a2	✓	solute carrier family 7 (cationic amino acid transporter, y+ system), member 2	Tomar et al. 2024
64	mmu-miR-3470b	H2-T3		histocompatibility 2, T region locus 3	Tomar et al. 2024
64	mmu-miR-3470b	Prodh2	✓	proline dehydrogenase (oxidase) 2	Tomar et al. 2024
64	mmu-miR-3470b	Atg2b	✓	autophagy related 2B	Tomar et al. 2024
64	mmu-miR-3470b	Ubr3	✓	ubiquitin protein ligase E3 component n-recognin 3	Tomar et al. 2024
64	mmu-miR-3470a	Cntn2	✓	contactin 2	Tomar et al. 2024
64	mmu-miR-3470a	Ccdc125	✓	coiled-coil domain containing 125	Tomar et al. 2024
64	mmu-miR-3470a	Rabggtb	✓	Rab geranylgeranyl transferase, b subunit	Tomar et al. 2024
64	mmu-miR-3470a	Esrp1	✓	epithelial splicing regulatory protein 1	Tomar et al. 2024
64	mmu-miR-3470a	Trak2	✓	trafficking protein, kinesin binding 2	Tomar et al. 2024
64	mmu-miR-3470a	Ptx3	✓	pentraxin related gene	Tomar et al. 2024
64	mmu-miR-3470a	Zbtb39	✓	zinc finger and BTB domain containing 39	Tomar et al. 2024
64	mmu-miR-3470a	Smyd4	✓	SET and MYND domain containing 4	Tomar et al. 2024
64	mmu-miR-3470a	Rrnad1	✓	ribosomal RNA adenine dimethylase domain containing 1	Tomar et al. 2024
64	mmu-miR-3470a	Lin7c	✓	lin-7 homolog C (C. elegans)	Tomar et al. 2024
64	mmu-miR-3470a	Kcnj16	✓	potassium inwardly-rectifying channel, subfamily J, member 16	Tomar et al. 2024
64	mmu-miR-3470a	Smarcad1	✓	SWI/SNF-related, matrix-associated actin-dependent regulator of chromatin, subfamily a, containing DEAD/H box 1	Tomar et al. 2024
64	mmu-miR-3470a	Adcy1	✓	adenylate cyclase 1	Tomar et al. 2024
64	mmu-miR-3470a	Rab8b	✓	RAB8B, member RAS oncogene family	Tomar et al. 2024
64	mmu-miR-3470a	Elf2	✓	E74-like factor 2	Tomar et al. 2024
64	mmu-miR-3470a	Cdh12	✓	cadherin 12	Tomar et al. 2024
64	mmu-miR-3470a	Pdk4	✓	pyruvate dehydrogenase kinase, isoenzyme 4	Tomar et al. 2024
64	mmu-miR-3470a	Pik3c2a	✓	phosphatidylinositol-4-phosphate 3-kinase catalytic subunit type 2 alpha	Tomar et al. 2024
64	mmu-miR-3470a	Kif5b	✓	kinesin family member 5B	Tomar et al. 2024
64	mmu-miR-1291	Dpp10	✓	dipeptidylpeptidase 10	Tomar et al. 2024
64	mmu-miR-1291	1810043G02Rik		RIKEN cDNA 1810043G02 gene	Tomar et al. 2024
64	mmu-miR-1291	Ubiad1	✓	UbiA prenyltransferase domain containing 1	Tomar et al. 2024
64	mmu-miR-1291	Sh2d4a	✓	SH2 domain containing 4A	Tomar et al. 2024
64	mmu-miR-1291	D230025D16Rik		RIKEN cDNA D230025D16 gene	Tomar et al. 2024
64	mmu-miR-1291	Esyt2	✓	extended synaptotagmin-like protein 2	Tomar et al. 2024
64	mmu-miR-1291	Endov	✓	endonuclease V	Tomar et al. 2024
64	mmu-miR-1291	Srsf3	✓	serine/arginine-rich splicing factor 3	Tomar et al. 2024
63	mmu-miR-3535	Tob1	✓	transducer of ErbB-2.1	Tomar et al. 2024
63	mmu-miR-3535	Ppig	✓	peptidyl-prolyl isomerase G (cyclophilin G)	Tomar et al. 2024
63	mmu-miR-3535	Slfn9		schlafen 9	Tomar et al. 2024
63	mmu-miR-3535	Farsb	✓	phenylalanyl-tRNA synthetase, beta subunit	Tomar et al. 2024
63	mmu-miR-3535	Slfn8		schlafen 8	Tomar et al. 2024
63	mmu-miR-3535	Uvrag	✓	UV radiation resistance associated gene	Tomar et al. 2024
63	mmu-miR-3535	Sema5b	✓	sema domain, seven thrombospondin repeats (type 1 and type 1-like), transmembrane domain (TM) and short cytoplasmic domain, (semaphorin) 5B	Tomar et al. 2024
63	mmu-miR-3535	Lss	✓	lanosterol synthase	Tomar et al. 2024
63	mmu-miR-3535	Eda2r	✓	ectodysplasin A2 receptor	Tomar et al. 2024
63	mmu-miR-3470b	Aoc3	✓	amine oxidase, copper containing 3	Tomar et al. 2024
63	mmu-miR-3470b	Dip2c	✓	disco interacting protein 2 homolog C	Tomar et al. 2024
63	mmu-miR-3470b	Haus6	✓	HAUS augmin-like complex, subunit 6	Tomar et al. 2024
63	mmu-miR-3470b	Tcea1	✓	transcription elongation factor A (SII) 1	Tomar et al. 2024
63	mmu-miR-3470b	Tstd3	✓	thiosulfate sulfurtransferase (rhodanese)-like domain containing 3	Tomar et al. 2024
63	mmu-miR-3470b	Ago1	✓	argonaute RISC catalytic subunit 1	Tomar et al. 2024
63	mmu-miR-3470b	Lhx9	✓	LIM homeobox protein 9	Tomar et al. 2024
63	mmu-miR-3470b	D630003M21Rik		RIKEN cDNA D630003M21 gene	Tomar et al. 2024
63	mmu-miR-3470b	Faf2	✓	Fas associated factor family member 2	Tomar et al. 2024
63	mmu-miR-3470b	Tal1	✓	T cell acute lymphocytic leukemia 1	Tomar et al. 2024
63	mmu-miR-3470b	Elavl1	✓	ELAV (embryonic lethal, abnormal vision)-like 1 (Hu antigen R)	Tomar et al. 2024
63	mmu-miR-3470b	Tfdp2	✓	transcription factor Dp 2	Tomar et al. 2024
63	mmu-miR-3470b	Ap5z1	✓	adaptor-related protein complex 5, zeta 1 subunit	Tomar et al. 2024
63	mmu-miR-3470b	Alox12	✓	arachidonate 12-lipoxygenase	Tomar et al. 2024
63	mmu-miR-3470b	Gprc5b	✓	G protein-coupled receptor, family C, group 5, member B	Tomar et al. 2024
63	mmu-miR-3470b	Gnao1	✓	guanine nucleotide binding protein, alpha O	Tomar et al. 2024
63	mmu-miR-3470b	Dnajc27	✓	DnaJ heat shock protein family (Hsp40) member C27	Tomar et al. 2024
63	mmu-miR-3470b	Mff	✓	mitochondrial fission factor	Tomar et al. 2024
63	mmu-miR-3470b	Tmem38b	✓	transmembrane protein 38B	Tomar et al. 2024
63	mmu-miR-3470b	Mcidas	✓	multiciliate differentiation and DNA synthesis associated cell cycle protein	Tomar et al. 2024
63	mmu-miR-3470b	Tmem150c	✓	transmembrane protein 150C	Tomar et al. 2024
63	mmu-miR-3470a	Gpr171	✓	G protein-coupled receptor 171	Tomar et al. 2024
63	mmu-miR-3470a	Gabpb1	✓	GA repeat binding protein, beta 1	Tomar et al. 2024
63	mmu-miR-3470a	Cdc73	✓	cell division cycle 73, Paf1/RNA polymerase II complex component	Tomar et al. 2024
63	mmu-miR-3470a	Cep72	✓	centrosomal protein 72	Tomar et al. 2024
63	mmu-miR-3470a	Clvs1	✓	clavesin 1	Tomar et al. 2024
63	mmu-miR-3470a	Celf2	✓	CUGBP, Elav-like family member 2	Tomar et al. 2024
63	mmu-miR-3470a	Rangap1	✓	RAN GTPase activating protein 1	Tomar et al. 2024
63	mmu-miR-3470a	Zfp442		zinc finger protein 442	Tomar et al. 2024
63	mmu-miR-3470a	Kpna4	✓	karyopherin (importin) alpha 4	Tomar et al. 2024
63	mmu-miR-3470a	Vgf	✓	VGF nerve growth factor inducible	Tomar et al. 2024
63	mmu-miR-3470a	Kif11	✓	kinesin family member 11	Tomar et al. 2024
63	mmu-miR-3470a	A4galt	✓	alpha 1,4-galactosyltransferase	Tomar et al. 2024
63	mmu-miR-3470a	Tmed8	✓	transmembrane p24 trafficking protein 8	Tomar et al. 2024
63	mmu-miR-3470a	Manbal	✓	mannosidase, beta A, lysosomal-like	Tomar et al. 2024
63	mmu-miR-3470a	Mme	✓	membrane metallo endopeptidase	Tomar et al. 2024
63	mmu-miR-3470a	Mef2c	✓	myocyte enhancer factor 2C	Tomar et al. 2024
63	mmu-miR-3470a	Ap1s2	✓	adaptor-related protein complex 1, sigma 2 subunit	Tomar et al. 2024
63	mmu-miR-3470a	Dach1	✓	dachshund family transcription factor 1	Tomar et al. 2024
63	mmu-miR-3470a	Fcho2	✓	FCH domain only 2	Tomar et al. 2024
63	mmu-miR-3470a	Hoxa2	✓	homeobox A2	Tomar et al. 2024
63	mmu-miR-3470a	Pla2g12a	✓	phospholipase A2, group XIIA	Tomar et al. 2024
63	mmu-miR-3470a	Fads1	✓	fatty acid desaturase 1	Tomar et al. 2024
63	mmu-miR-3470a	Slitrk1	✓	SLIT and NTRK-like family, member 1	Tomar et al. 2024
63	mmu-miR-3470a	Gpd2	✓	glycerol phosphate dehydrogenase 2, mitochondrial	Tomar et al. 2024
63	mmu-miR-3470a	Sp100	✓	nuclear antigen Sp100	Tomar et al. 2024
63	mmu-miR-3470a	Rad54l2	✓	RAD54 like 2 (S. cerevisiae)	Tomar et al. 2024
63	mmu-miR-3470a	Blzf1	✓	basic leucine zipper nuclear factor 1	Tomar et al. 2024
63	mmu-miR-1291	Bmper	✓	BMP-binding endothelial regulator	Tomar et al. 2024
63	mmu-miR-1291	Fam118a	✓	family with sequence similarity 118, member A	Tomar et al. 2024
63	mmu-miR-1291	Flt3	✓	FMS-like tyrosine kinase 3	Tomar et al. 2024
63	mmu-miR-1291	Plxnc1	✓	plexin C1	Tomar et al. 2024
63	mmu-miR-1291	Sema3b	✓	sema domain, immunoglobulin domain (Ig), short basic domain, secreted, (semaphorin) 3B	Tomar et al. 2024
63	mmu-miR-1291	Egfr	✓	epidermal growth factor receptor	Tomar et al. 2024
63	mmu-miR-1291	Mier1	✓	MEIR1 treanscription regulator	Tomar et al. 2024
63	mmu-miR-1291	Scyl1	✓	SCY1-like 1 (S. cerevisiae)	Tomar et al. 2024
63	mmu-miR-1291	Slc38a3	✓	solute carrier family 38, member 3	Tomar et al. 2024
63	mmu-miR-1291	Mycbp	✓	MYC binding protein	Tomar et al. 2024
63	mmu-miR-1291	Xylt2	✓	xylosyltransferase II	Tomar et al. 2024
62	mmu-miR-3535	Serinc3	✓	serine incorporator 3	Tomar et al. 2024
62	mmu-miR-3535	Clcf1	✓	cardiotrophin-like cytokine factor 1	Tomar et al. 2024
62	mmu-miR-3535	Bach2	✓	BTB and CNC homology, basic leucine zipper transcription factor 2	Tomar et al. 2024
62	mmu-miR-3535	Wdcp	✓	WD repeat and coiled coil containing	Tomar et al. 2024
62	mmu-miR-3535	Gpi1	✓	glucose phosphate isomerase 1	Tomar et al. 2024
62	mmu-miR-3535	Sh3rf1	✓	SH3 domain containing ring finger 1	Tomar et al. 2024
62	mmu-miR-3535	Dnajc3	✓	DnaJ heat shock protein family (Hsp40) member C3	Tomar et al. 2024
62	mmu-miR-3470b	Tasp1	✓	taspase, threonine aspartase 1	Tomar et al. 2024
62	mmu-miR-3470b	Pggt1b	✓	protein geranylgeranyltransferase type I, beta subunit	Tomar et al. 2024
62	mmu-miR-3470b	Eif4e	✓	eukaryotic translation initiation factor 4E	Tomar et al. 2024
62	mmu-miR-3470b	Apobec3		apolipoprotein B mRNA editing enzyme, catalytic polypeptide 3	Tomar et al. 2024
62	mmu-miR-3470b	Ccdc92b	✓	coiled-coil domain containing 92B	Tomar et al. 2024
62	mmu-miR-3470b	Uqcc1	✓	ubiquinol-cytochrome c reductase complex assembly factor 1	Tomar et al. 2024
62	mmu-miR-3470b	Rnasel	✓	ribonuclease L (2', 5'-oligoisoadenylate synthetase-dependent)	Tomar et al. 2024
62	mmu-miR-3470b	Timm17b	✓	translocase of inner mitochondrial membrane 17b	Tomar et al. 2024
62	mmu-miR-3470b	Tmem164	✓	transmembrane protein 164	Tomar et al. 2024
62	mmu-miR-3470b	Dnajc5g	✓	DnaJ heat shock protein family (Hsp40) member C5 gamma	Tomar et al. 2024
62	mmu-miR-3470b	Mrpl1	✓	mitochondrial ribosomal protein L1	Tomar et al. 2024
62	mmu-miR-3470b	Lrp12	✓	low density lipoprotein-related protein 12	Tomar et al. 2024
62	mmu-miR-3470b	Cog3	✓	component of oligomeric golgi complex 3	Tomar et al. 2024
62	mmu-miR-3470b	2210016F16Rik		RIKEN cDNA 2210016F16 gene	Tomar et al. 2024
62	mmu-miR-3470b	Rab27b	✓	RAB27B, member RAS oncogene family	Tomar et al. 2024
62	mmu-miR-3470b	Pik3c2g	✓	phosphatidylinositol-4-phosphate 3-kinase catalytic subunit type 2 gamma	Tomar et al. 2024
62	mmu-miR-3470b	Dpf3	✓	D4, zinc and double PHD fingers, family 3	Tomar et al. 2024
62	mmu-miR-3470b	Slc7a4	✓	solute carrier family 7 (cationic amino acid transporter, y+ system), member 4	Tomar et al. 2024
62	mmu-miR-3470b	Dicer1	✓	dicer 1, ribonuclease type III	Tomar et al. 2024
62	mmu-miR-3470b	Lpar1	✓	lysophosphatidic acid receptor 1	Tomar et al. 2024
62	mmu-miR-3470b	Nfrkb	✓	nuclear factor related to kappa B binding protein	Tomar et al. 2024
62	mmu-miR-3470b	Hace1	✓	HECT domain and ankyrin repeat containing, E3 ubiquitin protein ligase 1	Tomar et al. 2024
62	mmu-miR-3470a	Fam220a	✓	family with sequence similarity 220, member A	Tomar et al. 2024
62	mmu-miR-3470a	Dcun1d4	✓	DCN1, defective in cullin neddylation 1, domain containing 4 (S. cerevisiae)	Tomar et al. 2024
62	mmu-miR-3470a	Fam171b	✓	family with sequence similarity 171, member B	Tomar et al. 2024
62	mmu-miR-3470a	Gch1	✓	GTP cyclohydrolase 1	Tomar et al. 2024
62	mmu-miR-3470a	Cand2	✓	cullin-associated and neddylation-dissociated 2 (putative)	Tomar et al. 2024
62	mmu-miR-3470a	Rnf114	✓	ring finger protein 114	Tomar et al. 2024
62	mmu-miR-3470a	Exoc3	✓	exocyst complex component 3	Tomar et al. 2024
62	mmu-miR-3470a	Tpd52	✓	tumor protein D52	Tomar et al. 2024
62	mmu-miR-3470a	Trim33	✓	tripartite motif-containing 33	Tomar et al. 2024
62	mmu-miR-3470a	Csf3r	✓	colony stimulating factor 3 receptor (granulocyte)	Tomar et al. 2024
62	mmu-miR-3470a	Khdrbs1	✓	KH domain containing, RNA binding, signal transduction associated 1	Tomar et al. 2024
62	mmu-miR-3470a	Lrrc14b	✓	leucine rich repeat containing 14B	Tomar et al. 2024
62	mmu-miR-3470a	Zdhhc20	✓	zinc finger, DHHC domain containing 20	Tomar et al. 2024
62	mmu-miR-3470a	Dgke	✓	diacylglycerol kinase, epsilon	Tomar et al. 2024
62	mmu-miR-3470a	Rps6ka5	✓	ribosomal protein S6 kinase, polypeptide 5	Tomar et al. 2024
62	mmu-miR-3470a	Atp6ap1	✓	ATPase, H+ transporting, lysosomal accessory protein 1	Tomar et al. 2024
62	mmu-miR-3470a	Pkd2	✓	polycystic kidney disease 2	Tomar et al. 2024
62	mmu-miR-3470a	Mysm1	✓	myb-like, SWIRM and MPN domains 1	Tomar et al. 2024
62	mmu-miR-3470a	Dusp8	✓	dual specificity phosphatase 8	Tomar et al. 2024
62	mmu-miR-3470a	Lpp	✓	LIM domain containing preferred translocation partner in lipoma	Tomar et al. 2024
62	mmu-miR-3470a	Ddx11	✓	DEAD/H (Asp-Glu-Ala-Asp/His) box helicase 11	Tomar et al. 2024
62	mmu-miR-3470a	Adamts6	✓	a disintegrin-like and metallopeptidase (reprolysin type) with thrombospondin type 1 motif, 6	Tomar et al. 2024
62	mmu-miR-3470a	Nup133	✓	nucleoporin 133	Tomar et al. 2024
62	mmu-miR-3470a	Mrpl19	✓	mitochondrial ribosomal protein L19	Tomar et al. 2024
62	mmu-miR-3470a	Ccn2	✓	cellular communication network factor 1	Tomar et al. 2024
62	mmu-miR-1291	Fshb	✓	follicle stimulating hormone beta	Tomar et al. 2024
62	mmu-miR-1291	Ppm1h	✓	protein phosphatase 1H (PP2C domain containing)	Tomar et al. 2024
62	mmu-miR-1291	Mthfd2l	✓	methylenetetrahydrofolate dehydrogenase (NADP+ dependent) 2-like	Tomar et al. 2024
62	mmu-miR-1291	Scn3b	✓	sodium channel, voltage-gated, type III, beta	Tomar et al. 2024
62	mmu-miR-1291	Zfp831		zinc finger protein 831	Tomar et al. 2024
62	mmu-miR-1291	Trmt44	✓	tRNA methyltransferase 44	Tomar et al. 2024
62	mmu-miR-1291	Echs1	✓	enoyl Coenzyme A hydratase, short chain, 1, mitochondrial	Tomar et al. 2024
62	mmu-miR-1291	Clcn4	✓	chloride channel, voltage-sensitive 4	Tomar et al. 2024
62	mmu-miR-1291	Gatb	✓	glutamyl-tRNA(Gln) amidotransferase, subunit B	Tomar et al. 2024
62	mmu-miR-1291	Twf1	✓	twinfilin actin binding protein 1	Tomar et al. 2024
62	mmu-miR-1291	Fam78b	✓	family with sequence similarity 78, member B	Tomar et al. 2024
62	mmu-miR-1291	Ciao2a	✓	cytosolic iron-sulfur assembly component 2A	Tomar et al. 2024
61	mmu-miR-3535	Rapgef2	✓	Rap guanine nucleotide exchange factor (GEF) 2	Tomar et al. 2024
61	mmu-miR-3535	Hrasls	✓	HRAS-like suppressor	Tomar et al. 2024
61	mmu-miR-3535	Phf8	✓	PHD finger protein 8	Tomar et al. 2024
61	mmu-miR-3535	Nhlh2	✓	nescient helix loop helix 2	Tomar et al. 2024
61	mmu-miR-3470b	Iapp	✓	islet amyloid polypeptide	Tomar et al. 2024
61	mmu-miR-3470b	Mtrr	✓	5-methyltetrahydrofolate-homocysteine methyltransferase reductase	Tomar et al. 2024
61	mmu-miR-3470b	Ube2h	✓	ubiquitin-conjugating enzyme E2H	Tomar et al. 2024
61	mmu-miR-3470b	Map3k13	✓	mitogen-activated protein kinase kinase kinase 13	Tomar et al. 2024
61	mmu-miR-3470b	Pla2g2d	✓	phospholipase A2, group IID	Tomar et al. 2024
61	mmu-miR-3470b	Kmt2c	✓	lysine (K)-specific methyltransferase 2C	Tomar et al. 2024
61	mmu-miR-3470b	Tctn1	✓	tectonic family member 1	Tomar et al. 2024
61	mmu-miR-3470b	Dbt	✓	dihydrolipoamide branched chain transacylase E2	Tomar et al. 2024
61	mmu-miR-3470b	Syt14	✓	synaptotagmin XIV	Tomar et al. 2024
61	mmu-miR-3470b	Tmem167	✓	transmembrane protein 167	Tomar et al. 2024
61	mmu-miR-3470b	Mrpl43	✓	mitochondrial ribosomal protein L43	Tomar et al. 2024
61	mmu-miR-3470b	Tmprss3	✓	transmembrane protease, serine 3	Tomar et al. 2024
61	mmu-miR-3470b	Dcp2	✓	decapping mRNA 2	Tomar et al. 2024
61	mmu-miR-3470b	Ado	✓	2-aminoethanethiol (cysteamine) dioxygenase	Tomar et al. 2024
61	mmu-miR-3470b	4930579G24Rik		RIKEN cDNA 4930579G24 gene	Tomar et al. 2024
61	mmu-miR-3470b	St7l	✓	suppression of tumorigenicity 7-like	Tomar et al. 2024
61	mmu-miR-3470b	Trpm7	✓	transient receptor potential cation channel, subfamily M, member 7	Tomar et al. 2024
61	mmu-miR-3470a	Lmbrd1	✓	LMBR1 domain containing 1	Tomar et al. 2024
61	mmu-miR-3470a	Mettl2	✓	methyltransferase like 2	Tomar et al. 2024
61	mmu-miR-3470a	Rpa3	✓	replication protein A3	Tomar et al. 2024
61	mmu-miR-3470a	Mapk9	✓	mitogen-activated protein kinase 9	Tomar et al. 2024
61	mmu-miR-3470a	Slc20a1	✓	solute carrier family 20, member 1	Tomar et al. 2024
61	mmu-miR-3470a	Rgs3	✓	regulator of G-protein signaling 3	Tomar et al. 2024
61	mmu-miR-3470a	Clcc1	✓	chloride channel CLIC-like 1	Tomar et al. 2024
61	mmu-miR-3470a	Yeats2	✓	YEATS domain containing 2	Tomar et al. 2024
61	mmu-miR-3470a	Pcnp	✓	PEST proteolytic signal containing nuclear protein	Tomar et al. 2024
61	mmu-miR-3470a	Stxbp4	✓	syntaxin binding protein 4	Tomar et al. 2024
61	mmu-miR-3470a	Sim1	✓	single-minded family bHLH transcription factor 1	Tomar et al. 2024
61	mmu-miR-3470a	Srsf6	✓	serine/arginine-rich splicing factor 6	Tomar et al. 2024
61	mmu-miR-3470a	Oprk1	✓	opioid receptor, kappa 1	Tomar et al. 2024
61	mmu-miR-3470a	Fyb2	✓	FYN binding protein 2	Tomar et al. 2024
61	mmu-miR-3470a	Osbpl2	✓	oxysterol binding protein-like 2	Tomar et al. 2024
61	mmu-miR-3470a	Socs5	✓	suppressor of cytokine signaling 5	Tomar et al. 2024
61	mmu-miR-3470a	Armcx4	✓	armadillo repeat containing, X-linked 4	Tomar et al. 2024
61	mmu-miR-3470a	Trim39	✓	tripartite motif-containing 39	Tomar et al. 2024
61	mmu-miR-3470a	Synpo2l	✓	synaptopodin 2-like	Tomar et al. 2024
61	mmu-miR-3470a	Pkd2l2	✓	polycystic kidney disease 2-like 2	Tomar et al. 2024
61	mmu-miR-3470a	Fut9	✓	fucosyltransferase 9	Tomar et al. 2024
61	mmu-miR-1291	Kat2a	✓	K(lysine) acetyltransferase 2A	Tomar et al. 2024
61	mmu-miR-1291	Tnip1	✓	TNFAIP3 interacting protein 1	Tomar et al. 2024
61	mmu-miR-1291	Fam168a	✓	family with sequence similarity 168, member A	Tomar et al. 2024
61	mmu-miR-1291	Arntl	✓	aryl hydrocarbon receptor nuclear translocator-like	Tomar et al. 2024
61	mmu-miR-1291	Clcn7	✓	chloride channel, voltage-sensitive 7	Tomar et al. 2024
61	mmu-miR-1291	Myct1	✓	myc target 1	Tomar et al. 2024
61	mmu-miR-1291	Scn8a	✓	sodium channel, voltage-gated, type VIII, alpha	Tomar et al. 2024
61	mmu-miR-1291	Sp1	✓	trans-acting transcription factor 1	Tomar et al. 2024
61	mmu-miR-1291	Apc2	✓	adenomatosis polyposis coli 2	Tomar et al. 2024
61	mmu-miR-1291	Slc22a23	✓	solute carrier family 22, member 23	Tomar et al. 2024
60	mmu-miR-3535	Pde10a	✓	phosphodiesterase 10A	Tomar et al. 2024
60	mmu-miR-3535	Txlnb	✓	taxilin beta	Tomar et al. 2024
60	mmu-miR-3535	Ptprd	✓	protein tyrosine phosphatase, receptor type, D	Tomar et al. 2024
60	mmu-miR-3535	Hras	✓	Harvey rat sarcoma virus oncogene	Tomar et al. 2024
60	mmu-miR-3535	Gprin1	✓	G protein-regulated inducer of neurite outgrowth 1	Tomar et al. 2024
60	mmu-miR-3535	Zfp950		zinc finger protein 950	Tomar et al. 2024
60	mmu-miR-3535	Ogfod1	✓	2-oxoglutarate and iron-dependent oxygenase domain containing 1	Tomar et al. 2024
60	mmu-miR-3535	Zscan12	✓	zinc finger and SCAN domain containing 12	Tomar et al. 2024
60	mmu-miR-3470b	Afg3l1		AFG3-like AAA ATPase 1	Tomar et al. 2024
60	mmu-miR-3470b	Egr1	✓	early growth response 1	Tomar et al. 2024
60	mmu-miR-3470b	4921507P07Rik		RIKEN cDNA 4921507P07 gene	Tomar et al. 2024
60	mmu-miR-3470b	Ephb4	✓	Eph receptor B4	Tomar et al. 2024
60	mmu-miR-3470b	Lss	✓	lanosterol synthase	Tomar et al. 2024
60	mmu-miR-3470b	Rapgef4	✓	Rap guanine nucleotide exchange factor (GEF) 4	Tomar et al. 2024
60	mmu-miR-3470b	Zfp941		zinc finger protein 941	Tomar et al. 2024
60	mmu-miR-3470b	Dnmbp	✓	dynamin binding protein	Tomar et al. 2024
60	mmu-miR-3470b	Mpp5	✓	membrane protein, palmitoylated 5 (MAGUK p55 subfamily member 5)	Tomar et al. 2024
60	mmu-miR-3470a	Tppp	✓	tubulin polymerization promoting protein	Tomar et al. 2024
60	mmu-miR-3470a	Zfp935		zinc finger protein 935	Tomar et al. 2024
60	mmu-miR-3470a	Flt3	✓	FMS-like tyrosine kinase 3	Tomar et al. 2024
60	mmu-miR-3470a	Mei4	✓	meiotic double-stranded break formation protein 4	Tomar et al. 2024
60	mmu-miR-3470a	Zc3hav1l	✓	zinc finger CCCH-type, antiviral 1-like	Tomar et al. 2024
60	mmu-miR-3470a	Ssbp2	✓	single-stranded DNA binding protein 2	Tomar et al. 2024
60	mmu-miR-3470a	Slc28a2	✓	solute carrier family 28 (sodium-coupled nucleoside transporter), member 2	Tomar et al. 2024
60	mmu-miR-3470a	Npy1r	✓	neuropeptide Y receptor Y1	Tomar et al. 2024
60	mmu-miR-3470a	Prkaa2	✓	protein kinase, AMP-activated, alpha 2 catalytic subunit	Tomar et al. 2024
60	mmu-miR-3470a	Necab1	✓	N-terminal EF-hand calcium binding protein 1	Tomar et al. 2024
60	mmu-miR-3470a	Ubxn4	✓	UBX domain protein 4	Tomar et al. 2024
60	mmu-miR-3470a	Dnaja3	✓	DnaJ heat shock protein family (Hsp40) member A3	Tomar et al. 2024
60	mmu-miR-3470a	LTO1	✓	ABCE maturation factor	Tomar et al. 2024
60	mmu-miR-3470a	Sprr2a1		small proline-rich protein 2A1	Tomar et al. 2024
60	mmu-miR-3470a	Gtf3c4	✓	general transcription factor IIIC, polypeptide 4	Tomar et al. 2024
60	mmu-miR-3470a	Lrrc8e	✓	leucine rich repeat containing 8 family, member E	Tomar et al. 2024
60	mmu-miR-3470a	Olfr558		olfactory receptor 558	Tomar et al. 2024
60	mmu-miR-3470a	Elk4	✓	ELK4, member of ETS oncogene family	Tomar et al. 2024
60	mmu-miR-3470a	Prx	✓	periaxin	Tomar et al. 2024
60	mmu-miR-3470a	Atxn3	✓	ataxin 3	Tomar et al. 2024
60	mmu-miR-3470a	Mzt1	✓	mitotic spindle organizing protein 1	Tomar et al. 2024
60	mmu-miR-3470a	Sprr2a2		small proline-rich protein 2A2	Tomar et al. 2024
60	mmu-miR-3470a	Gm14085		predicted gene 14085	Tomar et al. 2024
60	mmu-miR-3470a	Usp4	✓	ubiquitin specific peptidase 4 (proto-oncogene)	Tomar et al. 2024
60	mmu-miR-3470a	Mmadhc	✓	methylmalonic aciduria (cobalamin deficiency) cblD type, with homocystinuria	Tomar et al. 2024
60	mmu-miR-3470a	Phf20	✓	PHD finger protein 20	Tomar et al. 2024
60	mmu-miR-3470a	Arid1b	✓	AT rich interactive domain 1B (SWI-like)	Tomar et al. 2024
60	mmu-miR-3470a	Slc38a6	✓	solute carrier family 38, member 6	Tomar et al. 2024
60	mmu-miR-3470a	Rab3gap2	✓	RAB3 GTPase activating protein subunit 2	Tomar et al. 2024
60	mmu-miR-3470a	Neurod1	✓	neurogenic differentiation 1	Tomar et al. 2024
60	mmu-miR-3470a	Msrb3	✓	methionine sulfoxide reductase B3	Tomar et al. 2024
60	mmu-miR-3470a	Ubac1	✓	ubiquitin associated domain containing 1	Tomar et al. 2024
60	mmu-miR-3470a	Ddr2	✓	discoidin domain receptor family, member 2	Tomar et al. 2024
60	mmu-miR-3470a	Adcyap1	✓	adenylate cyclase activating polypeptide 1	Tomar et al. 2024
60	mmu-miR-3470a	Cntnap3	✓	contactin associated protein-like 3	Tomar et al. 2024
60	mmu-miR-3470a	Slc35g1	✓	solute carrier family 35, member G1	Tomar et al. 2024
60	mmu-miR-3470a	Ptpn7	✓	protein tyrosine phosphatase, non-receptor type 7	Tomar et al. 2024
60	mmu-miR-1291	Mid2	✓	midline 2	Tomar et al. 2024
60	mmu-miR-1291	Tmem63b	✓	transmembrane protein 63b	Tomar et al. 2024
60	mmu-miR-1291	Fgd4	✓	FYVE, RhoGEF and PH domain containing 4	Tomar et al. 2024
60	mmu-miR-1291	Rreb1	✓	ras responsive element binding protein 1	Tomar et al. 2024
60	mmu-miR-1291	Abca1	✓	ATP-binding cassette, sub-family A (ABC1), member 1	Tomar et al. 2024
60	mmu-miR-1291	Chl1	✓	cell adhesion molecule L1-like	Tomar et al. 2024
60	mmu-miR-1291	Setd5	✓	SET domain containing 5	Tomar et al. 2024
60	mmu-miR-1291	Zfp113		zinc finger protein 113	Tomar et al. 2024
60	mmu-miR-1291	Atp2b2	✓	ATPase, Ca++ transporting, plasma membrane 2	Tomar et al. 2024
60	mmu-miR-1291	Usp47	✓	ubiquitin specific peptidase 47	Tomar et al. 2024
60	mmu-miR-1291	Prdm1	✓	PR domain containing 1, with ZNF domain	Tomar et al. 2024
60	mmu-miR-1291	Syt2	✓	synaptotagmin II	Tomar et al. 2024
60	mmu-miR-1291	Sdc2	✓	syndecan 2	Tomar et al. 2024
60	mmu-miR-1291	Rgs6	✓	regulator of G-protein signaling 6	Tomar et al. 2024
100	mmu-miR-25-3p	Cpeb3	✓	cytoplasmic polyadenylation element binding protein 3	Tomar et al. 2024
100	mmu-miR-25-3p	Slc12a5	✓	solute carrier family 12, member 5	Tomar et al. 2024
99	mmu-miR-7241-3p	Hhip	✓	Hedgehog-interacting protein	Tomar et al. 2024
99	mmu-miR-34c-3p	Zdhhc21	✓	zinc finger, DHHC domain containing 21	Tomar et al. 2024
99	mmu-miR-25-3p	Itgav	✓	integrin alpha V	Tomar et al. 2024
99	mmu-miR-25-3p	Dsc2	✓	desmocollin 2	Tomar et al. 2024
99	mmu-miR-25-3p	Map2k4	✓	mitogen-activated protein kinase kinase 4	Tomar et al. 2024
99	mmu-miR-25-3p	Morc3	✓	microrchidia 3	Tomar et al. 2024
99	mmu-miR-25-3p	Myo1b	✓	myosin IB	Tomar et al. 2024
99	mmu-miR-25-3p	Peak1	✓	pseudopodium-enriched atypical kinase 1	Tomar et al. 2024
99	mmu-miR-25-3p	Fnip1	✓	folliculin interacting protein 1	Tomar et al. 2024
99	mmu-miR-25-3p	G3bp2	✓	GTPase activating protein (SH3 domain) binding protein 2	Tomar et al. 2024
99	mmu-miR-25-3p	Nox4	✓	NADPH oxidase 4	Tomar et al. 2024
99	mmu-miR-25-3p	Cd69	✓	CD69 antigen	Tomar et al. 2024
99	mmu-miR-25-3p	Snx13	✓	sorting nexin 13	Tomar et al. 2024
99	mmu-miR-25-3p	Fbxw7	✓	F-box and WD-40 domain protein 7	Tomar et al. 2024
99	mmu-miR-25-3p	Man2a1	✓	mannosidase 2, alpha 1	Tomar et al. 2024
99	mmu-miR-871-3p	Nek5	✓	NIMA (never in mitosis gene a)-related expressed kinase 5	Tomar et al. 2024
99	mmu-miR-871-3p	Rtf1	✓	RTF1, Paf1/RNA polymerase II complex component	Tomar et al. 2024
99	mmu-miR-34b-3p	Zdhhc21	✓	zinc finger, DHHC domain containing 21	Tomar et al. 2024
98	mmu-miR-881-3p	Nptx1	✓	neuronal pentraxin 1	Tomar et al. 2024
98	mmu-miR-25-3p	Pcdh11x	✓	protocadherin 11 X-linked	Tomar et al. 2024
98	mmu-miR-25-3p	Lhfpl2	✓	lipoma HMGIC fusion partner-like 2	Tomar et al. 2024
98	mmu-miR-25-3p	Ric1	✓	RAB6A GEF complex partner 1	Tomar et al. 2024
98	mmu-miR-25-3p	Dennd1b	✓	DENN/MADD domain containing 1B	Tomar et al. 2024
98	mmu-miR-25-3p	Ergic2	✓	ERGIC and golgi 2	Tomar et al. 2024
98	mmu-miR-25-3p	Hipk3	✓	homeodomain interacting protein kinase 3	Tomar et al. 2024
98	mmu-miR-25-3p	Klhl14	✓	kelch-like 14	Tomar et al. 2024
98	mmu-miR-25-3p	Dnajb9	✓	DnaJ heat shock protein family (Hsp40) member B9	Tomar et al. 2024
98	mmu-miR-871-3p	Ntng1	✓	netrin G1	Tomar et al. 2024
97	mmu-miR-7241-3p	Nkain2	✓	Na+/K+ transporting ATPase interacting 2	Tomar et al. 2024
97	mmu-miR-7241-3p	Lnx1	✓	ligand of numb-protein X 1	Tomar et al. 2024
97	mmu-miR-881-3p	Trio	✓	triple functional domain (PTPRF interacting)	Tomar et al. 2024
97	mmu-miR-25-3p	Cep41	✓	centrosomal protein 41	Tomar et al. 2024
97	mmu-miR-25-3p	Isca1	✓	iron-sulfur cluster assembly 1	Tomar et al. 2024
97	mmu-miR-25-3p	A830018L16Rik		RIKEN cDNA A830018L16 gene	Tomar et al. 2024
97	mmu-miR-25-3p	Usp28	✓	ubiquitin specific peptidase 28	Tomar et al. 2024
97	mmu-miR-25-3p	Klf4	✓	Kruppel-like factor 4 (gut)	Tomar et al. 2024
97	mmu-miR-25-3p	Btg2	✓	B cell translocation gene 2, anti-proliferative	Tomar et al. 2024
97	mmu-miR-25-3p	Rsbn1	✓	rosbin, round spermatid basic protein 1	Tomar et al. 2024
97	mmu-miR-25-3p	Dcaf6	✓	DDB1 and CUL4 associated factor 6	Tomar et al. 2024
97	mmu-miR-25-3p	Scn8a	✓	sodium channel, voltage-gated, type VIII, alpha	Tomar et al. 2024
97	mmu-miR-25-3p	Kmt5b	✓	lysine methyltransferase 5B	Tomar et al. 2024
97	mmu-miR-25-3p	4932438A13Rik		RIKEN cDNA 4932438A13 gene	Tomar et al. 2024
97	mmu-miR-7222-3p	Rab8a	✓	RAB8A, member RAS oncogene family	Tomar et al. 2024
97	mmu-miR-7222-3p	Sgsm1	✓	small G protein signaling modulator 1	Tomar et al. 2024
96	mmu-miR-7241-3p	Atp11c	✓	ATPase, class VI, type 11C	Tomar et al. 2024
96	mmu-miR-881-3p	Snap25	✓	synaptosomal-associated protein 25	Tomar et al. 2024
96	mmu-miR-881-3p	Pcdh15	✓	protocadherin 15	Tomar et al. 2024
96	mmu-miR-881-3p	Crkl	✓	v-crk avian sarcoma virus CT10 oncogene homolog-like	Tomar et al. 2024
96	mmu-miR-881-3p	Taf4b	✓	TATA-box binding protein associated factor 4b	Tomar et al. 2024
96	mmu-miR-25-3p	Syn2	✓	synapsin II	Tomar et al. 2024
96	mmu-miR-25-3p	Slx4	✓	SLX4 structure-specific endonuclease subunit homolog (S. cerevisiae)	Tomar et al. 2024
96	mmu-miR-25-3p	Hand2	✓	heart and neural crest derivatives expressed 2	Tomar et al. 2024
96	mmu-miR-25-3p	Slc17a6	✓	solute carrier family 17 (sodium-dependent inorganic phosphate cotransporter), member 6	Tomar et al. 2024
96	mmu-miR-25-3p	Ddc	✓	dopa decarboxylase	Tomar et al. 2024
96	mmu-miR-25-3p	Cdca7l	✓	cell division cycle associated 7 like	Tomar et al. 2024
96	mmu-miR-871-3p	Cacna2d3	✓	calcium channel, voltage-dependent, alpha2/delta subunit 3	Tomar et al. 2024
96	mmu-miR-7222-3p	Zfyve27	✓	zinc finger, FYVE domain containing 27	Tomar et al. 2024
95	mmu-miR-881-3p	Relch	✓	RAB11 binding and LisH domain, coiled-coil and HEAT repeat containing	Tomar et al. 2024
95	mmu-miR-34c-3p	Flt3	✓	FMS-like tyrosine kinase 3	Tomar et al. 2024
95	mmu-miR-25-3p	Dpp10	✓	dipeptidylpeptidase 10	Tomar et al. 2024
95	mmu-miR-25-3p	Tob1	✓	transducer of ErbB-2.1	Tomar et al. 2024
95	mmu-miR-25-3p	Col27a1	✓	collagen, type XXVII, alpha 1	Tomar et al. 2024
95	mmu-miR-25-3p	Gramd3	✓	GRAM domain containing 3	Tomar et al. 2024
95	mmu-miR-25-3p	Pcolce2	✓	procollagen C-endopeptidase enhancer 2	Tomar et al. 2024
95	mmu-miR-25-3p	Adam10	✓	a disintegrin and metallopeptidase domain 10	Tomar et al. 2024
95	mmu-miR-25-3p	Zfyve21	✓	zinc finger, FYVE domain containing 21	Tomar et al. 2024
95	mmu-miR-25-3p	Cldn11	✓	claudin 11	Tomar et al. 2024
95	mmu-miR-25-3p	Atxn3	✓	ataxin 3	Tomar et al. 2024
95	mmu-miR-25-3p	Ugp2	✓	UDP-glucose pyrophosphorylase 2	Tomar et al. 2024
95	mmu-miR-25-3p	Rhpn2	✓	rhophilin, Rho GTPase binding protein 2	Tomar et al. 2024
95	mmu-miR-25-3p	Mia3	✓	melanoma inhibitory activity 3	Tomar et al. 2024
95	mmu-miR-25-3p	Zfp521		zinc finger protein 521	Tomar et al. 2024
95	mmu-miR-25-3p	Ttc9	✓	tetratricopeptide repeat domain 9	Tomar et al. 2024
95	mmu-miR-25-3p	Nlgn1	✓	neuroligin 1	Tomar et al. 2024
95	mmu-miR-25-3p	Rnf38	✓	ring finger protein 38	Tomar et al. 2024
95	mmu-miR-25-3p	Ptar1	✓	protein prenyltransferase alpha subunit repeat containing 1	Tomar et al. 2024
95	mmu-miR-25-3p	Nefm	✓	neurofilament, medium polypeptide	Tomar et al. 2024
95	mmu-miR-25-3p	Gpr180	✓	G protein-coupled receptor 180	Tomar et al. 2024
95	mmu-miR-25-3p	Ppcs	✓	phosphopantothenoylcysteine synthetase	Tomar et al. 2024
95	mmu-miR-25-3p	Gnpda2	✓	glucosamine-6-phosphate deaminase 2	Tomar et al. 2024
95	mmu-miR-25-3p	Hivep1	✓	human immunodeficiency virus type I enhancer binding protein 1	Tomar et al. 2024
95	mmu-miR-25-3p	Adam23	✓	a disintegrin and metallopeptidase domain 23	Tomar et al. 2024
95	mmu-miR-871-3p	Ppp1r1b	✓	protein phosphatase 1, regulatory inhibitor subunit 1B	Tomar et al. 2024
95	mmu-miR-7222-3p	Max	✓	Max protein	Tomar et al. 2024
95	mmu-miR-7222-3p	Ube2q1	✓	ubiquitin-conjugating enzyme E2Q family member 1	Tomar et al. 2024
95	mmu-miR-34b-3p	Flt3	✓	FMS-like tyrosine kinase 3	Tomar et al. 2024
94	mmu-miR-7241-3p	Bclaf3	✓	Bclaf1 and Thrap3 family member 3	Tomar et al. 2024
94	mmu-miR-7241-3p	1700019A02Rik		RIKEN cDNA 1700019A02 gene	Tomar et al. 2024
94	mmu-miR-881-3p	Wdr43	✓	WD repeat domain 43	Tomar et al. 2024
94	mmu-miR-881-3p	Pou5f2	✓	POU domain class 5, transcription factor 2	Tomar et al. 2024
94	mmu-miR-881-3p	Pcdhb14	✓	protocadherin beta 14	Tomar et al. 2024
94	mmu-miR-881-3p	Ube3a	✓	ubiquitin protein ligase E3A	Tomar et al. 2024
94	mmu-miR-881-3p	Larp4	✓	La ribonucleoprotein domain family, member 4	Tomar et al. 2024
94	mmu-miR-881-3p	Pcdh9	✓	protocadherin 9	Tomar et al. 2024
94	mmu-miR-34c-3p	Wdr48	✓	WD repeat domain 48	Tomar et al. 2024
94	mmu-miR-34c-3p	Gbp8		guanylate-binding protein 8	Tomar et al. 2024
94	mmu-miR-25-3p	Ccnc	✓	cyclin C	Tomar et al. 2024
94	mmu-miR-25-3p	Trim65	✓	tripartite motif-containing 65	Tomar et al. 2024
94	mmu-miR-25-3p	Usp36	✓	ubiquitin specific peptidase 36	Tomar et al. 2024
94	mmu-miR-25-3p	Bcl11b	✓	B cell leukemia/lymphoma 11B	Tomar et al. 2024
94	mmu-miR-25-3p	Gata6	✓	GATA binding protein 6	Tomar et al. 2024
94	mmu-miR-25-3p	Nckap5	✓	NCK-associated protein 5	Tomar et al. 2024
94	mmu-miR-25-3p	Fancm	✓	Fanconi anemia, complementation group M	Tomar et al. 2024
94	mmu-miR-25-3p	Iqgap2	✓	IQ motif containing GTPase activating protein 2	Tomar et al. 2024
94	mmu-miR-25-3p	Myo5a	✓	myosin VA	Tomar et al. 2024
94	mmu-miR-25-3p	Fmn2	✓	formin 2	Tomar et al. 2024
94	mmu-miR-25-3p	Ptpro	✓	protein tyrosine phosphatase, receptor type, O	Tomar et al. 2024
94	mmu-miR-25-3p	Grhl1	✓	grainyhead like transcription factor 1	Tomar et al. 2024
94	mmu-miR-25-3p	Glra1	✓	glycine receptor, alpha 1 subunit	Tomar et al. 2024
94	mmu-miR-25-3p	Evx2	✓	even-skipped homeobox 2	Tomar et al. 2024
94	mmu-miR-871-3p	Cul5	✓	cullin 5	Tomar et al. 2024
94	mmu-miR-7222-3p	Kcne1	✓	potassium voltage-gated channel, Isk-related subfamily, member 1	Tomar et al. 2024
94	mmu-miR-7222-3p	Pacs2	✓	phosphofurin acidic cluster sorting protein 2	Tomar et al. 2024
94	mmu-miR-7222-3p	Ifi208		interferon activated gene 208	Tomar et al. 2024
94	mmu-miR-7222-3p	Relt	✓	RELT tumor necrosis factor receptor	Tomar et al. 2024
94	mmu-miR-7222-3p	Tmem186	✓	transmembrane protein 186	Tomar et al. 2024
94	mmu-miR-7222-3p	Tmem117	✓	transmembrane protein 117	Tomar et al. 2024
94	mmu-miR-7222-3p	Tmc1	✓	transmembrane channel-like gene family 1	Tomar et al. 2024
94	mmu-miR-34b-3p	Wdr48	✓	WD repeat domain 48	Tomar et al. 2024
94	mmu-miR-34b-3p	Gbp8		guanylate-binding protein 8	Tomar et al. 2024
93	mmu-miR-7241-3p	Acad11	✓	acyl-Coenzyme A dehydrogenase family, member 11	Tomar et al. 2024
93	mmu-miR-7241-3p	Rnf149	✓	ring finger protein 149	Tomar et al. 2024
93	mmu-miR-881-3p	Trak2	✓	trafficking protein, kinesin binding 2	Tomar et al. 2024
93	mmu-miR-881-3p	Stxbp5l	✓	syntaxin binding protein 5-like	Tomar et al. 2024
93	mmu-miR-881-3p	Rbm27	✓	RNA binding motif protein 27	Tomar et al. 2024
93	mmu-miR-881-3p	Glra2	✓	glycine receptor, alpha 2 subunit	Tomar et al. 2024
93	mmu-miR-881-3p	Arid4b	✓	AT rich interactive domain 4B (RBP1-like)	Tomar et al. 2024
93	mmu-miR-34c-3p	Pacsin2	✓	protein kinase C and casein kinase substrate in neurons 2	Tomar et al. 2024
93	mmu-miR-34c-3p	Nckap1	✓	NCK-associated protein 1	Tomar et al. 2024
93	mmu-miR-25-3p	Ppp1r37	✓	protein phosphatase 1, regulatory subunit 37	Tomar et al. 2024
93	mmu-miR-25-3p	Tob2	✓	transducer of ERBB2, 2	Tomar et al. 2024
93	mmu-miR-25-3p	Atp7a	✓	ATPase, Cu++ transporting, alpha polypeptide	Tomar et al. 2024
93	mmu-miR-25-3p	Atxn1	✓	ataxin 1	Tomar et al. 2024
93	mmu-miR-25-3p	Pip5k1c	✓	phosphatidylinositol-4-phosphate 5-kinase, type 1 gamma	Tomar et al. 2024
93	mmu-miR-25-3p	Pitpna	✓	phosphatidylinositol transfer protein, alpha	Tomar et al. 2024
93	mmu-miR-25-3p	Dennd4b	✓	DENN/MADD domain containing 4B	Tomar et al. 2024
93	mmu-miR-25-3p	Eomes	✓	eomesodermin	Tomar et al. 2024
93	mmu-miR-25-3p	Foxn2	✓	forkhead box N2	Tomar et al. 2024
93	mmu-miR-25-3p	Itpr1	✓	inositol 1,4,5-trisphosphate receptor 1	Tomar et al. 2024
93	mmu-miR-25-3p	Tef	✓	thyrotroph embryonic factor	Tomar et al. 2024
93	mmu-miR-25-3p	Kat2b	✓	K(lysine) acetyltransferase 2B	Tomar et al. 2024
93	mmu-miR-25-3p	Tent4a	✓	terminal nucleotidyltransferase 4A	Tomar et al. 2024
93	mmu-miR-25-3p	Ccnjl	✓	cyclin J-like	Tomar et al. 2024
93	mmu-miR-25-3p	Itprid2	✓	ITPR interacting domain containing 2	Tomar et al. 2024
93	mmu-miR-25-3p	Golga4	✓	golgi autoantigen, golgin subfamily a, 4	Tomar et al. 2024
93	mmu-miR-25-3p	Pnisr	✓	PNN interacting serine/arginine-rich	Tomar et al. 2024
93	mmu-miR-25-3p	Phlpp2	✓	PH domain and leucine rich repeat protein phosphatase 2	Tomar et al. 2024
93	mmu-miR-25-3p	Slc6a1	✓	solute carrier family 6 (neurotransmitter transporter, GABA), member 1	Tomar et al. 2024
93	mmu-miR-871-3p	Pcdhb16	✓	protocadherin beta 16	Tomar et al. 2024
93	mmu-miR-7222-3p	Ifit1	✓	interferon-induced protein with tetratricopeptide repeats 1	Tomar et al. 2024
93	mmu-miR-7222-3p	Gimap8	✓	GTPase, IMAP family member 8	Tomar et al. 2024
93	mmu-miR-7222-3p	Nyx	✓	nyctalopin	Tomar et al. 2024
93	mmu-miR-7222-3p	Lypla2	✓	lysophospholipase 2	Tomar et al. 2024
93	mmu-miR-34b-3p	Pacsin2	✓	protein kinase C and casein kinase substrate in neurons 2	Tomar et al. 2024
93	mmu-miR-34b-3p	Nckap1	✓	NCK-associated protein 1	Tomar et al. 2024
92	mmu-miR-7241-3p	Syk	✓	spleen tyrosine kinase	Tomar et al. 2024
92	mmu-miR-7241-3p	Erich5	✓	glutamate rich 5	Tomar et al. 2024
92	mmu-miR-881-3p	Ssh2	✓	slingshot protein phosphatase 2	Tomar et al. 2024
92	mmu-miR-881-3p	Ifih1	✓	interferon induced with helicase C domain 1	Tomar et al. 2024
92	mmu-miR-34c-3p	Pcdhb14	✓	protocadherin beta 14	Tomar et al. 2024
92	mmu-miR-34c-3p	Tcaim	✓	T cell activation inhibitor, mitochondrial	Tomar et al. 2024
92	mmu-miR-34c-3p	Fam120a	✓	family with sequence similarity 120, member A	Tomar et al. 2024
92	mmu-miR-25-3p	Gfpt2	✓	glutamine fructose-6-phosphate transaminase 2	Tomar et al. 2024
92	mmu-miR-25-3p	Adam19	✓	a disintegrin and metallopeptidase domain 19 (meltrin beta)	Tomar et al. 2024
92	mmu-miR-25-3p	Hecw1	✓	HECT, C2 and WW domain containing E3 ubiquitin protein ligase 1	Tomar et al. 2024
92	mmu-miR-25-3p	Pp2d1	✓	protein phosphatase 2C-like domain containing 1	Tomar et al. 2024
92	mmu-miR-25-3p	Dmxl1	✓	Dmx-like 1	Tomar et al. 2024
92	mmu-miR-25-3p	Pcgf3	✓	polycomb group ring finger 3	Tomar et al. 2024
92	mmu-miR-25-3p	Gnaq	✓	guanine nucleotide binding protein, alpha q polypeptide	Tomar et al. 2024
92	mmu-miR-25-3p	Xrn1	✓	5'-3' exoribonuclease 1	Tomar et al. 2024
92	mmu-miR-25-3p	Rgs17	✓	regulator of G-protein signaling 17	Tomar et al. 2024
92	mmu-miR-25-3p	Itga6	✓	integrin alpha 6	Tomar et al. 2024
92	mmu-miR-25-3p	Adamtsl1	✓	ADAMTS-like 1	Tomar et al. 2024
92	mmu-miR-25-3p	Cpeb4	✓	cytoplasmic polyadenylation element binding protein 4	Tomar et al. 2024
92	mmu-miR-25-3p	Sox11	✓	SRY (sex determining region Y)-box 11	Tomar et al. 2024
92	mmu-miR-25-3p	Greb1l	✓	growth regulation by estrogen in breast cancer-like	Tomar et al. 2024
92	mmu-miR-25-3p	Rbpms2	✓	RNA binding protein with multiple splicing 2	Tomar et al. 2024
92	mmu-miR-871-3p	Ube2g1	✓	ubiquitin-conjugating enzyme E2G 1	Tomar et al. 2024
92	mmu-miR-871-3p	Mllt3	✓	myeloid/lymphoid or mixed-lineage leukemia; translocated to, 3	Tomar et al. 2024
92	mmu-miR-871-3p	Pla2r1	✓	phospholipase A2 receptor 1	Tomar et al. 2024
92	mmu-miR-7222-3p	Megf11	✓	multiple EGF-like-domains 11	Tomar et al. 2024
92	mmu-miR-7222-3p	Nhsl2	✓	NHS-like 2	Tomar et al. 2024
92	mmu-miR-7222-3p	Mtmr4	✓	myotubularin related protein 4	Tomar et al. 2024
92	mmu-miR-7222-3p	Kbtbd2	✓	kelch repeat and BTB (POZ) domain containing 2	Tomar et al. 2024
92	mmu-miR-34b-3p	Pcdhb14	✓	protocadherin beta 14	Tomar et al. 2024
92	mmu-miR-34b-3p	Tcaim	✓	T cell activation inhibitor, mitochondrial	Tomar et al. 2024
92	mmu-miR-34b-3p	Fam120a	✓	family with sequence similarity 120, member A	Tomar et al. 2024
91	mmu-miR-7241-3p	Api5	✓	apoptosis inhibitor 5	Tomar et al. 2024
91	mmu-miR-7241-3p	B020004C17Rik		RIKEN cDNA B020004C17 gene	Tomar et al. 2024
91	mmu-miR-881-3p	Rab6a	✓	RAB6A, member RAS oncogene family	Tomar et al. 2024
91	mmu-miR-881-3p	Ahsa2	✓	AHA1, activator of heat shock protein ATPase 2	Tomar et al. 2024
91	mmu-miR-881-3p	Zfp97		zinc finger protein 97	Tomar et al. 2024
91	mmu-miR-881-3p	Ctsl	✓	cathepsin L	Tomar et al. 2024
91	mmu-miR-881-3p	Ywhaz	✓	tyrosine 3-monooxygenase/tryptophan 5-monooxygenase activation protein, zeta polypeptide	Tomar et al. 2024
91	mmu-miR-881-3p	Zfp960		zinc finger protein 960	Tomar et al. 2024
91	mmu-miR-34c-3p	Eif4e	✓	eukaryotic translation initiation factor 4E	Tomar et al. 2024
91	mmu-miR-34c-3p	Gm2042		predicted gene 2042	Tomar et al. 2024
91	mmu-miR-34c-3p	Abhd13	✓	abhydrolase domain containing 13	Tomar et al. 2024
91	mmu-miR-34c-3p	Cd226	✓	CD226 antigen	Tomar et al. 2024
91	mmu-miR-34c-3p	Tmem33	✓	transmembrane protein 33	Tomar et al. 2024
91	mmu-miR-34c-3p	U2af1	✓	U2 small nuclear ribonucleoprotein auxiliary factor (U2AF) 1	Tomar et al. 2024
91	mmu-miR-34c-3p	Zfp2	✓	zinc finger protein 2	Tomar et al. 2024
91	mmu-miR-25-3p	Tulp4	✓	tubby like protein 4	Tomar et al. 2024
91	mmu-miR-25-3p	Spryd4	✓	SPRY domain containing 4	Tomar et al. 2024
91	mmu-miR-25-3p	Edem1	✓	ER degradation enhancer, mannosidase alpha-like 1	Tomar et al. 2024
91	mmu-miR-25-3p	Fam160b1	✓	family with sequence similarity 160, member B1	Tomar et al. 2024
91	mmu-miR-25-3p	Gata2	✓	GATA binding protein 2	Tomar et al. 2024
91	mmu-miR-25-3p	Zfc3h1	✓	zinc finger, C3H1-type containing	Tomar et al. 2024
91	mmu-miR-25-3p	Fnip2	✓	folliculin interacting protein 2	Tomar et al. 2024
91	mmu-miR-25-3p	Gid4	✓	GID complex subunit 4, VID24 homolog	Tomar et al. 2024
91	mmu-miR-25-3p	Wwp2	✓	WW domain containing E3 ubiquitin protein ligase 2	Tomar et al. 2024
91	mmu-miR-25-3p	Grp	✓	gastrin releasing peptide	Tomar et al. 2024
91	mmu-miR-25-3p	Slc25a36	✓	solute carrier family 25, member 36	Tomar et al. 2024
91	mmu-miR-25-3p	Ranbp9	✓	RAN binding protein 9	Tomar et al. 2024
91	mmu-miR-25-3p	Dtx2	✓	deltex 2, E3 ubiquitin ligase	Tomar et al. 2024
91	mmu-miR-25-3p	Sh3pxd2a	✓	SH3 and PX domains 2A	Tomar et al. 2024
91	mmu-miR-25-3p	Med19	✓	mediator complex subunit 19	Tomar et al. 2024
91	mmu-miR-25-3p	Cdk16	✓	cyclin-dependent kinase 16	Tomar et al. 2024
91	mmu-miR-871-3p	Zfp354b		zinc finger protein 354B	Tomar et al. 2024
91	mmu-miR-871-3p	Slc27a4	✓	solute carrier family 27 (fatty acid transporter), member 4	Tomar et al. 2024
91	mmu-miR-871-3p	Ripk1	✓	receptor (TNFRSF)-interacting serine-threonine kinase 1	Tomar et al. 2024
91	mmu-miR-871-3p	Zfp202		zinc finger protein 202	Tomar et al. 2024
91	mmu-miR-7222-3p	Arhgap24	✓	Rho GTPase activating protein 24	Tomar et al. 2024
91	mmu-miR-7222-3p	Eln	✓	elastin	Tomar et al. 2024
91	mmu-miR-7222-3p	Paqr7	✓	progestin and adipoQ receptor family member VII	Tomar et al. 2024
91	mmu-miR-7222-3p	Trim8	✓	tripartite motif-containing 8	Tomar et al. 2024
91	mmu-miR-7222-3p	Snx33	✓	sorting nexin 33	Tomar et al. 2024
91	mmu-miR-7222-3p	Slc9a8	✓	solute carrier family 9 (sodium/hydrogen exchanger), member 8	Tomar et al. 2024
91	mmu-miR-7222-3p	Pdia6	✓	protein disulfide isomerase associated 6	Tomar et al. 2024
91	mmu-miR-7222-3p	Rbm27	✓	RNA binding motif protein 27	Tomar et al. 2024
91	mmu-miR-7222-3p	Rtraf	✓	RNA transcription, translation and transport factor	Tomar et al. 2024
91	mmu-miR-7222-3p	Jpt1	✓	Jupiter microtubule associated homolog 1	Tomar et al. 2024
91	mmu-miR-34b-3p	Eif4e	✓	eukaryotic translation initiation factor 4E	Tomar et al. 2024
91	mmu-miR-34b-3p	Gm2042		predicted gene 2042	Tomar et al. 2024
91	mmu-miR-34b-3p	Abhd13	✓	abhydrolase domain containing 13	Tomar et al. 2024
91	mmu-miR-34b-3p	Cd226	✓	CD226 antigen	Tomar et al. 2024
91	mmu-miR-34b-3p	Tmem33	✓	transmembrane protein 33	Tomar et al. 2024
91	mmu-miR-34b-3p	U2af1	✓	U2 small nuclear ribonucleoprotein auxiliary factor (U2AF) 1	Tomar et al. 2024
91	mmu-miR-34b-3p	Zfp2	✓	zinc finger protein 2	Tomar et al. 2024
90	mmu-miR-7241-3p	Agr2	✓	anterior gradient 2	Tomar et al. 2024
90	mmu-miR-7241-3p	Abraxas2	✓	BRISC complex subunit	Tomar et al. 2024
90	mmu-miR-7241-3p	Me3	✓	malic enzyme 3, NADP(+)-dependent, mitochondrial	Tomar et al. 2024
90	mmu-miR-7241-3p	Dbt	✓	dihydrolipoamide branched chain transacylase E2	Tomar et al. 2024
90	mmu-miR-881-3p	Spg11	✓	SPG11, spatacsin vesicle trafficking associated	Tomar et al. 2024
90	mmu-miR-881-3p	Asxl1	✓	additional sex combs like 1	Tomar et al. 2024
90	mmu-miR-881-3p	Sarnp	✓	SAP domain containing ribonucleoprotein	Tomar et al. 2024
90	mmu-miR-881-3p	Fcho2	✓	FCH domain only 2	Tomar et al. 2024
90	mmu-miR-881-3p	Ociad1	✓	OCIA domain containing 1	Tomar et al. 2024
90	mmu-miR-34c-3p	Dnase2b	✓	deoxyribonuclease II beta	Tomar et al. 2024
90	mmu-miR-25-3p	Paxbp1	✓	PAX3 and PAX7 binding protein 1	Tomar et al. 2024
90	mmu-miR-25-3p	Evi5	✓	ecotropic viral integration site 5	Tomar et al. 2024
90	mmu-miR-25-3p	Ssbp2	✓	single-stranded DNA binding protein 2	Tomar et al. 2024
90	mmu-miR-25-3p	Arrdc3	✓	arrestin domain containing 3	Tomar et al. 2024
90	mmu-miR-25-3p	Nsmf	✓	NMDA receptor synaptonuclear signaling and neuronal migration factor	Tomar et al. 2024
90	mmu-miR-25-3p	Bcl11a	✓	B cell CLL/lymphoma 11A (zinc finger protein)	Tomar et al. 2024
90	mmu-miR-25-3p	Hnf1b	✓	HNF1 homeobox B	Tomar et al. 2024
90	mmu-miR-25-3p	Fnbp4	✓	formin binding protein 4	Tomar et al. 2024
90	mmu-miR-25-3p	Slc24a3	✓	solute carrier family 24 (sodium/potassium/calcium exchanger), member 3	Tomar et al. 2024
90	mmu-miR-25-3p	Cux1	✓	cut-like homeobox 1	Tomar et al. 2024
90	mmu-miR-25-3p	Adamtsl3	✓	ADAMTS-like 3	Tomar et al. 2024
90	mmu-miR-25-3p	Wasl	✓	Wiskott-Aldrich syndrome-like (human)	Tomar et al. 2024
90	mmu-miR-25-3p	P3h3	✓	prolyl 3-hydroxylase 3	Tomar et al. 2024
90	mmu-miR-25-3p	Lats2	✓	large tumor suppressor 2	Tomar et al. 2024
90	mmu-miR-25-3p	Mboat2	✓	membrane bound O-acyltransferase domain containing 2	Tomar et al. 2024
90	mmu-miR-25-3p	Cic	✓	capicua transcriptional repressor	Tomar et al. 2024
90	mmu-miR-25-3p	Zeb2	✓	zinc finger E-box binding homeobox 2	Tomar et al. 2024
90	mmu-miR-871-3p	Stox2	✓	storkhead box 2	Tomar et al. 2024
90	mmu-miR-871-3p	Kmt2a	✓	lysine (K)-specific methyltransferase 2A	Tomar et al. 2024
90	mmu-miR-871-3p	Sgo1	✓	shugoshin 1	Tomar et al. 2024
90	mmu-miR-7222-3p	Basp1	✓	brain abundant, membrane attached signal protein 1	Tomar et al. 2024
90	mmu-miR-7222-3p	Gorasp1	✓	golgi reassembly stacking protein 1	Tomar et al. 2024
90	mmu-miR-7222-3p	Slc2a4	✓	solute carrier family 2 (facilitated glucose transporter), member 4	Tomar et al. 2024
90	mmu-miR-7222-3p	Mapk6	✓	mitogen-activated protein kinase 6	Tomar et al. 2024
90	mmu-miR-7222-3p	Cuedc2	✓	CUE domain containing 2	Tomar et al. 2024
90	mmu-miR-7222-3p	Ak2	✓	adenylate kinase 2	Tomar et al. 2024
90	mmu-miR-7222-3p	Celf1	✓	CUGBP, Elav-like family member 1	Tomar et al. 2024
90	mmu-miR-34b-3p	Dnase2b	✓	deoxyribonuclease II beta	Tomar et al. 2024
89	mmu-miR-7241-3p	H2-T24		histocompatibility 2, T region locus 24	Tomar et al. 2024
89	mmu-miR-7241-3p	Cpd	✓	carboxypeptidase D	Tomar et al. 2024
89	mmu-miR-7241-3p	Otc	✓	ornithine transcarbamylase	Tomar et al. 2024
89	mmu-miR-7241-3p	Rpgrip1l	✓	Rpgrip1-like	Tomar et al. 2024
89	mmu-miR-881-3p	Pam	✓	peptidylglycine alpha-amidating monooxygenase	Tomar et al. 2024
89	mmu-miR-881-3p	Ino80d	✓	INO80 complex subunit D	Tomar et al. 2024
89	mmu-miR-881-3p	Ppp3r1	✓	protein phosphatase 3, regulatory subunit B, alpha isoform (calcineurin B, type I)	Tomar et al. 2024
89	mmu-miR-881-3p	Ube2b	✓	ubiquitin-conjugating enzyme E2B	Tomar et al. 2024
89	mmu-miR-34c-3p	Atp11c	✓	ATPase, class VI, type 11C	Tomar et al. 2024
89	mmu-miR-34c-3p	Otud6b	✓	OTU domain containing 6B	Tomar et al. 2024
89	mmu-miR-34c-3p	Serpinf2	✓	serine (or cysteine) peptidase inhibitor, clade F, member 2	Tomar et al. 2024
89	mmu-miR-25-3p	Lpin1	✓	lipin 1	Tomar et al. 2024
89	mmu-miR-25-3p	Pkdcc	✓	protein kinase domain containing, cytoplasmic	Tomar et al. 2024
89	mmu-miR-25-3p	Zfp287		zinc finger protein 287	Tomar et al. 2024
89	mmu-miR-25-3p	Ppp1r12c	✓	protein phosphatase 1, regulatory subunit 12C	Tomar et al. 2024
89	mmu-miR-25-3p	Grip2	✓	glutamate receptor interacting protein 2	Tomar et al. 2024
89	mmu-miR-25-3p	Mast4	✓	microtubule associated serine/threonine kinase family member 4	Tomar et al. 2024
89	mmu-miR-25-3p	Bcat2	✓	branched chain aminotransferase 2, mitochondrial	Tomar et al. 2024
89	mmu-miR-25-3p	Cnep1r1	✓	CTD nuclear envelope phosphatase 1 regulatory subunit 1	Tomar et al. 2024
89	mmu-miR-25-3p	Map1b	✓	microtubule-associated protein 1B	Tomar et al. 2024
89	mmu-miR-25-3p	Sgk3	✓	serum/glucocorticoid regulated kinase 3	Tomar et al. 2024
89	mmu-miR-25-3p	Strn3	✓	striatin, calmodulin binding protein 3	Tomar et al. 2024
89	mmu-miR-25-3p	Ube2w	✓	ubiquitin-conjugating enzyme E2W (putative)	Tomar et al. 2024
89	mmu-miR-25-3p	Jarid2	✓	jumonji, AT rich interactive domain 2	Tomar et al. 2024
89	mmu-miR-871-3p	Tmem44	✓	transmembrane protein 44	Tomar et al. 2024
89	mmu-miR-871-3p	Akap11	✓	A kinase (PRKA) anchor protein 11	Tomar et al. 2024
89	mmu-miR-7222-3p	Slc35e2	✓	solute carrier family 35, member E2	Tomar et al. 2024
89	mmu-miR-7222-3p	Klhl7	✓	kelch-like 7	Tomar et al. 2024
89	mmu-miR-7222-3p	1110032A03Rik		RIKEN cDNA 1110032A03 gene	Tomar et al. 2024
89	mmu-miR-7222-3p	9230104L09Rik		RIKEN cDNA 9230104L09 gene	Tomar et al. 2024
89	mmu-miR-7222-3p	Bzw1	✓	basic leucine zipper and W2 domains 1	Tomar et al. 2024
89	mmu-miR-34b-3p	Atp11c	✓	ATPase, class VI, type 11C	Tomar et al. 2024
89	mmu-miR-34b-3p	Otud6b	✓	OTU domain containing 6B	Tomar et al. 2024
89	mmu-miR-34b-3p	Serpinf2	✓	serine (or cysteine) peptidase inhibitor, clade F, member 2	Tomar et al. 2024
89	mmu-miR-34b-3p	Slc2a13	✓	solute carrier family 2 (facilitated glucose transporter), member 13	Tomar et al. 2024
88	mmu-miR-7241-3p	Kpna4	✓	karyopherin (importin) alpha 4	Tomar et al. 2024
88	mmu-miR-7241-3p	Sh3gl2	✓	SH3-domain GRB2-like 2	Tomar et al. 2024
88	mmu-miR-881-3p	Tmem9b	✓	TMEM9 domain family, member B	Tomar et al. 2024
88	mmu-miR-881-3p	Cdyl2	✓	chromodomain protein, Y chromosome-like 2	Tomar et al. 2024
88	mmu-miR-881-3p	Crh	✓	corticotropin releasing hormone	Tomar et al. 2024
88	mmu-miR-881-3p	Gm9		predicted gene 9	Tomar et al. 2024
88	mmu-miR-881-3p	Tpp2	✓	tripeptidyl peptidase II	Tomar et al. 2024
88	mmu-miR-34c-3p	Trmt1l	✓	tRNA methyltransferase 1 like	Tomar et al. 2024
88	mmu-miR-34c-3p	Cand1	✓	cullin associated and neddylation disassociated 1	Tomar et al. 2024
88	mmu-miR-25-3p	Nsd3	✓	nuclear receptor binding SET domain protein 3	Tomar et al. 2024
88	mmu-miR-25-3p	Glce	✓	glucuronyl C5-epimerase	Tomar et al. 2024
88	mmu-miR-25-3p	D16Ertd472e		DNA segment, Chr 16, ERATO Doi 472, expressed	Tomar et al. 2024
88	mmu-miR-25-3p	Prkar2b	✓	protein kinase, cAMP dependent regulatory, type II beta	Tomar et al. 2024
88	mmu-miR-25-3p	Flvcr2	✓	feline leukemia virus subgroup C cellular receptor 2	Tomar et al. 2024
88	mmu-miR-25-3p	Ptger4	✓	prostaglandin E receptor 4 (subtype EP4)	Tomar et al. 2024
88	mmu-miR-25-3p	Tbc1d12	✓	TBC1D12: TBC1 domain family, member 12	Tomar et al. 2024
88	mmu-miR-25-3p	Lmbr1l	✓	limb region 1 like	Tomar et al. 2024
88	mmu-miR-25-3p	Bmpr2	✓	bone morphogenetic protein receptor, type II (serine/threonine kinase)	Tomar et al. 2024
88	mmu-miR-25-3p	Arid1b	✓	AT rich interactive domain 1B (SWI-like)	Tomar et al. 2024
88	mmu-miR-25-3p	Sertad3	✓	SERTA domain containing 3	Tomar et al. 2024
88	mmu-miR-25-3p	Sim2	✓	single-minded family bHLH transcription factor 2	Tomar et al. 2024
88	mmu-miR-25-3p	Fam20c	✓	family with sequence similarity 20, member C	Tomar et al. 2024
88	mmu-miR-25-3p	Ankrd44	✓	ankyrin repeat domain 44	Tomar et al. 2024
88	mmu-miR-871-3p	Mbd4	✓	methyl-CpG binding domain protein 4	Tomar et al. 2024
88	mmu-miR-871-3p	Trp53inp2		transformation related protein 53 inducible nuclear protein 2	Tomar et al. 2024
88	mmu-miR-871-3p	Tbc1d32	✓	TBC1 domain family, member 32	Tomar et al. 2024
88	mmu-miR-871-3p	Dapk1	✓	death associated protein kinase 1	Tomar et al. 2024
88	mmu-miR-871-3p	Sulf1	✓	sulfatase 1	Tomar et al. 2024
88	mmu-miR-871-3p	Tenm3	✓	teneurin transmembrane protein 3	Tomar et al. 2024
88	mmu-miR-7222-3p	Syt7	✓	synaptotagmin VII	Tomar et al. 2024
88	mmu-miR-7222-3p	Cnot9	✓	CCR4-NOT transcription complex, subunit 9	Tomar et al. 2024
88	mmu-miR-7222-3p	Pwwp2b	✓	PWWP domain containing 2B	Tomar et al. 2024
88	mmu-miR-7222-3p	Nrf1	✓	nuclear respiratory factor 1	Tomar et al. 2024
88	mmu-miR-7222-3p	Pdcd1	✓	programmed cell death 1	Tomar et al. 2024
88	mmu-miR-7222-3p	Ube2w	✓	ubiquitin-conjugating enzyme E2W (putative)	Tomar et al. 2024
88	mmu-miR-7222-3p	Cd300e	✓	CD300E molecule	Tomar et al. 2024
88	mmu-miR-1306-3p	Ldhd	✓	lactate dehydrogenase D	Tomar et al. 2024
88	mmu-miR-1306-3p	Sgms1	✓	sphingomyelin synthase 1	Tomar et al. 2024
88	mmu-miR-34b-3p	Trmt1l	✓	tRNA methyltransferase 1 like	Tomar et al. 2024
88	mmu-miR-34b-3p	Cand1	✓	cullin associated and neddylation disassociated 1	Tomar et al. 2024
87	mmu-miR-7241-3p	Commd2	✓	COMM domain containing 2	Tomar et al. 2024
87	mmu-miR-7241-3p	Anxa3	✓	annexin A3	Tomar et al. 2024
87	mmu-miR-881-3p	Lrrtm2	✓	leucine rich repeat transmembrane neuronal 2	Tomar et al. 2024
87	mmu-miR-881-3p	Rgs7bp	✓	regulator of G-protein signalling 7 binding protein	Tomar et al. 2024
87	mmu-miR-881-3p	Zfp935		zinc finger protein 935	Tomar et al. 2024
87	mmu-miR-881-3p	Clptm1	✓	cleft lip and palate associated transmembrane protein 1	Tomar et al. 2024
87	mmu-miR-881-3p	Siah1a		siah E3 ubiquitin protein ligase 1A	Tomar et al. 2024
87	mmu-miR-881-3p	Tom1l2	✓	target of myb1-like 2 (chicken)	Tomar et al. 2024
87	mmu-miR-34c-3p	Impad1	✓	inositol monophosphatase domain containing 1	Tomar et al. 2024
87	mmu-miR-34c-3p	Ccr3	✓	chemokine (C-C motif) receptor 3	Tomar et al. 2024
87	mmu-miR-25-3p	Gm5148		predicted gene 5148	Tomar et al. 2024
87	mmu-miR-25-3p	Exoc5	✓	exocyst complex component 5	Tomar et al. 2024
87	mmu-miR-25-3p	Baz2b	✓	bromodomain adjacent to zinc finger domain, 2B	Tomar et al. 2024
87	mmu-miR-25-3p	Plekhm1	✓	pleckstrin homology domain containing, family M (with RUN domain) member 1	Tomar et al. 2024
87	mmu-miR-25-3p	Rev3l	✓	REV3 like, DNA directed polymerase zeta catalytic subunit	Tomar et al. 2024
87	mmu-miR-25-3p	Herc2	✓	HECT and RLD domain containing E3 ubiquitin protein ligase 2	Tomar et al. 2024
87	mmu-miR-25-3p	Gsta2	✓	glutathione S-transferase, alpha 2 (Yc2)	Tomar et al. 2024
87	mmu-miR-25-3p	Armc1	✓	armadillo repeat containing 1	Tomar et al. 2024
87	mmu-miR-25-3p	Tgif1	✓	TGFB-induced factor homeobox 1	Tomar et al. 2024
87	mmu-miR-25-3p	Itga8	✓	integrin alpha 8	Tomar et al. 2024
87	mmu-miR-25-3p	Pitpnm2	✓	phosphatidylinositol transfer protein, membrane-associated 2	Tomar et al. 2024
87	mmu-miR-25-3p	Arf1	✓	ADP-ribosylation factor 1	Tomar et al. 2024
87	mmu-miR-25-3p	Wrnip1	✓	Werner helicase interacting protein 1	Tomar et al. 2024
87	mmu-miR-25-3p	Srpr	✓	signal recognition particle receptor ('docking protein')	Tomar et al. 2024
87	mmu-miR-25-3p	Fbn1	✓	fibrillin 1	Tomar et al. 2024
87	mmu-miR-25-3p	Rnf4	✓	ring finger protein 4	Tomar et al. 2024
87	mmu-miR-25-3p	Snap29	✓	synaptosomal-associated protein 29	Tomar et al. 2024
87	mmu-miR-25-3p	Nufip2	✓	nuclear fragile X mental retardation protein interacting protein 2	Tomar et al. 2024
87	mmu-miR-25-3p	Rfx1	✓	regulatory factor X, 1 (influences HLA class II expression)	Tomar et al. 2024
87	mmu-miR-25-3p	Zdhhc5	✓	zinc finger, DHHC domain containing 5	Tomar et al. 2024
87	mmu-miR-25-3p	Osbpl8	✓	oxysterol binding protein-like 8	Tomar et al. 2024
87	mmu-miR-25-3p	Herpud2	✓	HERPUD family member 2	Tomar et al. 2024
87	mmu-miR-25-3p	Phtf2	✓	putative homeodomain transcription factor 2	Tomar et al. 2024
87	mmu-miR-25-3p	Tpcn1	✓	two pore channel 1	Tomar et al. 2024
87	mmu-miR-25-3p	Tmem229a	✓	transmembrane protein 229A	Tomar et al. 2024
87	mmu-miR-871-3p	Abce1	✓	ATP-binding cassette, sub-family E (OABP), member 1	Tomar et al. 2024
87	mmu-miR-871-3p	Erc2	✓	ELKS/RAB6-interacting/CAST family member 2	Tomar et al. 2024
87	mmu-miR-7222-3p	Thsd7a	✓	thrombospondin, type I, domain containing 7A	Tomar et al. 2024
87	mmu-miR-7222-3p	Slc6a17	✓	solute carrier family 6 (neurotransmitter transporter), member 17	Tomar et al. 2024
87	mmu-miR-7222-3p	Itpr3	✓	inositol 1,4,5-triphosphate receptor 3	Tomar et al. 2024
87	mmu-miR-7222-3p	Pan2	✓	PAN2 poly(A) specific ribonuclease subunit	Tomar et al. 2024
87	mmu-miR-7222-3p	Snx21	✓	sorting nexin family member 21	Tomar et al. 2024
87	mmu-miR-7222-3p	Sgsh	✓	N-sulfoglucosamine sulfohydrolase (sulfamidase)	Tomar et al. 2024
87	mmu-miR-7222-3p	Brpf1	✓	bromodomain and PHD finger containing, 1	Tomar et al. 2024
87	mmu-miR-7222-3p	Rfx4	✓	regulatory factor X, 4 (influences HLA class II expression)	Tomar et al. 2024
87	mmu-miR-7222-3p	Ccr9	✓	chemokine (C-C motif) receptor 9	Tomar et al. 2024
87	mmu-miR-7222-3p	Zglp1	✓	zinc finger, GATA-like protein 1	Tomar et al. 2024
87	mmu-miR-34b-3p	Impad1	✓	inositol monophosphatase domain containing 1	Tomar et al. 2024
87	mmu-miR-34b-3p	Ccr3	✓	chemokine (C-C motif) receptor 3	Tomar et al. 2024
86	mmu-miR-7241-3p	Fut10	✓	fucosyltransferase 10	Tomar et al. 2024
86	mmu-miR-7241-3p	Sema3a	✓	sema domain, immunoglobulin domain (Ig), short basic domain, secreted, (semaphorin) 3A	Tomar et al. 2024
86	mmu-miR-7241-3p	Gm4981		predicted gene 4981	Tomar et al. 2024
86	mmu-miR-7241-3p	Acvr1	✓	activin A receptor, type 1	Tomar et al. 2024
86	mmu-miR-881-3p	Cdr2	✓	cerebellar degeneration-related 2	Tomar et al. 2024
86	mmu-miR-881-3p	Pramel7		preferentially expressed antigen in melanoma like 7	Tomar et al. 2024
86	mmu-miR-881-3p	Rag1	✓	recombination activating gene 1	Tomar et al. 2024
86	mmu-miR-881-3p	Xpo1	✓	exportin 1	Tomar et al. 2024
86	mmu-miR-881-3p	Gspt1	✓	G1 to S phase transition 1	Tomar et al. 2024
86	mmu-miR-881-3p	AI182371		expressed sequence AI182371	Tomar et al. 2024
86	mmu-miR-34c-3p	Gpc6	✓	glypican 6	Tomar et al. 2024
86	mmu-miR-34c-3p	Fzd2	✓	frizzled class receptor 2	Tomar et al. 2024
86	mmu-miR-34c-3p	Mob1b	✓	MOB kinase activator 1B	Tomar et al. 2024
86	mmu-miR-25-3p	Itga5	✓	integrin alpha 5 (fibronectin receptor alpha)	Tomar et al. 2024
86	mmu-miR-25-3p	Mapk8	✓	mitogen-activated protein kinase 8	Tomar et al. 2024
86	mmu-miR-25-3p	Fry	✓	FRY microtubule binding protein	Tomar et al. 2024
86	mmu-miR-25-3p	Gm10639		predicted gene 10639	Tomar et al. 2024
86	mmu-miR-25-3p	Fhl2	✓	four and a half LIM domains 2	Tomar et al. 2024
86	mmu-miR-25-3p	Gpc6	✓	glypican 6	Tomar et al. 2024
86	mmu-miR-25-3p	Pik3r3	✓	phosphoinositide-3-kinase regulatory subunit 3	Tomar et al. 2024
86	mmu-miR-25-3p	Dkk3	✓	dickkopf WNT signaling pathway inhibitor 3	Tomar et al. 2024
86	mmu-miR-25-3p	Cog3	✓	component of oligomeric golgi complex 3	Tomar et al. 2024
86	mmu-miR-25-3p	Hps6	✓	HPS6, biogenesis of lysosomal organelles complex 2 subunit 3	Tomar et al. 2024
86	mmu-miR-25-3p	Gla	✓	galactosidase, alpha	Tomar et al. 2024
86	mmu-miR-25-3p	Rad21	✓	RAD21 cohesin complex component	Tomar et al. 2024
86	mmu-miR-25-3p	Adcy3	✓	adenylate cyclase 3	Tomar et al. 2024
86	mmu-miR-871-3p	Tmem260	✓	transmembrane protein 260	Tomar et al. 2024
86	mmu-miR-871-3p	Dll1	✓	delta like canonical Notch ligand 1	Tomar et al. 2024
86	mmu-miR-871-3p	Cdsn	✓	corneodesmosin	Tomar et al. 2024
86	mmu-miR-7222-3p	Fam214a	✓	family with sequence similarity 214, member A	Tomar et al. 2024
86	mmu-miR-7222-3p	Rgs14	✓	regulator of G-protein signaling 14	Tomar et al. 2024
86	mmu-miR-7222-3p	Srl	✓	sarcalumenin	Tomar et al. 2024
86	mmu-miR-7222-3p	Cdk9	✓	cyclin-dependent kinase 9 (CDC2-related kinase)	Tomar et al. 2024
86	mmu-miR-7222-3p	Onecut2	✓	one cut domain, family member 2	Tomar et al. 2024
86	mmu-miR-7222-3p	Angptl7	✓	angiopoietin-like 7	Tomar et al. 2024
86	mmu-miR-7222-3p	Chd9	✓	chromodomain helicase DNA binding protein 9	Tomar et al. 2024
86	mmu-miR-7222-3p	Kcnk13	✓	potassium channel, subfamily K, member 13	Tomar et al. 2024
86	mmu-miR-7222-3p	Lingo3	✓	leucine rich repeat and Ig domain containing 3	Tomar et al. 2024
86	mmu-miR-7222-3p	Erp44	✓	endoplasmic reticulum protein 44	Tomar et al. 2024
86	mmu-miR-7222-3p	Smc1a	✓	structural maintenance of chromosomes 1A	Tomar et al. 2024
86	mmu-miR-7222-3p	Smtnl2	✓	smoothelin-like 2	Tomar et al. 2024
86	mmu-miR-7222-3p	Aak1	✓	AP2 associated kinase 1	Tomar et al. 2024
86	mmu-miR-7222-3p	Aar2	✓	AAR2 splicing factor homolog	Tomar et al. 2024
86	mmu-miR-1306-3p	P2ry10b		purinergic receptor P2Y, G-protein coupled 10B	Tomar et al. 2024
86	mmu-miR-34b-3p	Gpc6	✓	glypican 6	Tomar et al. 2024
86	mmu-miR-34b-3p	Fzd2	✓	frizzled class receptor 2	Tomar et al. 2024
86	mmu-miR-34b-3p	Mob1b	✓	MOB kinase activator 1B	Tomar et al. 2024
85	mmu-miR-7241-3p	Gm15881		predicted gene 15881	Tomar et al. 2024
85	mmu-miR-881-3p	Itgav	✓	integrin alpha V	Tomar et al. 2024
85	mmu-miR-881-3p	Ret	✓	ret proto-oncogene	Tomar et al. 2024
85	mmu-miR-881-3p	Atxn1	✓	ataxin 1	Tomar et al. 2024
85	mmu-miR-881-3p	Zmym4	✓	zinc finger, MYM-type 4	Tomar et al. 2024
85	mmu-miR-881-3p	8030423J24Rik		RIKEN cDNA 8030423J24 gene	Tomar et al. 2024
85	mmu-miR-881-3p	Senp8	✓	SUMO/sentrin specific peptidase 8	Tomar et al. 2024
85	mmu-miR-881-3p	Lipf	✓	lipase, gastric	Tomar et al. 2024
85	mmu-miR-34c-3p	Dcp2	✓	decapping mRNA 2	Tomar et al. 2024
85	mmu-miR-34c-3p	Slc2a13	✓	solute carrier family 2 (facilitated glucose transporter), member 13	Tomar et al. 2024
85	mmu-miR-25-3p	Dus2	✓	dihydrouridine synthase 2	Tomar et al. 2024
85	mmu-miR-25-3p	Ddx3x	✓	DEAD/H (Asp-Glu-Ala-Asp/His) box polypeptide 3, X-linked	Tomar et al. 2024
85	mmu-miR-25-3p	Bcl2l11	✓	BCL2-like 11 (apoptosis facilitator)	Tomar et al. 2024
85	mmu-miR-25-3p	Galnt14	✓	polypeptide N-acetylgalactosaminyltransferase 14	Tomar et al. 2024
85	mmu-miR-25-3p	Synj1	✓	synaptojanin 1	Tomar et al. 2024
85	mmu-miR-25-3p	Myt1l	✓	myelin transcription factor 1-like	Tomar et al. 2024
85	mmu-miR-25-3p	Pten	✓	phosphatase and tensin homolog	Tomar et al. 2024
85	mmu-miR-25-3p	Gpr158	✓	G protein-coupled receptor 158	Tomar et al. 2024
85	mmu-miR-25-3p	Rab3c	✓	RAB3C, member RAS oncogene family	Tomar et al. 2024
85	mmu-miR-25-3p	Golga1	✓	golgi autoantigen, golgin subfamily a, 1	Tomar et al. 2024
85	mmu-miR-25-3p	Cyp2d22		cytochrome P450, family 2, subfamily d, polypeptide 22	Tomar et al. 2024
85	mmu-miR-25-3p	Gdf11	✓	growth differentiation factor 11	Tomar et al. 2024
85	mmu-miR-25-3p	Fzd10	✓	frizzled class receptor 10	Tomar et al. 2024
85	mmu-miR-25-3p	Ube2z	✓	ubiquitin-conjugating enzyme E2Z	Tomar et al. 2024
85	mmu-miR-25-3p	Glyr1	✓	glyoxylate reductase 1 homolog (Arabidopsis)	Tomar et al. 2024
85	mmu-miR-25-3p	Zfp827		zinc finger protein 827	Tomar et al. 2024
85	mmu-miR-25-3p	Otud4	✓	OTU domain containing 4	Tomar et al. 2024
85	mmu-miR-25-3p	Arrdc4	✓	arrestin domain containing 4	Tomar et al. 2024
85	mmu-miR-25-3p	Braf	✓	Braf transforming gene	Tomar et al. 2024
85	mmu-miR-25-3p	Robo2	✓	roundabout guidance receptor 2	Tomar et al. 2024
85	mmu-miR-25-3p	Kifap3	✓	kinesin-associated protein 3	Tomar et al. 2024
85	mmu-miR-25-3p	Per2	✓	period circadian clock 2	Tomar et al. 2024
85	mmu-miR-25-3p	Chia1		chitinase, acidic 1	Tomar et al. 2024
85	mmu-miR-25-3p	Npc1	✓	NPC intracellular cholesterol transporter 1	Tomar et al. 2024
85	mmu-miR-25-3p	Xylt2	✓	xylosyltransferase II	Tomar et al. 2024
85	mmu-miR-871-3p	Mfsd13a	✓	major facilitator superfamily domain containing 13a	Tomar et al. 2024
85	mmu-miR-871-3p	Slco3a1	✓	solute carrier organic anion transporter family, member 3a1	Tomar et al. 2024
85	mmu-miR-871-3p	Btbd1	✓	BTB (POZ) domain containing 1	Tomar et al. 2024
85	mmu-miR-871-3p	Psmf1	✓	proteasome (prosome, macropain) inhibitor subunit 1	Tomar et al. 2024
85	mmu-miR-7222-3p	Corin	✓	corin	Tomar et al. 2024
85	mmu-miR-7222-3p	Paqr5	✓	progestin and adipoQ receptor family member V	Tomar et al. 2024
85	mmu-miR-7222-3p	Pou2af1	✓	POU domain, class 2, associating factor 1	Tomar et al. 2024
85	mmu-miR-7222-3p	Cstf2	✓	cleavage stimulation factor, 3' pre-RNA subunit 2	Tomar et al. 2024
85	mmu-miR-7222-3p	Zbtb9	✓	zinc finger and BTB domain containing 9	Tomar et al. 2024
85	mmu-miR-7222-3p	Ppm1b	✓	protein phosphatase 1B, magnesium dependent, beta isoform	Tomar et al. 2024
85	mmu-miR-7222-3p	Ufd1	✓	ubiquitin recognition factor in ER-associated degradation 1	Tomar et al. 2024
85	mmu-miR-1306-3p	Gm5134		predicted gene 5134	Tomar et al. 2024
85	mmu-miR-1306-3p	Zfp36l2	✓	zinc finger protein 36, C3H type-like 2	Tomar et al. 2024
84	mmu-miR-7241-3p	Pcdhac1	✓	protocadherin alpha subfamily C, 1	Tomar et al. 2024
84	mmu-miR-7241-3p	Pcdha7	✓	protocadherin alpha 7	Tomar et al. 2024
84	mmu-miR-7241-3p	Pcdha10	✓	protocadherin alpha 10	Tomar et al. 2024
84	mmu-miR-7241-3p	Pcdha3	✓	protocadherin alpha 3	Tomar et al. 2024
84	mmu-miR-7241-3p	Pcdha4	✓	protocadherin alpha 4	Tomar et al. 2024
84	mmu-miR-7241-3p	Usp32	✓	ubiquitin specific peptidase 32	Tomar et al. 2024
84	mmu-miR-7241-3p	Pcdha1	✓	protocadherin alpha 1	Tomar et al. 2024
84	mmu-miR-7241-3p	Gtf2a2	✓	general transcription factor II A, 2	Tomar et al. 2024
84	mmu-miR-7241-3p	Pcdha8	✓	protocadherin alpha 8	Tomar et al. 2024
84	mmu-miR-7241-3p	Themis	✓	thymocyte selection associated	Tomar et al. 2024
84	mmu-miR-7241-3p	Pcdha11	✓	protocadherin alpha 11	Tomar et al. 2024
84	mmu-miR-7241-3p	Pcdha2	✓	protocadherin alpha 2	Tomar et al. 2024
84	mmu-miR-7241-3p	Pcdha6	✓	protocadherin alpha 6	Tomar et al. 2024
84	mmu-miR-7241-3p	Pcdha12	✓	protocadherin alpha 12	Tomar et al. 2024
84	mmu-miR-7241-3p	Pcdha9	✓	protocadherin alpha 9	Tomar et al. 2024
84	mmu-miR-7241-3p	Pcdha5	✓	protocadherin alpha 5	Tomar et al. 2024
84	mmu-miR-7241-3p	Pcdhac2	✓	protocadherin alpha subfamily C, 2	Tomar et al. 2024
84	mmu-miR-7241-3p	Ptbp3	✓	polypyrimidine tract binding protein 3	Tomar et al. 2024
84	mmu-miR-881-3p	Med13	✓	mediator complex subunit 13	Tomar et al. 2024
84	mmu-miR-881-3p	Baz2b	✓	bromodomain adjacent to zinc finger domain, 2B	Tomar et al. 2024
84	mmu-miR-881-3p	Fam47c	✓	family with sequence similarity 47, member C	Tomar et al. 2024
84	mmu-miR-881-3p	Fam53c	✓	family with sequence similarity 53, member C	Tomar et al. 2024
84	mmu-miR-881-3p	Fignl2	✓	fidgetin-like 2	Tomar et al. 2024
84	mmu-miR-881-3p	Pla2g2f	✓	phospholipase A2, group IIF	Tomar et al. 2024
84	mmu-miR-881-3p	Ctse	✓	cathepsin E	Tomar et al. 2024
84	mmu-miR-881-3p	Fut8	✓	fucosyltransferase 8	Tomar et al. 2024
84	mmu-miR-881-3p	Usp10	✓	ubiquitin specific peptidase 10	Tomar et al. 2024
84	mmu-miR-34c-3p	Sft2d3	✓	SFT2 domain containing 3	Tomar et al. 2024
84	mmu-miR-34c-3p	Magi3	✓	membrane associated guanylate kinase, WW and PDZ domain containing 3	Tomar et al. 2024
84	mmu-miR-34c-3p	Gpr82	✓	G protein-coupled receptor 82	Tomar et al. 2024
84	mmu-miR-25-3p	Golga7	✓	golgi autoantigen, golgin subfamily a, 7	Tomar et al. 2024
84	mmu-miR-25-3p	Abhd13	✓	abhydrolase domain containing 13	Tomar et al. 2024
84	mmu-miR-25-3p	Fkbp1a	✓	FK506 binding protein 1a	Tomar et al. 2024
84	mmu-miR-25-3p	Rgs3	✓	regulator of G-protein signaling 3	Tomar et al. 2024
84	mmu-miR-25-3p	Ddx3y	✓	DEAD (Asp-Glu-Ala-Asp) box polypeptide 3, Y-linked	Tomar et al. 2024
84	mmu-miR-25-3p	Aggf1	✓	angiogenic factor with G patch and FHA domains 1	Tomar et al. 2024
84	mmu-miR-25-3p	Pdzd2	✓	PDZ domain containing 2	Tomar et al. 2024
84	mmu-miR-25-3p	Nsmaf	✓	neutral sphingomyelinase (N-SMase) activation associated factor	Tomar et al. 2024
84	mmu-miR-25-3p	Tsc1	✓	tuberous sclerosis 1	Tomar et al. 2024
84	mmu-miR-25-3p	Appl1	✓	adaptor protein, phosphotyrosine interaction, PH domain and leucine zipper containing 1	Tomar et al. 2024
84	mmu-miR-25-3p	Tcf21	✓	transcription factor 21	Tomar et al. 2024
84	mmu-miR-25-3p	Slc25a32	✓	solute carrier family 25, member 32	Tomar et al. 2024
84	mmu-miR-25-3p	Aida	✓	axin interactor, dorsalization associated	Tomar et al. 2024
84	mmu-miR-25-3p	1810055G02Rik		RIKEN cDNA 1810055G02 gene	Tomar et al. 2024
84	mmu-miR-25-3p	Asxl2	✓	additional sex combs like 2, transcriptional regulator	Tomar et al. 2024
84	mmu-miR-25-3p	Insig1	✓	insulin induced gene 1	Tomar et al. 2024
84	mmu-miR-871-3p	Asap2	✓	ArfGAP with SH3 domain, ankyrin repeat and PH domain 2	Tomar et al. 2024
84	mmu-miR-871-3p	Tmem203	✓	transmembrane protein 203	Tomar et al. 2024
84	mmu-miR-871-3p	Atp8b3	✓	ATPase, class I, type 8B, member 3	Tomar et al. 2024
84	mmu-miR-871-3p	Selenon	✓	selenoprotein N	Tomar et al. 2024
84	mmu-miR-871-3p	Tbl1xr1	✓	transducin (beta)-like 1X-linked receptor 1	Tomar et al. 2024
84	mmu-miR-871-3p	Hook1	✓	hook microtubule tethering protein 1	Tomar et al. 2024
84	mmu-miR-871-3p	Specc1	✓	sperm antigen with calponin homology and coiled-coil domains 1	Tomar et al. 2024
84	mmu-miR-871-3p	Pkp1	✓	plakophilin 1	Tomar et al. 2024
84	mmu-miR-871-3p	Celf3	✓	CUGBP, Elav-like family member 3	Tomar et al. 2024
84	mmu-miR-871-3p	Neurl1a	✓	neuralized E3 ubiquitin protein ligase 1A	Tomar et al. 2024
84	mmu-miR-7222-3p	Ccna2	✓	cyclin A2	Tomar et al. 2024
84	mmu-miR-7222-3p	Mrm1	✓	mitochondrial rRNA methyltransferase 1	Tomar et al. 2024
84	mmu-miR-7222-3p	Ptgr2	✓	prostaglandin reductase 2	Tomar et al. 2024
84	mmu-miR-7222-3p	Pgm3	✓	phosphoglucomutase 3	Tomar et al. 2024
84	mmu-miR-7222-3p	Frrs1l	✓	ferric-chelate reductase 1 like	Tomar et al. 2024
84	mmu-miR-7222-3p	Mepe	✓	matrix extracellular phosphoglycoprotein with ASARM motif (bone)	Tomar et al. 2024
84	mmu-miR-7222-3p	Gpr157	✓	G protein-coupled receptor 157	Tomar et al. 2024
84	mmu-miR-7222-3p	Dach2	✓	dachshund family transcription factor 2	Tomar et al. 2024
84	mmu-miR-7222-3p	Vps26c	✓	VPS26 endosomal protein sorting factor C	Tomar et al. 2024
84	mmu-miR-7222-3p	Zfp426		zinc finger protein 426	Tomar et al. 2024
84	mmu-miR-7222-3p	Aacs	✓	acetoacetyl-CoA synthetase	Tomar et al. 2024
84	mmu-miR-34b-3p	Sft2d3	✓	SFT2 domain containing 3	Tomar et al. 2024
84	mmu-miR-34b-3p	Magi3	✓	membrane associated guanylate kinase, WW and PDZ domain containing 3	Tomar et al. 2024
84	mmu-miR-34b-3p	Gpr82	✓	G protein-coupled receptor 82	Tomar et al. 2024
83	mmu-miR-7241-3p	Clec4a4		C-type lectin domain family 4, member a4	Tomar et al. 2024
83	mmu-miR-7241-3p	Cdh4	✓	cadherin 4	Tomar et al. 2024
83	mmu-miR-7241-3p	Zfp937		zinc finger protein 937	Tomar et al. 2024
83	mmu-miR-7241-3p	Il3	✓	interleukin 3	Tomar et al. 2024
83	mmu-miR-7241-3p	Pter	✓	phosphotriesterase related	Tomar et al. 2024
83	mmu-miR-881-3p	Gm3636		predicted gene 3636	Tomar et al. 2024
83	mmu-miR-881-3p	Foxp2	✓	forkhead box P2	Tomar et al. 2024
83	mmu-miR-881-3p	Pcdha10	✓	protocadherin alpha 10	Tomar et al. 2024
83	mmu-miR-881-3p	Apc	✓	APC, WNT signaling pathway regulator	Tomar et al. 2024
83	mmu-miR-881-3p	Pcdha11	✓	protocadherin alpha 11	Tomar et al. 2024
83	mmu-miR-881-3p	Pcdha2	✓	protocadherin alpha 2	Tomar et al. 2024
83	mmu-miR-881-3p	Pcdha6	✓	protocadherin alpha 6	Tomar et al. 2024
83	mmu-miR-881-3p	Pcdha9	✓	protocadherin alpha 9	Tomar et al. 2024
83	mmu-miR-881-3p	Pcdhac1	✓	protocadherin alpha subfamily C, 1	Tomar et al. 2024
83	mmu-miR-881-3p	Pcdha7	✓	protocadherin alpha 7	Tomar et al. 2024
83	mmu-miR-881-3p	Cds2	✓	CDP-diacylglycerol synthase (phosphatidate cytidylyltransferase) 2	Tomar et al. 2024
83	mmu-miR-881-3p	Pcdha3	✓	protocadherin alpha 3	Tomar et al. 2024
83	mmu-miR-881-3p	Pcdha4	✓	protocadherin alpha 4	Tomar et al. 2024
83	mmu-miR-881-3p	Pcdha1	✓	protocadherin alpha 1	Tomar et al. 2024
83	mmu-miR-881-3p	Atp13a5	✓	ATPase type 13A5	Tomar et al. 2024
83	mmu-miR-881-3p	Pcdha12	✓	protocadherin alpha 12	Tomar et al. 2024
83	mmu-miR-881-3p	Pcdha5	✓	protocadherin alpha 5	Tomar et al. 2024
83	mmu-miR-881-3p	Pcdhac2	✓	protocadherin alpha subfamily C, 2	Tomar et al. 2024
83	mmu-miR-34c-3p	Trpm1	✓	transient receptor potential cation channel, subfamily M, member 1	Tomar et al. 2024
83	mmu-miR-34c-3p	Lias	✓	lipoic acid synthetase	Tomar et al. 2024
83	mmu-miR-25-3p	Ptprk	✓	protein tyrosine phosphatase, receptor type, K	Tomar et al. 2024
83	mmu-miR-25-3p	Klhl29	✓	kelch-like 29	Tomar et al. 2024
83	mmu-miR-25-3p	Luzp1	✓	leucine zipper protein 1	Tomar et al. 2024
83	mmu-miR-25-3p	Sfxn1	✓	sideroflexin 1	Tomar et al. 2024
83	mmu-miR-25-3p	Robo1	✓	roundabout guidance receptor 1	Tomar et al. 2024
83	mmu-miR-25-3p	Tbl1xr1	✓	transducin (beta)-like 1X-linked receptor 1	Tomar et al. 2024
83	mmu-miR-25-3p	Slco6c1		solute carrier organic anion transporter family, member 6c1	Tomar et al. 2024
83	mmu-miR-25-3p	Rbpj	✓	recombination signal binding protein for immunoglobulin kappa J region	Tomar et al. 2024
83	mmu-miR-25-3p	Mycbp2	✓	MYC binding protein 2, E3 ubiquitin protein ligase	Tomar et al. 2024
83	mmu-miR-25-3p	Rbm27	✓	RNA binding motif protein 27	Tomar et al. 2024
83	mmu-miR-25-3p	Rassf3	✓	Ras association (RalGDS/AF-6) domain family member 3	Tomar et al. 2024
83	mmu-miR-25-3p	Dynlt3	✓	dynein light chain Tctex-type 3	Tomar et al. 2024
83	mmu-miR-25-3p	Trio	✓	triple functional domain (PTPRF interacting)	Tomar et al. 2024
83	mmu-miR-25-3p	Bsdc1	✓	BSD domain containing 1	Tomar et al. 2024
83	mmu-miR-871-3p	Zbtb44	✓	zinc finger and BTB domain containing 44	Tomar et al. 2024
83	mmu-miR-871-3p	Cpd	✓	carboxypeptidase D	Tomar et al. 2024
83	mmu-miR-871-3p	Flt4	✓	FMS-like tyrosine kinase 4	Tomar et al. 2024
83	mmu-miR-871-3p	Trpc1	✓	transient receptor potential cation channel, subfamily C, member 1	Tomar et al. 2024
83	mmu-miR-7222-3p	Aldh4a1	✓	aldehyde dehydrogenase 4 family, member A1	Tomar et al. 2024
83	mmu-miR-7222-3p	Galnt16	✓	polypeptide N-acetylgalactosaminyltransferase 16	Tomar et al. 2024
83	mmu-miR-7222-3p	Prickle2	✓	prickle planar cell polarity protein 2	Tomar et al. 2024
83	mmu-miR-7222-3p	Hmgb1	✓	high mobility group box 1	Tomar et al. 2024
83	mmu-miR-7222-3p	Tmem178	✓	transmembrane protein 178	Tomar et al. 2024
83	mmu-miR-7222-3p	Eps15l1	✓	epidermal growth factor receptor pathway substrate 15-like 1	Tomar et al. 2024
83	mmu-miR-7222-3p	Srgap1	✓	SLIT-ROBO Rho GTPase activating protein 1	Tomar et al. 2024
83	mmu-miR-7222-3p	Nrros	✓	negative regulator of reactive oxygen species	Tomar et al. 2024
83	mmu-miR-34b-3p	Capza1	✓	capping protein (actin filament) muscle Z-line, alpha 1	Tomar et al. 2024
83	mmu-miR-34b-3p	Trpm1	✓	transient receptor potential cation channel, subfamily M, member 1	Tomar et al. 2024
83	mmu-miR-34b-3p	Lias	✓	lipoic acid synthetase	Tomar et al. 2024
83	mmu-miR-34b-3p	Dcp2	✓	decapping mRNA 2	Tomar et al. 2024
82	mmu-miR-7241-3p	Gpr37	✓	G protein-coupled receptor 37	Tomar et al. 2024
82	mmu-miR-7241-3p	Spata6	✓	spermatogenesis associated 6	Tomar et al. 2024
82	mmu-miR-7241-3p	Olfr44		olfactory receptor 44	Tomar et al. 2024
82	mmu-miR-7241-3p	Akap6	✓	A kinase (PRKA) anchor protein 6	Tomar et al. 2024
82	mmu-miR-7241-3p	Lrrtm3	✓	leucine rich repeat transmembrane neuronal 3	Tomar et al. 2024
82	mmu-miR-881-3p	Ptchd3	✓	patched domain containing 3	Tomar et al. 2024
82	mmu-miR-881-3p	Zfr	✓	zinc finger RNA binding protein	Tomar et al. 2024
82	mmu-miR-881-3p	Dcstamp	✓	dendrocyte expressed seven transmembrane protein	Tomar et al. 2024
82	mmu-miR-881-3p	Mbd4	✓	methyl-CpG binding domain protein 4	Tomar et al. 2024
82	mmu-miR-881-3p	Ubl4a	✓	ubiquitin-like 4A	Tomar et al. 2024
82	mmu-miR-881-3p	Cuedc2	✓	CUE domain containing 2	Tomar et al. 2024
82	mmu-miR-881-3p	Deptor	✓	DEP domain containing MTOR-interacting protein	Tomar et al. 2024
82	mmu-miR-881-3p	Adcy9	✓	adenylate cyclase 9	Tomar et al. 2024
82	mmu-miR-881-3p	Arih1	✓	ariadne RBR E3 ubiquitin protein ligase 1	Tomar et al. 2024
82	mmu-miR-34c-3p	Tut4	✓	terminal uridylyl transferase 4	Tomar et al. 2024
82	mmu-miR-34c-3p	Clca4b		chloride channel accessory 4B	Tomar et al. 2024
82	mmu-miR-25-3p	Bahcc1	✓	BAH domain and coiled-coil containing 1	Tomar et al. 2024
82	mmu-miR-25-3p	Trim36	✓	tripartite motif-containing 36	Tomar et al. 2024
82	mmu-miR-25-3p	Kcna1	✓	potassium voltage-gated channel, shaker-related subfamily, member 1	Tomar et al. 2024
82	mmu-miR-25-3p	Dock9	✓	dedicator of cytokinesis 9	Tomar et al. 2024
82	mmu-miR-25-3p	Sgpp1	✓	sphingosine-1-phosphate phosphatase 1	Tomar et al. 2024
82	mmu-miR-25-3p	Cpeb2	✓	cytoplasmic polyadenylation element binding protein 2	Tomar et al. 2024
82	mmu-miR-25-3p	4930402H24Rik		RIKEN cDNA 4930402H24 gene	Tomar et al. 2024
82	mmu-miR-25-3p	Acrv1	✓	acrosomal vesicle protein 1	Tomar et al. 2024
82	mmu-miR-25-3p	Cadm2	✓	cell adhesion molecule 2	Tomar et al. 2024
82	mmu-miR-25-3p	Ewsr1	✓	Ewing sarcoma breakpoint region 1	Tomar et al. 2024
82	mmu-miR-25-3p	Ankrd28	✓	ankyrin repeat domain 28	Tomar et al. 2024
82	mmu-miR-25-3p	Atrx	✓	ATRX, chromatin remodeler	Tomar et al. 2024
82	mmu-miR-25-3p	Col1a2	✓	collagen, type I, alpha 2	Tomar et al. 2024
82	mmu-miR-25-3p	Fosl2	✓	fos-like antigen 2	Tomar et al. 2024
82	mmu-miR-25-3p	Pcdh9	✓	protocadherin 9	Tomar et al. 2024
82	mmu-miR-871-3p	Zfp91	✓	zinc finger protein 91	Tomar et al. 2024
82	mmu-miR-871-3p	Rab8a	✓	RAB8A, member RAS oncogene family	Tomar et al. 2024
82	mmu-miR-871-3p	Nrg3	✓	neuregulin 3	Tomar et al. 2024
82	mmu-miR-871-3p	Etv5	✓	ets variant 5	Tomar et al. 2024
82	mmu-miR-871-3p	Trub2	✓	TruB pseudouridine (psi) synthase family member 2	Tomar et al. 2024
82	mmu-miR-871-3p	Abcb9	✓	ATP-binding cassette, sub-family B (MDR/TAP), member 9	Tomar et al. 2024
82	mmu-miR-871-3p	Ptgdr2	✓	prostaglandin D2 receptor 2	Tomar et al. 2024
82	mmu-miR-7222-3p	Gmeb1	✓	glucocorticoid modulatory element binding protein 1	Tomar et al. 2024
82	mmu-miR-7222-3p	Bicd2	✓	BICD cargo adaptor 2	Tomar et al. 2024
82	mmu-miR-7222-3p	Arrb1	✓	arrestin, beta 1	Tomar et al. 2024
82	mmu-miR-7222-3p	Twf1	✓	twinfilin actin binding protein 1	Tomar et al. 2024
82	mmu-miR-7222-3p	Ptpn5	✓	protein tyrosine phosphatase, non-receptor type 5	Tomar et al. 2024
82	mmu-miR-7222-3p	Ptpn14	✓	protein tyrosine phosphatase, non-receptor type 14	Tomar et al. 2024
82	mmu-miR-7222-3p	Elavl2	✓	ELAV like RNA binding protein 1	Tomar et al. 2024
82	mmu-miR-7222-3p	Mrpl57	✓	mitochondrial ribosomal protein L57	Tomar et al. 2024
82	mmu-miR-34b-3p	Tut4	✓	terminal uridylyl transferase 4	Tomar et al. 2024
82	mmu-miR-34b-3p	Clca4b		chloride channel accessory 4B	Tomar et al. 2024
81	mmu-miR-881-3p	Arl4c	✓	ADP-ribosylation factor-like 4C	Tomar et al. 2024
81	mmu-miR-881-3p	Eri1	✓	exoribonuclease 1	Tomar et al. 2024
81	mmu-miR-881-3p	P2ry12	✓	purinergic receptor P2Y, G-protein coupled 12	Tomar et al. 2024
81	mmu-miR-881-3p	Zrsr1	✓	zinc finger (CCCH type), RNA binding motif and serine/arginine rich 1	Tomar et al. 2024
81	mmu-miR-881-3p	Map2	✓	microtubule-associated protein 2	Tomar et al. 2024
81	mmu-miR-881-3p	AW549877		expressed sequence AW549877	Tomar et al. 2024
81	mmu-miR-881-3p	Coa5	✓	cytochrome C oxidase assembly factor 5	Tomar et al. 2024
81	mmu-miR-881-3p	Rab2a	✓	RAB2A, member RAS oncogene family	Tomar et al. 2024
81	mmu-miR-34c-3p	Amot	✓	angiomotin	Tomar et al. 2024
81	mmu-miR-34c-3p	Prkar2b	✓	protein kinase, cAMP dependent regulatory, type II beta	Tomar et al. 2024
81	mmu-miR-34c-3p	Exosc1	✓	exosome component 1	Tomar et al. 2024
81	mmu-miR-34c-3p	Camk4	✓	calcium/calmodulin-dependent protein kinase IV	Tomar et al. 2024
81	mmu-miR-34c-3p	Ifi209		interferon activated gene 209	Tomar et al. 2024
81	mmu-miR-34c-3p	Pycard	✓	PYD and CARD domain containing	Tomar et al. 2024
81	mmu-miR-34c-3p	Rlim	✓	ring finger protein, LIM domain interacting	Tomar et al. 2024
81	mmu-miR-25-3p	B230219D22Rik		RIKEN cDNA B230219D22 gene	Tomar et al. 2024
81	mmu-miR-25-3p	Tmem87a	✓	transmembrane protein 87A	Tomar et al. 2024
81	mmu-miR-25-3p	Daam1	✓	dishevelled associated activator of morphogenesis 1	Tomar et al. 2024
81	mmu-miR-25-3p	Avl9	✓	AVL9 cell migration associated	Tomar et al. 2024
81	mmu-miR-25-3p	Pik3cb	✓	phosphatidylinositol-4,5-bisphosphate 3-kinase catalytic subunit beta	Tomar et al. 2024
81	mmu-miR-25-3p	Mpp1	✓	membrane protein, palmitoylated	Tomar et al. 2024
81	mmu-miR-25-3p	Snapc1	✓	small nuclear RNA activating complex, polypeptide 1	Tomar et al. 2024
81	mmu-miR-25-3p	Elk4	✓	ELK4, member of ETS oncogene family	Tomar et al. 2024
81	mmu-miR-25-3p	Nol4l	✓	nucleolar protein 4-like	Tomar et al. 2024
81	mmu-miR-25-3p	Fli1	✓	Friend leukemia integration 1	Tomar et al. 2024
81	mmu-miR-25-3p	Ago3	✓	argonaute RISC catalytic subunit 3	Tomar et al. 2024
81	mmu-miR-25-3p	Ubash3b	✓	ubiquitin associated and SH3 domain containing, B	Tomar et al. 2024
81	mmu-miR-25-3p	Fcho2	✓	FCH domain only 2	Tomar et al. 2024
81	mmu-miR-25-3p	Rab8b	✓	RAB8B, member RAS oncogene family	Tomar et al. 2024
81	mmu-miR-25-3p	Nfyc	✓	nuclear transcription factor-Y gamma	Tomar et al. 2024
81	mmu-miR-25-3p	Ldlrad4	✓	low density lipoprotein receptor class A domain containing 4	Tomar et al. 2024
81	mmu-miR-25-3p	P2ry13	✓	purinergic receptor P2Y, G-protein coupled 13	Tomar et al. 2024
81	mmu-miR-25-3p	Pcdh7	✓	protocadherin 7	Tomar et al. 2024
81	mmu-miR-25-3p	Prrc2b	✓	proline-rich coiled-coil 2B	Tomar et al. 2024
81	mmu-miR-25-3p	Tmem184b	✓	transmembrane protein 184b	Tomar et al. 2024
81	mmu-miR-25-3p	Klf2	✓	Kruppel-like factor 2 (lung)	Tomar et al. 2024
81	mmu-miR-25-3p	Ikzf2	✓	IKAROS family zinc finger 2	Tomar et al. 2024
81	mmu-miR-25-3p	Prkar1a	✓	protein kinase, cAMP dependent regulatory, type I, alpha	Tomar et al. 2024
81	mmu-miR-871-3p	Csn2	✓	casein beta	Tomar et al. 2024
81	mmu-miR-871-3p	Pfkp	✓	phosphofructokinase, platelet	Tomar et al. 2024
81	mmu-miR-871-3p	Dennd3	✓	DENN/MADD domain containing 3	Tomar et al. 2024
81	mmu-miR-871-3p	Gabra3	✓	gamma-aminobutyric acid (GABA) A receptor, subunit alpha 3	Tomar et al. 2024
81	mmu-miR-871-3p	Zfp174		zinc finger protein 174	Tomar et al. 2024
81	mmu-miR-871-3p	Hsd3b1	✓	hydroxy-delta-5-steroid dehydrogenase, 3 beta- and steroid delta-isomerase 1	Tomar et al. 2024
81	mmu-miR-871-3p	Slc5a3	✓	solute carrier family 5 (inositol transporters), member 3	Tomar et al. 2024
81	mmu-miR-871-3p	Asb1	✓	ankyrin repeat and SOCS box-containing 1	Tomar et al. 2024
81	mmu-miR-7222-3p	Klhl8	✓	kelch-like 8	Tomar et al. 2024
81	mmu-miR-7222-3p	Ppp2r5b	✓	protein phosphatase 2, regulatory subunit B', beta	Tomar et al. 2024
81	mmu-miR-7222-3p	Tmod2	✓	tropomodulin 2	Tomar et al. 2024
81	mmu-miR-7222-3p	Xylb	✓	xylulokinase homolog (H. influenzae)	Tomar et al. 2024
81	mmu-miR-7222-3p	Gsdmc	✓	gasdermin C	Tomar et al. 2024
81	mmu-miR-7222-3p	Tgfb3	✓	transforming growth factor, beta 3	Tomar et al. 2024
81	mmu-miR-7222-3p	Sprr2b	✓	small proline-rich protein 2B	Tomar et al. 2024
81	mmu-miR-7222-3p	Capn10	✓	calpain 10	Tomar et al. 2024
81	mmu-miR-7222-3p	Arl2bp	✓	ADP-ribosylation factor-like 2 binding protein	Tomar et al. 2024
81	mmu-miR-7222-3p	Hbq1b		hemoglobin, theta 1B	Tomar et al. 2024
[truncated: 40,737 more rows]
