# Supplementary material for: Epigenetic Legacy: The Role of Sperm miRNAs in the Paternal Inheritance of Diabetes and Obesity Development
Source: Diabetes Metab Res Rev. 2026 Mar 23;42(3):e70157. doi: 10.1002/dmrr.70157 (PMC13006935; doi:10.1002/dmrr.70157)
Supplement: Supplementary file 6 — Table S3: Ingenuity Pathway Analysis—pathways outputs. [file DMRR-42-e70157-s006.xlsx]

## Sheet: Acute_Insulin
Pathway	p-value (-log10)	Genes
Renin-Angiotensin Signaling	2.81	ADCY9;ELK1;PRKD1
MAPK targets/ Nuclear events mediated by MAP kinases	2.74	DUSP3;ELK1
SUMOylation of transcription cofactors	2.53	NCOA2;PIAS2
Corticotropin Releasing Hormone Signaling	2.52	ADCY9;ELK1;PRKD1
CXCR4 Signaling	2.43	ADCY9;ELK1;PRKD1
DNA Damage Bypass	2.42	POLD3;USP1
GNRH Signaling	2.25	ADCY9;ELK1;PRKD1
Protein Kinase A Signaling	2.21	ADCY9;DUSP3;ELK1;PRKD1
Growth Hormone Signaling	2.14	ELK1;PRKD1
COPII-mediated vesicle transport	2.09	TRAPPC10;TRAPPC9
Thrombin Signaling	2.08	ADCY9;ELK1;PRKD1
VDR/RXR Activation	2.05	NCOA2;PRKD1
IL-3 Signaling	1.99	ELK1;PRKD1
Signaling by NTRK1 (TRKA)	1.98	DUSP3;ELK1
LPS-stimulated MAPK Signaling	1.94	ELK1;PRKD1
RAB GEFs exchange GTP for GDP on RABs	1.9	TRAPPC10;TRAPPC9
ERBB Signaling	1.86	ELK1;PRKD1
Insulin Secretion Signaling Pathway	1.83	ADCY9;PRKD1;SEC61B
Opioid Signaling Pathway	1.81	ADCY9;ELK1;PRKD1
Neuropathic Pain Signaling in Dorsal Horn Neurons	1.8	ELK1;PRKD1
HDR through Homologous Recombination (HRR) or Single Strand Annealing (SSA)	1.8	PALB2;POLD3
Cellular response to mitochondrial stress	1.77	STOML2
α-Adrenergic Signaling	1.74	ADCY9;PRKD1
Activated PKN1 stimulates transcription of AR regulated genes KLK2 and KLK3	1.72	NCOA2
Cholecystokinin/Gastrin-mediated Signaling	1.7	ELK1;PRKD1
Neuregulin Signaling	1.68	ELK1;PRKD1
GPCR-Mediated Nutrient Sensing in Enteroendocrine Cells	1.68	ADCY9;PRKD1
Dolichyl-diphosphooligosaccharide Biosynthesis	1.64	ALG2
Gαs Signaling	1.63	ADCY9;ELK1
14-3-3-mediated Signaling	1.62	ELK1;PRKD1
HGF Signaling	1.59	ELK1;PRKD1
fMLP Signaling in Neutrophils	1.59	ELK1;PRKD1
P2Y Purinergic Receptor Signaling Pathway	1.59	ADCY9;PRKD1
Mismatch Repair	1.55	POLD3
Apelin Endothelial Signaling Pathway	1.52	ADCY9;PRKD1
Processing of SMDT1	1.52	STOML2
RORA activates gene expression	1.49	NCOA2
eNOS Signaling	1.48	ADCY9;PRKD1
Relaxin Signaling	1.47	ADCY9;ELK1
SUMOylation of transcription factors	1.45	PIAS2
Insertion of tail-anchored proteins into the endoplasmic reticulum membrane	1.4	SEC61B
Androgen Signaling	1.39	NCOA2;PRKD1
Gαq Signaling	1.39	ELK1;PRKD1
Erythropoietin Signaling Pathway	1.39	ELK1;PRKD1
Estrogen Receptor Signaling	1.39	ADCY9;NCOA2;PRKD1
Aldosterone Signaling in Epithelial Cells	1.38	DNAJC5G;PRKD1
Dopamine-DARPP32 Feedback in cAMP Signaling	1.36	ADCY9;PRKD1
Protein Sorting Signaling Pathway	1.36	ADCY9;PRKD1
Endothelin-1 Signaling	1.32	ADCY9;PRKD1
BMAL1:CLOCK;NPAS2 activates circadian gene expression	1.31	NCOA2
Acetylcholine Receptor Signaling Pathway	1.3	ADCY9;PRKD1

## Sheet: Acute_Glucose
Pathway	p-value (-log10)	Genes
Renin-Angiotensin Signaling	2.81	ADCY9;ELK1;PRKD1
Protein Ubiquitination Pathway	3.89	CDC34;Dnajb3;DNAJB7;DNAJC19;DNAJC30;DNAJC5G;NEDD4;UBE2W;UBE4A;USP12;USP15;USP30;USP31;USP36;USP47
Senescence Pathway	3.51	AKT2;CACNA2D1;CACNB2;CCND2;CDKN1B;E2F3;FOXO3;KAT2B;MAPKAPK2;MCU;NFAT5;NRAS;PARP1;PPP2R1B;RBL1
Surfactant metabolism	3.12	ADGRF5;ADORA2B;ADRA2A;ZDHHC2
SNARE Signaling Pathway	3.1	ADCY1;CACNA2D1;CACNB2;MYH10;RAB11A;SNCA;SNCB;STX16;STXBP1
RHO GTPase cycle	2.83	ABCD3;ABI2;ACBD5;AKAP13;ARHGAP17;CPD;FARP1;HNRNPC;NISCH;OSBPL11;STEAP3;STK38;TNFAIP1;TRIO;VANGL2;VAPB;WDR11;WDR6
Neurexins and neuroligins	2.48	DBNL;DLGAP2;EPB41L1;NRXN1;STXBP1
Cyclins and Cell Cycle Regulation	2.37	CCND2;CDC34;CDKN1B;E2F3;PPP2R1B;RBL1
FOXO-mediated transcription	2.32	AKT2;FOXO3;KAT2B
Synaptogenesis Signaling Pathway	2.3	ADCY1;AKT2;ATF2;CACNA2D1;CACNB2;EFNA5;FARP1;NRAS;NRXN1;SNCA;SNCB;STX16;STXBP1
FLT3 Signaling	2.3	AKT2;CDKN1B;FOXO3;NRAS
Pre-NOTCH Expression and Processing	2.28	ATP2A2;E2F3;KAT2B;NOTCH3;RBPJ
Cell Cycle: G1/S Checkpoint Regulation	2.11	CCND2;CDC34;CDKN1B;E2F3;RBL1
Non-Small Cell Lung Cancer Signaling	2.11	AKT2;CCND2;E2F3;FOXO3;NRAS;RBL1
Class I MHC mediated antigen processing and presentation	2.09	AREL1;ASB7;CDC34;FBXO11;FBXO30;HERC1;KCTD7;LRRC41;NEDD4;SEC24D;TRIM37;TRIM39;UBE2W;UBE4A
Ribonucleotide Reductase Signaling Pathway	1.99	AKT2;ATF2;CDC34;E2F3;FOXO3;NRAS;PARP1;TNKS
Estrogen-mediated S-phase Entry	1.93	CDKN1B;E2F3;RBL1
Chronic Myeloid Leukemia Signaling	1.89	AKT2;CCND2;CDKN1B;E2F3;FOXO3;FZD3;NFAT5;NOTCH3;NRAS;RBL1;SHH
Integration of energy metabolism	1.87	ADCY1;ADRA2A;CACNB2;PPP2R1B;SLC2A2;STXBP1
CSDE1 Signaling Pathway	1.82	AKT2;HNRNPC;SYNCRIP;TRIO
Pulmonary Fibrosis Idiopathic Signaling Pathway	1.79	AKT2;ATF2;COL18A1;COL4A5;EZH1;FOXO3;FZD3;LPAR1;NOTCH3;NRAS;RBPJ;STK38
Signaling by Leptin	1.78	LEPR;SH2B1
Pexophagy	1.78	NBR1;USP30
Regulation of TP53 Activity through Acetylation	1.76	AKT2;ING5;PIP4K2C
Sleep NREM Signaling Pathway	1.74	ADCY1;ADORA2B;ATF2;NRAS;PARP1;SIK3
Prostate Cancer Signaling	1.74	AKT2;ATF2;CDKN1B;E2F3;NRAS;RBL1
Cardiac Hypertrophy Signaling (Enhanced)	1.74	ADCY1;ADRA2A;AKAP13;AKT2;ATF2;ATP2A2;CACNA2D1;CACNB2;FZD3;GSK3A;IFNAR1;IL10RA;IL12B;MAPKAPK2;NFAT5;NRAS;TG
Acyl Carrier Protein Metabolism	1.74	AASDHPPT
Role of JAK2 in Hormone-like Cytokine Signaling	1.71	CCND2;LEPR;SH2B1;SIRPA
Presynaptic depolarization and calcium channel opening	1.71	CACNA2D1;CACNB2
Arachidonic acid metabolism	1.69	CYP4B1;FAAH;MAPKAPK2
Role of CHK Proteins in Cell Cycle Checkpoint Control	1.69	E2F3;PPP2R1B;RAD1;TLK1
MAPK targets/ Nuclear events mediated by MAP kinases	1.65	ATF2;MAPKAPK2;PPP2R1B
Mitochondrial calcium ion transport	1.64	MCU;VDAC1
Bupropion Degradation	1.64	CYP19A1;CYP4B1
Unfolded protein response	1.62	DNAJB7;DNAJC19;DNAJC5G;INSIG1;PPARG
UFMylation Signaling Pathway	1.57	AKT2;EIF4G1;EIF4G2;SLC7A11
PI3K/AKT Signaling	1.53	AKT2;CDKN1B;FOXO3;GSK3A;IFNAR1;IL10RA;NRAS;PPP2R1B
Cell Cycle Regulation by BTG Family Proteins	1.52	BTG2;E2F3;PPP2R1B
Regulation of cholesterol biosynthesis by SREBP (SREBF)	1.52	INSIG1;SEC24D
YAP1- and WWTR1 (TAZ)-stimulated gene expression	1.52	KAT2B;TEAD1
DNA Methylation and Transcriptional Repression Signaling	1.51	E2F3;ERCC5;RBL1;SAP30;TEAD1
Histone Modification Signaling Pathway	1.5	ASH1L;ATF2;EZH1;ING5;KAT2B;KDM3A;NCOA3;PHF8;PRDM8;SUV39H2
Role of WNT/GSK-3β Signaling in the Pathogenesis of Influenza	1.5	CSNK1G2;FZD3;IFNAR1;NCOA3
Notch Signaling	1.49	DTX4;NOTCH3;RBPJ
Mitotic G1 phase and G1/S transition	1.48	AKT2;CCND2;CDKN1B;E2F3;PPP2R1B;RBL1
Small Cell Lung Cancer Signaling	1.48	AKT2;CCND2;CDKN1B;E2F3;RBL1
Neddylation	1.45	ASB7;CAND1;COPS7A;CUL4A;DCUN1D3;FBXO11;FBXO30;KCTD7;LRRC41
Hepatitis B Chronic Liver Pathogenesis Signaling Pathway	1.44	AKT2;ATF2;IFNAR1;NCOA3;NRAS;TRIM37;VDAC1
Anandamide Degradation	1.44	FAAH
Glutamate Dependent Acid Resistance	1.44	GAD2
Aldosterone Signaling in Epithelial Cells	1.43	Dnajb3;DNAJB7;DNAJC19;DNAJC30;DNAJC5G;NEDD4;PIP4K2C
mRNA 3 Prime End Processing Signaling Pathway	1.43	DIS3;E2F3;EIF4G1;EIF4G2;HNRNPC
GABAergic Receptor Signaling Pathway (Enhanced)	1.43	ADCY1;CACNA2D1;CACNB2;GAD2;NRXN1;SLC12A5
FOXO-mediated transcription of cell cycle genes	1.42	CDKN1B;FOXO3
Netrin Signaling	1.4	ADORA2B;AKT2;CACNA2D1;CACNB2;NFAT5;STX16;TRIO
DNA damage-induced 14-3-3σ Signaling	1.38	AKT2;CDKN1B;RAD1
Dopamine-DARPP32 Feedback in cAMP Signaling	1.37	ADCY1;ATF2;ATP2A2;CACNA2D1;CACNB2;CSNK1G2;PPP2R1B
GABA synthesis; release; reuptake and degradation	1.37	GAD2;STXBP1
NFE2L2 regulating anti-oxidant/detoxification enzymes	1.37	BACH1;SLC7A11
Protein Sorting Signaling Pathway	1.36	ADCY1;AP3S1;AP4E1;RAB11A;RAB11FIP1;SEC24D;WASHC4
Collagen chain trimerization	1.35	COL14A1;COL18A1;COL4A5
Autophagy	1.35	AKT2;ARL8B;ATF2;BNIP3;CDKN1B;FOXO3;GSK3A;PPP2R1B
Maturity Onset Diabetes of Young (MODY) Signaling	1.34	CACNA2D1;CACNB2;GCK;SLC2A2
Transport of inorganic cations/anions and amino acids/oligopeptides	1.34	SLC12A5;SLC1A4;SLC20A2;SLC26A2;SLC7A11
Retinoic acid Mediated Apoptosis Signaling	1.33	IFNAR1;PARP1;TNKS
RHO GTPases activate CIT	1.33	CDKN1B;MYH10
Class I peroxisomal membrane protein import	1.33	ABCD3;ACBD5
Extra-nuclear estrogen signaling	1.32	AKT2;CDKN1B;FOXO3;NRAS
Chromatin organization	1.32	ASH1L;ATF2;ING5;KAT2B;KDM3A;PHF8;SAP30;SUV39H2
TCF dependent signaling in response to WNT	1.32	AKT2;CHD8;CSNK1G2;PPP2R1B;RSPO4;TLE4;TNKS
Signaling by NOTCH1	1.31	DTX4;KAT2B;RBPJ;TLE4
trans-Golgi Network Vesicle Budding	1.31	AP3S1;AP4E1;BLOC1S6;CPD

## Sheet: Acute_Bodycomp
Pathway	p-value (-log10)	Genes
Renin-Angiotensin Signaling	2.81	ADCY9;ELK1;PRKD1
Neurexins and neuroligins	3.46	DLG2;DLG4;DLGAP4;EPB41L1;EPB41L5;NRXN1;SYT1
SUMOylation of transcription cofactors	3.31	CBX4;NCOA1;NCOR2;PIAS2;TOPORS;UHRF2
Chromatin organization	3.06	ARID4B;DNMT3A;EHMT1;EPC1;KDM4C;KMT2A;MECOM;MTA3;NCOA1;NCOR2;NSD3;SETD1A;SETD1B;USP22
Sleep NREM Signaling Pathway	2.77	Adcy3;ADORA1;GABRA2;GABRG3;MRAS;PER2;SIK1;SIK3;XRCC5
Histone Modification Signaling Pathway	2.52	BAZ2B;CBX4;CBX6;DNMT3A;EHMT1;KDM4C;KMT2A;KMT2E;NSD3;PDGFC;SETD1A;SETD1B;USP22;USP42;XRCC5
Mitochondrial calcium ion transport	2.47	MCU;MICU1;MICU3
M-decay: degradation of maternal mRNAs by maternally stored factors	2.31	CNOT4;CNOT7;DICER1;EIF4G1;KDM4C
XBP1(S) activates chaperone genes	2.27	EDEM1;EXTL1;GSK3A;PDIA6;XBP1
Protein Ubiquitination Pathway	2.25	AMFR;DNAJC14;UBE2D3;UBE2J1;UBE2J2;UBE3A;UBE4A;USP12;USP13;USP15;USP22;USP31;USP38;USP42
RIPK1-mediated regulated necrosis	2.25	FADD;ITCH;PDCD6IP;PELI1
Unfolded protein response	2.23	AMFR;CEBPZ;DNAJC14;EDEM1;PDIA6;PPARG;XBP1
Processing of SMDT1	2.2	MCU;MICU1;MICU3
Transcriptional regulation of pluripotent stem cells	2.13	EPAS1;FOXP1;PRDM14
WNT/β-catenin Signaling	2.06	AKT2;FZD3;GSK3A;PPP2R2A;PPP2R5C;SFRP1;SFRP2;SOX21;TCF7L2;TLE4
Signaling by NOTCH1	2.02	DLK1;ITCH;MAMLD1;NBEA;NCOR2;TLE4
Class I peroxisomal membrane protein import	1.99	ABCD3;ACBD5;PEX3
HIPPO signaling	1.99	DLG2;DLG4;ITCH;PPP2R2A;PPP2R5C;TEAD1
Cell Cycle Regulation by BTG Family Proteins	1.92	CNOT7;E2F3;PPP2R2A;PPP2R5C
BEX2 Signaling Pathway	1.91	AKT2;NHLH2;PDGFC;PPP2R2A;PPP2R5C;TCF7L2
SNARE Signaling Pathway	1.8	Adcy3;CACNA2D2;MYH1;MYL3;RAB8A;SNAP29;STX16;SYT1
UFMylation Signaling Pathway	1.77	AKT2;EIF4G1;NCOA1;UFM1;XBP1
BBSome Signaling Pathway	1.74	ADORA1;BBS2;BBS5;CELSR1;FZD3;GHRHR;GPR22;GPR55;GPR65;IQCB1;LEPR;MC3R;NPY5R;NTRK2;P2RY14;PCM1;RAB8A;TACR3;XBP1
Formation of WDR5-containing histone-modifying complexes	1.74	KMT2A;PHF20L1;SETD1A;SETD1B
Synaptogenesis Signaling Pathway	1.71	Adcy3;AKT2;APOE;CACNA2D2;CDH10;CDH19;CHN1;DLG4;MRAS;NRXN1;NTRK2;PAK1;STX16;SYT1
MyD88 cascade initiated on plasma membrane	1.71	IRAK2;MAP3K1;PELI1
CLEAR Signaling Pathway	1.7	AKT2;ATP6V0B;ATP6V1D;BECN1;DEPDC5;GSK3A;MID1;MRAS;NTRK2;PPP2R2A;PPP2R5C;PPP3CA;TFEB
RAB GEFs exchange GTP for GDP on RABs	1.68	AKT2;DENND5B;RAB3IP;RAB8A;TRAPPC10;TRAPPC9
Cilium Assembly	1.67	AKAP9;BBS2;BBS5;DYNC1I2;DYNLRB2;EXOC3;IQCB1;PCM1;RAB3IP;RAB8A
Ceramide Signaling	1.66	AKT2;FOS;MAP3K1;MRAS;PPP2R2A;PPP2R5C
ATF6 (ATF6-alpha) activates chaperone genes	1.64	NFYA;XBP1
MITF-M-dependent gene expression	1.61	AKT2;ATP6V0B;ATP6V1D;DICER1;DPF1;TCF7L2
PIP3 activates AKT signaling	1.6	AKT2;FGF10;FLT3;GSK3A;NTRK2;PHLPP1;PPP2R5C;PRR5
NAD Phosphorylation and Dephosphorylation	1.56	NADK;PXYLP1
PTEN Regulation	1.55	AKT2;CBX4;CBX6;MECOM;MTA3;PPARG;TNKS;USP13
DNA Methylation and Transcriptional Repression Signaling	1.55	ARID4B;DNMT3A;E2F3;MTA3;TCF20;TEAD1
nNOS Signaling in Neurons	1.54	DLG2;DLG4;PFKM;PPP3CA
Nuclear Cytoskeleton Signaling Pathway	1.51	CDH10;CDH19;DYNC1I2;ITGAE;KIF21B;PPARG;RUNX2;SUN1;SUN2;XRCC5
SUMOylation of intracellular receptors	1.49	PIAS2;PPARG;VDR
TNFR1 Signaling	1.49	FADD;FOS;MAP3K1;PAK1
Tuberculosis Active Signaling Pathway	1.48	AKT2;ATP6V0B;ATP6V1D;CYBA;FOS;GSK3A;PFKM;PPARG;PPP3CA;TNFSF18
Calcium Signaling	1.48	CACNA2D2;CAMK1D;GRIK1;MCU;MICU1;MYH1;MYL3;PPP3CA;RCAN1;TRPC3
Deubiquitination	1.48	BECN1;IDE;INO80D;MYSM1;POLB;TNKS;USP12;USP13;USP15;USP22;USP42
Neddylation	1.46	DCUN1D3;EPAS1;FBXL3;FBXO11;KBTBD8;KLHL22;KLHL42;LRRC41;PUM2;UBE2D3;ZBTB16
Chronic Myeloid Leukemia Signaling	1.45	AKT2;CCND2;E2F3;FOS;FZD3;ITCH;MECOM;MRAS;MSI2;PPP3CA;SHH;TCF7L2
Estrogen Receptor Signaling	1.44	Adcy3;AKT2;CACNA2D2;DLG4;FOS;GSK3A;LEPR;MCU;MRAS;MYL3;NCOA1;NCOR2;PAK1;PDGFC;RUNX2;SDHC
Glutamate binding; activation of AMPA receptors and synaptic plasticity	1.42	DLG4;EPB41L1;MYO6
MyD88 dependent cascade initiated on endosome	1.42	IRAK2;MAP3K1;PELI1
Transcriptional regulation of brown and beige adipocyte differentiation	1.42	MTA3;NCOA1;PPARG
Thyroid Cancer Signaling	1.41	AKT2;FOS;MRAS;NTRK2;TCF7L2
RHO GTPase cycle	1.38	ABCD3;ACBD5;ARHGAP21;ARHGEF10L;CHN1;CKB;CYBA;DOCK9;EMC3;FNBP1L;MSI2;MYO6;OSBPL11;PAK1;PEAK1;TNFAIP1;TWF1
PPAR Signaling	1.37	FOS;MRAS;NCOA1;NCOR2;PDGFC;PPARG
Phagosome Formation	1.37	ADORA1;AKT2;AP1G1;CELSR1;ELMO1;FZD3;GHRHR;GPLD1;GPR22;GPR55;GPR65;ITGAE;MC3R;MRAS;MYH1;MYL3;NPY5R;P2RY14;PAK1;PLB1;PLD5;SYK;TACR3
Choline Biosynthesis III	1.36	GPLD1;PLD5
Cellular Effects of Sildenafil (Viagra)	1.35	Adcy3;ADORA1;AKT2;CACNA2D2;CELSR1;FADD;FZD3;GHRHR;GPR22;GPR55;GPR65;KCNN1;MC3R;MYH1;MYL3;NPY5R;P2RY14;PDGFC;PPARG;PPP2R2A;PPP2R5C;PPP3CA;TACR3
IL-3 Signaling	1.35	AKT2;FOS;MRAS;PAK1;PPP3CA
Role of JAK2 in Hormone-like Cytokine Signaling	1.33	CCND2;FOS;LEPR;PDGFC
Mitochondrial Division Signaling Pathway	1.33	CACNA2D2;FADD;MCU;MRAS;PDGFC;PPP2R2A;PPP2R5C;PPP3CA
All-trans-decaprenyl Diphosphate Biosynthesis	1.32	PDSS2
Circadian Clock	1.31	FBXL3;NCOA1;PER2;SIK1
Gamma carboxylation; hypusinylation; hydroxylation; and arylsulfatase activation	1.31	ARSJ;JMJD4;OGFOD1;RWDD1
Polyamine Regulation in Colon Cancer	1.31	AKT2;FOS;PPARG;TCF7L2
Adipogenesis pathway	1.31	DGKD;DLK1;FZD3;PER2;PPARG;TXNIP;XBP1
YAP1- and WWTR1 (TAZ)-stimulated gene expression	1.3	RUNX2;TEAD1
Formation of definitive endoderm	1.3	EOMES;TCF7L2
Telomere Extension by Telomerase	1.3	TNKS;XRCC5

## Sheet: Chronic_Insulin
Pathway	p-value (-log10)	Genes
Renin-Angiotensin Signaling	2.81	ADCY9;ELK1;PRKD1
Renin-Angiotensin Signaling	3.25	ADCY9;ELK1;PRKD1
MAPK targets/ Nuclear events mediated by MAP kinases	3.04	DUSP3;ELK1
Corticotropin Releasing Hormone Signaling	2.96	ADCY9;ELK1;PRKD1
CXCR4 Signaling	2.86	ADCY9;ELK1;PRKD1
DNA Damage Bypass	2.71	POLD3;USP1
GNRH Signaling	2.68	ADCY9;ELK1;PRKD1
Thrombin Signaling	2.5	ADCY9;ELK1;PRKD1
Pancreatic Secretion Signaling Pathway	2.45	ADCY9;LIPE;PRKD1
Growth Hormone Signaling	2.43	ELK1;PRKD1
IL-3 Signaling	2.28	ELK1;PRKD1
Signaling by NTRK1 (TRKA)	2.27	DUSP3;ELK1
Insulin Secretion Signaling Pathway	2.24	ADCY9;PRKD1;SEC61B
LPS-stimulated MAPK Signaling	2.23	ELK1;PRKD1
Tuberculosis Latent Signaling Pathway	2.22	ADCY9;LIPE
Opioid Signaling Pathway	2.22	ADCY9;ELK1;PRKD1
Apelin Adipocyte Signaling Pathway	2.21	ADCY9;LIPE
ERBB Signaling	2.15	ELK1;PRKD1
Neuropathic Pain Signaling in Dorsal Horn Neurons	2.09	ELK1;PRKD1
α-Adrenergic Signaling	2.03	ADCY9;PRKD1
Cholecystokinin/Gastrin-mediated Signaling	1.99	ELK1;PRKD1
Neuregulin Signaling	1.96	ELK1;PRKD1
GPCR-Mediated Nutrient Sensing in Enteroendocrine Cells	1.96	ADCY9;PRKD1
Cachexia Signaling Pathway	1.93	ADCY9;LIPE;PRKD1
Gαs Signaling	1.91	ADCY9;ELK1
14-3-3-mediated Signaling	1.91	ELK1;PRKD1
HGF Signaling	1.87	ELK1;PRKD1
fMLP Signaling in Neutrophils	1.87	ELK1;PRKD1
P2Y Purinergic Receptor Signaling Pathway	1.87	ADCY9;PRKD1
White Adipose Tissue Browning Pathway	1.83	ADCY9;LIPE
Apelin Endothelial Signaling Pathway	1.8	ADCY9;PRKD1
Dolichyl-diphosphooligosaccharide Biosynthesis	1.79	ALG2
eNOS Signaling	1.76	ADCY9;PRKD1
Relaxin Signaling	1.74	ADCY9;ELK1
Mismatch Repair	1.69	POLD3
Gαq Signaling	1.67	ELK1;PRKD1
Erythropoietin Signaling Pathway	1.66	ELK1;PRKD1
Aldosterone Signaling in Epithelial Cells	1.66	DNAJC5G;PRKD1
Serotonin Receptor Signaling	1.64	ADCY9;LIPE;PRKD1
Dopamine-DARPP32 Feedback in cAMP Signaling	1.63	ADCY9;PRKD1
Protein Sorting Signaling Pathway	1.63	ADCY9;PRKD1
Endothelin-1 Signaling	1.59	ADCY9;PRKD1
SUMOylation of transcription factors	1.59	PIAS2
Gustation Pathway	1.58	ADCY9;LIPE
Acetylcholine Receptor Signaling Pathway	1.57	ADCY9;PRKD1
Adrenergic Receptor Signaling Pathway (Enhanced)	1.56	ADCY9;PRKD1
Insertion of tail-anchored proteins into the endoplasmic reticulum membrane	1.55	SEC61B
Adrenomedullin signaling pathway	1.53	ADCY9;ELK1
Human Embryonic Stem Cell Pluripotency	1.53	ELK1;PRKD1
IL-12 Signaling and Production in Macrophages	1.5	PIAS2;PRKD1
Hepatic Cholestasis	1.48	ADCY9;PRKD1
Cardiac Hypertrophy Signaling (Enhanced)	1.47	ADCY9;ELK1;PRKD1
Role of NFAT in Cardiac Hypertrophy	1.43	ADCY9;PRKD1
NRF2-mediated Oxidative Stress Response	1.43	DNAJC5G;PRKD1
HER-2 Signaling in Breast Cancer	1.43	ELK1;PRKD1
SUMOylation of intracellular receptors	1.41	PIAS2
Orexin Signaling Pathway	1.4	ADCY9;PRKD1
Activation of kainate receptors upon glutamate binding	1.4	NCALD
Docosahexaenoic Acid (DHA) Signaling	1.38	ADCY9;PRKD1
CREB Signaling in Neurons	1.36	ADCY9;ELK1;PRKD1
Triglyceride metabolism	1.34	LIPE
Cardiac Hypertrophy Signaling	1.34	ADCY9;ELK1
Fanconi Anemia Pathway	1.31	USP1
Circadian Rhythm Signaling	1.3	ADCY9;PRKD1
Protein Ubiquitination Pathway	1.3	DNAJC5G;USP1
SUMOylation of ubiquitinylation proteins	1.3	PIAS2
Resolution of Abasic Sites (AP sites)	1.3	POLD3

## Sheet: Chronic_Glucose
Pathway	p-value (-log10)	Genes
Renin-Angiotensin Signaling	2.81	ADCY9;ELK1;PRKD1
Synaptogenesis Signaling Pathway	3.81	ADCY1;AKT2;AP2A1;ATF2;CACNA2D1;CACNB2;CAMK2B;EFNA5;FARP1;GRM3;NRAS;STX16;STXBP1
SNARE Signaling Pathway	3.56	ADCY1;CACNA2D1;CACNB2;CAMK2B;MYH10;RAB11A;STX16;STXBP1
Protein Ubiquitination Pathway	3.25	DNAJC5G;HSPB3;NEDD4;UBE2W;UBE4A;USP12;USP15;USP30;USP31;USP36;USP47
Dilated Cardiomyopathy Signaling Pathway	3.24	ADCY1;AKT2;ATP2A2;CACNA2D1;CACNB2;CAMK2B;LMNA;MYH10
Pre-NOTCH Expression and Processing	3	ATP2A2;E2F3;KAT2B;NOTCH3;RBPJ
Non-Small Cell Lung Cancer Signaling	2.93	AKT2;CCND2;E2F3;FOXO3;NRAS;RBL1
FLT3 Signaling	2.89	AKT2;CDKN1B;FOXO3;NRAS
RHO GTPase cycle	2.84	ACBD5;AKAP13;ARHGAP17;CPD;DBN1;FARP1;NISCH;OSBPL11;STEAP3;STK38;TRIO;VANGL2;VAPB;WDR6
FOXO-mediated transcription	2.79	AKT2;FOXO3;KAT2B
Protein Sorting Signaling Pathway	2.77	ADCY1;AP3S1;AP4E1;RAB11A;RAB11FIP1;SEC24D;SURF4;WASHC4
Regulation of beta-cell development	2.73	AKT2;KAT2B;RBPJ;RFX6
Integration of energy metabolism	2.66	ADCY1;ADRA2A;CACNB2;GNGT2;PPP2R1B;STXBP1
Extra-nuclear estrogen signaling	2.62	AKT2;CDKN1B;FOXO3;GNGT2;NRAS
Chronic Myeloid Leukemia Signaling	2.6	AKT2;CCND2;CDKN1B;E2F3;FOXO3;FZD3;NFAT5;NOTCH3;NRAS;RBL1
Surfactant metabolism	2.54	ADGRF5;ADRA2A;ZDHHC2
Sleep NREM Signaling Pathway	2.52	ADCY1;ATF2;CAMK2B;NRAS;PARP1;SIK3
Prostate Cancer Signaling	2.52	AKT2;ATF2;CDKN1B;E2F3;NRAS;RBL1
Cyclins and Cell Cycle Regulation	2.41	CCND2;CDKN1B;E2F3;PPP2R1B;RBL1
Estrogen-mediated S-phase Entry	2.39	CDKN1B;E2F3;RBL1
Ribonucleotide Reductase Signaling Pathway	2.36	AKT2;ATF2;E2F3;FOXO3;NRAS;PARP1;TNKS
Glioma Signaling	2.3	AKT2;CAMK2B;CCND2;E2F3;NRAS;RBL1
Calcium Signaling	2.28	ATF2;ATP2A2;CACNA2D1;CACNB2;CAMK2B;MCU;MYH10;NFAT5
Mitotic G1 phase and G1/S transition	2.22	AKT2;CCND2;CDKN1B;E2F3;PPP2R1B;RBL1
Netrin Signaling	2.22	AKT2;CACNA2D1;CACNB2;CAMK2B;NFAT5;STX16;TRIO
Regulation of TP53 Activity through Acetylation	2.21	AKT2;ING5;PIP4K2C
Chromatin organization	2.21	ASH1L;ATF2;ING5;KAT2B;KDM3A;PHF8;SAP30;SUV39H2
Class I MHC mediated antigen processing and presentation	2.17	AREL1;ASB7;FBXO11;FBXO30;KCTD7;NEDD4;SEC24D;TRIM37;TRIM39;UBE2W;UBE4A
Glutaminergic Receptor Signaling Pathway (Enhanced)	2.16	ADCY1;AKT2;ATF2;CACNA2D1;CACNB2;CAMK2B;GRIK4;GRM3;SLC7A11;STX16
Cardiac Hypertrophy Signaling (Enhanced)	2.16	ADCY1;ADRA2A;AKAP13;AKT2;ATF2;ATP2A2;CACNA2D1;CACNB2;CAMK2B;FZD3;HSPB3;IFNAR1;NFAT5;NRAS
Small Cell Lung Cancer Signaling	2.12	AKT2;CCND2;CDKN1B;E2F3;RBL1
Cellular Effects of Sildenafil (Viagra)	2.1	ADCY1;ADGRF5;ADRA2A;AKT2;ATF2;ATP2A2;CACNA2D1;CACNB2;FZD3;GPR83;GRM3;LPAR1;MYH10;NFAT5;PPARG;PPP2R1B
Pexophagy	2.1	NBR1;USP30
Opioid Signaling Pathway	2.08	ADCY1;AKT2;AP2A1;ATF2;CACNA2D1;CACNB2;CAMK2B;CDKN1B;NRAS
Presynaptic depolarization and calcium channel opening	2.02	CACNA2D1;CACNB2
Cell Cycle: G1/S Checkpoint Regulation	2	CCND2;CDKN1B;E2F3;RBL1
AMPK Signaling	1.96	ADRA2A;AKT2;ATF2;FOXO3;KAT2B;PFKFB2;PPP2R1B;RAB11A
Cell Cycle Regulation by BTG Family Proteins	1.96	BTG2;E2F3;PPP2R1B
Mitochondrial calcium ion transport	1.95	MCU;VDAC1
Deubiquitination	1.95	KAT2B;MBD6;TNKS;USP12;USP15;USP30;USP47;VDAC1
Serotonin Receptor Signaling	1.92	ADCY1;ADRA2A;AKT2;ATF2;CACNA2D1;CACNB2;CAMK2B;FOXO3;MPDZ;NRAS;RBL1;TEAD1
Acyl Carrier Protein Metabolism	1.9	AASDHPPT
Breast Cancer Regulation by Stathmin1	1.89	ADGRF5;ADRA2A;ATF2;CAMK2B;CCND2;CDKN1B;E2F3;FZD3;GPR83;GRM3;LPAR1;NRAS;PPP2R1B;SIVA1
Vasopressin regulates renal water homeostasis via Aquaporins	1.84	ADCY1;GNGT2;RAB11A
trans-Golgi Network Vesicle Budding	1.83	AP3S1;AP4E1;BLOC1S6;CPD
Regulation of cholesterol biosynthesis by SREBP (SREBF)	1.83	INSIG1;SEC24D
YAP1- and WWTR1 (TAZ)-stimulated gene expression	1.83	KAT2B;TEAD1
CREB Signaling in Neurons	1.8	ADCY1;ADGRF5;ADRA2A;AKT2;ATF2;CACNA2D1;CACNB2;CAMK2B;FZD3;GPR83;GRIK4;GRM3;LPAR1;NRAS
Mitochondrial Division Signaling Pathway	1.76	CACNA2D1;CACNB2;CAMK2B;MCU;NRAS;PPP2R1B
Retinoic acid Mediated Apoptosis Signaling	1.75	IFNAR1;PARP1;TNKS
Autophagy	1.73	AKT2;ARL8B;ATF2;BNIP3;CDKN1B;FOXO3;PPP2R1B
FOXO-mediated transcription of cell cycle genes	1.73	CDKN1B;FOXO3
Synaptic Long Term Potentiation	1.72	ADCY1;ATF2;CAMK2B;GRM3;NRAS
Cardiac β-adrenergic Signaling	1.72	ADCY1;AKAP13;ATP2A2;CACNA2D1;CACNB2;PPP2R1B
Hepatitis B Chronic Liver Pathogenesis Signaling Pathway	1.71	AKT2;ATF2;IFNAR1;NRAS;TRIM37;VDAC1
Glioblastoma Multiforme Signaling	1.7	AKT2;CCND2;CDKN1B;E2F3;FZD3;NRAS
Pulmonary Fibrosis Idiopathic Signaling Pathway	1.69	AKT2;ATF2;FOXO3;FZD3;LPAR1;NOTCH3;NRAS;RBPJ;STK38
GABA synthesis; release; reuptake and degradation	1.68	GAD2;STXBP1
NFE2L2 regulating anti-oxidant/detoxification enzymes	1.68	BACH1;SLC7A11
G alpha (z) signalling events	1.68	ADCY1;ADRA2A;GNGT2
Endocannabinoid Developing Neuron Pathway	1.67	ADCY1;AKT2;ATF2;CDKN1B;NRAS
Dopamine-DARPP32 Feedback in cAMP Signaling	1.64	ADCY1;ATF2;ATP2A2;CACNA2D1;CACNB2;PPP2R1B
RHO GTPases activate CIT	1.63	CDKN1B;MYH10
G Beta Gamma Signaling	1.63	ADCY1;AKT2;CACNA2D1;CACNB2;NRAS
TP53 Regulates Transcription of Cell Cycle Genes	1.63	BTG2;CDKN1B;RBL1
Osteoarthritis Pathway	1.62	ATF2;FOXO3;FZD3;PPARG;PRG4;RBPJ;SIK3
Oxytocin Signaling Pathway	1.61	AKT2;ATF2;CACNA2D1;CACNB2;HSPB3;MYH10;NRAS;PPARG
Signaling by NOTCH3	1.61	KAT2B;NOTCH3;RBPJ
GABA Receptor Signaling	1.61	ADCY1;AP2A1;CACNA2D1;CACNB2;GAD2
Opioid Signalling	1.61	ADCY1;CAMK2B;GNGT2;PPP2R1B
Glutamate Dependent Acid Resistance	1.6	GAD2
CSDE1 Signaling Pathway	1.56	AKT2;SYNCRIP;TRIO
Citric acid cycle (TCA cycle)	1.55	CS;NNT
Orexin Signaling Pathway	1.54	ADCY1;AKT2;CACNA2D1;CACNB2;CAMK2B;PIP4K2C;PPARG
cAMP-mediated signaling	1.54	ADCY1;ADRA2A;AKAP13;ATF2;CAMK2B;GRM3;LPAR1
Signaling by EGFR	1.54	FAM83A;FAM83D;NRAS
White Adipose Tissue Browning Pathway	1.53	ADCY1;ATF2;CACNA2D1;CACNB2;PPARG
Death Receptor Signaling	1.53	HSPB3;LMNA;PARP1;TNKS
Formation of paraxial mesoderm	1.51	KAT2B;RBPJ
Transcriptional regulation by RUNX3	1.5	FOXO3;KAT2B;RBPJ;TEAD1
DNA Methylation and Transcriptional Repression Signaling	1.5	E2F3;RBL1;SAP30;TEAD1
Acetylcholine Receptor Signaling Pathway	1.49	ADCY1;AKT2;ATF2;CACNA2D1;CACNB2;CAMK2B
GNRH Signaling	1.49	ADCY1;ATF2;CACNA2D1;CACNB2;CAMK2B;NRAS
Endocannabinoid Cancer Inhibition Pathway	1.49	ADCY1;AKT2;ATF2;CCND2;CDKN1B
Role of JAK2 in Hormone-like Cytokine Signaling	1.48	CCND2;LEPR;SIRPA
Neddylation	1.48	ASB7;CAND1;COPS7A;DCUN1D3;FBXO11;FBXO30;KCTD7
Gαi Signaling	1.48	ADCY1;ADRA2A;GRM3;LPAR1;NRAS
Generic Transcription Pathway	1.46	KAT2B;NOTCH3;NR2C2;PPARG;RBPJ;ZNF664
Role of CHK Proteins in Cell Cycle Checkpoint Control	1.46	E2F3;PPP2R1B;TLK1
Necroptosis Signaling Pathway	1.45	CAMK2B;IFNAR1;PELI1;RBL1;VDAC1
PIP3 activates AKT signaling	1.44	AKT2;CDKN1B;FOXO3;PIP4K2C;PPP2R1B
Cancer Drug Resistance by Drug Efflux	1.44	AKT2;FOXO3;NRAS
Metabolism of vitamin K	1.43	VKORC1L1
NFE2L2 regulating TCA cycle genes	1.43	ME1
Signaling by ERBB4	1.42	NEDD4;NRAS;S100B
Activin Inhibin Signaling Pathway	1.42	AKT2;ATF2;CCND2;CDKN1B;FOXO3;PPARG
PI3K/AKT Signaling	1.42	AKT2;CDKN1B;FOXO3;IFNAR1;NRAS;PPP2R1B
PTEN Regulation	1.41	AKT2;ATF2;NEDD4;PPARG;TNKS
Endometrial Cancer Signaling	1.4	AKT2;FOXO3;NRAS
PCP (Planar Cell Polarity) Pathway	1.4	ATF2;FZD3;PFN1
IGF-1 Signaling	1.39	AKT2;FOXO3;NEDD4;NRAS
Beta-catenin independent WNT signaling	1.37	AP2A1;FZD3;GNGT2;PFN1;STK38;VANGL2
Transcriptional Regulation by MECP2	1.37	CAMK2B;GAD2;PPARG
UFMylation Signaling Pathway	1.37	AKT2;EIF4G2;SLC7A11
Transport of inorganic cations/anions and amino acids/oligopeptides	1.35	SLC1A4;SLC20A2;SLC26A2;SLC7A11
Ovarian Cancer Signaling	1.34	AKT2;E2F3;FZD3;NRAS;RBL1
Epithelial Adherens Junction Signaling	1.34	AKT2;MYH10;NOTCH3;NRAS;PPP2R1B
Gap Junction Signaling	1.33	ADCY1;AKT2;ATF2;CDKN1B;DBN1;LPAR1;NRAS;VDAC1
NGF processing	1.31	PCSK5
WNT/Ca+ pathway	1.3	ATF2;FZD3;NFAT5

## Sheet: Chronic_Bodycomp
Pathway	p-value (-log10)	Genes
Renin-Angiotensin Signaling	2.81	ADCY9;ELK1;PRKD1
Chromatin organization	3.07	ARID4B;DNMT3A;EHMT1;EPC1;KDM4C;KMT2A;MECOM;MTA1;NCOA1;NCOR2;NSD3
Class I MHC mediated antigen processing and presentation	3.02	BECN1;CDC27;FBXL3;FBXO11;HERC3;ITCH;KBTBD8;KLHL42;SEC23A;TRIM37;UBE2D3;UBE2J1;UBE3A;UBE3C;UBE4A
RIPK1-mediated regulated necrosis	2.88	FADD;ITCH;PDCD6IP;PELI1
Polyamine Regulation in Colon Cancer	2.65	AKT2;FOS;MTA1;PPARG;TCF7L2
PTEN Regulation	2.55	AKT2;CBX4;CBX6;MECOM;MTA1;PPARG;TNKS;USP13
Cell Cycle Regulation by BTG Family Proteins	2.54	CNOT7;E2F3;PPP2R2A;PPP2R5C
Protein Ubiquitination Pathway	2.38	DNAJC14;UBE2D3;UBE2J1;UBE3A;UBE4A;USP12;USP13;USP15;USP31;USP38;USP40
DNA Methylation and Transcriptional Repression Signaling	2.35	ARID4B;DNMT3A;E2F3;MTA1;TCF20;TEAD1
Neuropathic Pain Signaling in Dorsal Horn Neurons	2.24	CAMK1;CAMK1D;FOS;GRM3;NTRK2;PRKCH
M-decay: degradation of maternal mRNAs by maternally stored factors	2.19	CNOT4;CNOT7;DICER1;KDM4C
MyD88 cascade initiated on plasma membrane	2.18	IRAK2;MAP3K1;PELI1
VDR/RXR Activation	2.16	NCOA1;NCOR2;PRKCH;RUNX2;VDR
Signaling by NOTCH1	2.13	DLK1;ITCH;NBEA;NCOR2;TLE4
SUMOylation of DNA damage response and repair proteins	2.13	CBX4;NUP205;NUP37;PIAS2;SMC6
HIPPO signaling	2.11	DLG2;ITCH;PPP2R2A;PPP2R5C;TEAD1
Bone Mineralization Signaling Pathway	2.06	FGF10;FZD3;PTH1R;RUNX2;SLC20A2;TCF7L2;VDR
BEX2 Signaling Pathway	2.04	AKT2;NHLH2;PPP2R2A;PPP2R5C;TCF7L2
SUMOylation of intracellular receptors	1.95	PIAS2;PPARG;VDR
Neurexins and neuroligins	1.92	DLG2;DLGAP4;EPB41L5;SYT1
MyD88 dependent cascade initiated on endosome	1.87	IRAK2;MAP3K1;PELI1
Transcriptional regulation of brown and beige adipocyte differentiation	1.87	MTA1;NCOA1;PPARG
Gamma carboxylation; hypusinylation; hydroxylation; and arylsulfatase activation	1.87	ARSJ;F2;JMJD4;OGFOD1
Chronic Myeloid Leukemia Signaling	1.85	AKT2;CCND2;E2F3;FOS;FZD3;ITCH;MECOM;MSI2;PPP3CA;TCF7L2
Ceramide Signaling	1.81	AKT2;FOS;MAP3K1;PPP2R2A;PPP2R5C
SUMOylation of chromatin organization proteins	1.79	CBX4;NUP205;NUP37;PIAS2
Glioma Signaling	1.79	AKT2;CAMK1;CAMK1D;CCND2;E2F3;PRKCH
CLEAR Signaling Pathway	1.78	AKT2;ATP6V0B;BECN1;DEPDC5;NTRK2;PPP2R2A;PPP2R5C;PPP3CA;PRKCH;TFEB
SUMOylation of SUMOylation proteins	1.76	NUP205;NUP37;TOPORS
Mitochondrial Division Signaling Pathway	1.76	CACNA2D2;CAMK1;FADD;MCU;PPP2R2A;PPP2R5C;PPP3CA
IL-12 Signaling and Production in Macrophages	1.71	AKT2;FOS;NCOA1;PIAS2;PPARG;PRKCH;VDR;XRCC5
Nuclear Cytoskeleton Signaling Pathway	1.7	CDH19;NUP205;NUP37;PPARG;RUNX2;SUN1;SYNE2;XRCC5
WNT/β-catenin Signaling	1.68	AKT2;FZD3;PPP2R2A;PPP2R5C;SFRP2;TCF7L2;TLE4
MyD88-independent TLR4 cascade	1.66	FADD;IRAK2;UBE2D3
DDX58/IFIH1-mediated induction of interferon-alpha/beta	1.66	FADD;ITCH;MAP3K1;UBE2D3
Mitotic Roles of Polo-Like Kinase	1.66	CDC27;PPP2R2A;PPP2R5C;PRC1
mRNA 3 Prime End Processing Signaling Pathway	1.64	CNOT4;CNOT7;DICER1;E2F3;PAPOLA
SUMOylation of ubiquitinylation proteins	1.63	NUP205;NUP37;PIAS2
Transcriptional Regulation by VENTX	1.63	CDC27;EHMT1;TCF7L2
YAP1- and WWTR1 (TAZ)-stimulated gene expression	1.62	RUNX2;TEAD1
Telomere Extension by Telomerase	1.62	TNKS;XRCC5
ISG15 antiviral mechanism	1.61	BECN1;FLNB;NUP205;NUP37
TCF dependent signaling in response to WNT	1.57	AKT2;PPP2R5C;RSPO1;SFRP2;TCF7L2;TLE4;TNKS
SUMOylation of DNA methylation proteins	1.57	CBX4;DNMT3A
Oxidative Stress Induced Senescence	1.55	CBX4;CBX6;E2F3;FOS
RHO GTPase cycle	1.55	ACBD5;ARHGAP21;ARHGEF4;CHN1;DBN1;DOCK9;EMC3;FNBP1L;MSI2;MYO6;OSBPL11;PEAK1;TWF1
Xenobiotic Metabolism Signaling	1.55	CAMK1;CAMK1D;GCLC;MAP3K1;NCOA1;NCOR2;PPP2R2A;PPP2R5C;PRKCH
Transcriptional regulation of pluripotent stem cells	1.52	EPAS1;FOXP1
MyD88:MAL(TIRAP) cascade initiated on plasma membrane	1.52	IRAK2;MAP3K1;PELI1
Osteoarthritis Pathway	1.51	EPAS1;FADD;FZD3;PPARG;PTH1R;RUNX2;SIK3;TCF7L2
Glutaminergic Receptor Signaling Pathway (Enhanced)	1.47	AKT2;CACNA2D2;DGKD;GABRA2;GRIK4;GRM3;PLD5;PPP3CA;PRKCH;STX16
Histone Modification Signaling Pathway	1.45	BAZ2B;CBX4;CBX6;DNMT3A;EHMT1;KDM4C;KMT2A;NSD3;XRCC5
Opioid Signaling Pathway	1.44	AKT2;CACNA2D2;CAMK1;CAMK1D;FOS;PDE1A;PPP3CA;PRKCH;TCF7L2
Thyroid Cancer Signaling	1.44	AKT2;FOS;NTRK2;TCF7L2
SUMOylation of transcription factors	1.43	MTA1;PIAS2
Type II Diabetes Mellitus Signaling	1.43	ACSL4;AKT2;CACNA2D2;MAP3K1;PPARG;PRKCH
SUMOylation of RNA binding proteins	1.42	CBX4;NUP205;NUP37
IL-3 Signaling	1.39	AKT2;FOS;PPP3CA;PRKCH
Activin Inhibin Signaling Pathway	1.38	AKT2;CCND2;FOS;FST;MAP3K1;PPARG;TCF7L2
nNOS Signaling in Neurons	1.37	DLG2;PPP3CA;PRKCH
Inhibition of ARE-Mediated mRNA Degradation Pathway	1.37	AKT2;CNOT4;CNOT7;PAPOLA;PPP2R2A;PPP2R5C
Deubiquitination	1.37	BECN1;IDE;INO80D;MYSM1;TNKS;USP12;USP13;USP15
Neddylation	1.36	DCUN1D3;EPAS1;FBXL3;FBXO11;KBTBD8;KLHL42;PUM2;UBE2D3
Glucose metabolism	1.36	ADPGK;NUP205;NUP37;PC
Senescence Pathway	1.34	AKT2;CACNA2D2;CCND2;CDC27;E2F3;MCU;PPP2R2A;PPP2R5C;PPP3CA
Cyclins and Cell Cycle Regulation	1.34	CCND2;E2F3;PPP2R2A;PPP2R5C
HIF1α Signaling	1.33	AKT2;CAMK1;CAMK1D;NAA10;NCOA1;PPP3CA;PRKCH
TNFR1 Signaling	1.33	FADD;FOS;MAP3K1
Metabolism of vitamin K	1.32	VKORC1L1
Intracellular oxygen transport	1.32	CYGB
Glutathione Biosynthesis	1.32	GCLC
Autism Signaling Pathway	1.31	AKT2;BCKDHB;CACNA2D2;FZD3;GRM3;NEXMIF;NTRK2;TCF7L2;UBE3A
