# Supplementary material for: Epigenetic Legacy: The Role of Sperm miRNAs in the Paternal Inheritance of Diabetes and Obesity Development
Source: Diabetes Metab Res Rev. 2026 Mar 23;42(3):e70157. doi: 10.1002/dmrr.70157 (PMC13006935; doi:10.1002/dmrr.70157)
Supplement: Supplementary file 7 — Table S4: Ingenuity Pathway Analysis—disease & function outputs. [file DMRR-42-e70157-s001.xlsx]

## Sheet: Chronic_Bodycomp
Function	p-value(-log10)	Genes
Hypoplasia of organ	5.64975	ARID4B;CACNA2D2;CBX4;CCND2;CNOT7;DICER1;DLK1;E2F3;FADD;FGF10;FUT4;GHRH;IL31RA;MECOM;NCOA1;NHLH2;PBX3;PCSK5;PPARG;PRKCH;RBMS1;RUNX2;SSBP2;TEAD1;TLE4;VDR;XRCC5
Solid tumor	5.55129	ABLIM1;ACSL4;AKT2;ARID4B;ASCC3;BCKDHB;BECN1;CBX4;CCND2;CELSR1;CISD2;CYB561;DICER1;DLK1;DNMT3A;E2F3;ELK4;ENTPD1;EPAS1;EPC1;F2;FAM120A;FLNB;FOS;FOXP1;FOXP2;FST;FUT4;GAS7;GHRH;HERC3;KDM4C;KMT2A;LEPR;LETMD1;MCU;MLLT3;MSI2;MTA1;NAA10;NCAPH;NCOR2;NTRK2;NUCKS1;OSBPL3;PC;PER2;PHF20L1;PLXNB2;PPARG;PRC1;PRKCH;PTH1R;PUM2;RAB23;RRBP1;RSPO1;RUNX2;SCARB2;SEMA4D;SGMS1;SLC40A1;SPN;SSBP2;SYK;TCF7L2;TFEB;TRIM37;TW…
Proliferation of neural cells	5.4828	AKT2;CAMK1;CELSR1;CHN1;DICER1;DLGAP4;E2F3;EMX1;EPAS1;F2;FZD3;GAS7;GHRH;HDGFL3;IDE;KDM4C;LEPR;MSI2;NCOR2;NTRK2;PLXNB2;PPARG;PPP5C;RAB23;RSU1;SYK;TCF7L2;TULP3;UBE3A
Hypoplasia	5.25026	AKT2;ARID4B;CACNA2D2;CBX4;CCND2;CNOT7;DICER1;DLK1;E2F3;FADD;FGF10;FUT4;GHRH;IL31RA;MECOM;NCOA1;NHLH2;PBX3;PCSK5;PPARG;PRKCH;RBMS1;RUNX2;SSBP2;TEAD1;TLE4;VDR;XRCC5
Abnormal morphology of head	5.05502	BBS2;CACNA2D2;CCND2;CHN1;CHRNB2;CISD2;CSMD3;DBN1;DICER1;DLK1;E2F3;EHMT1;ELMOD1;EMX1;ENTPD1;FGF10;FLNB;FOS;FOXP2;FST;LRRK1;MECOM;NAA10;NCOA1;NCOR2;NTRK2;PBX3;PDCD6IP;PEAK1;PER2;PLXNB2;PRKCH;PTH1R;RAB28;RREB1;RUNX2;SCARB2;SIK3;SUN1;TCF7L2;UBE3A;VDR;VPS13B;XRCC5
Aplasia or hypoplasia	5.00612	AKT2;ARID4B;CACNA2D2;CBX4;CCND2;CNOT7;DICER1;DLK1;E2F3;EMX1;FADD;FGF10;FUT4;GHRH;IL31RA;MECOM;NCOA1;NHLH2;PBX3;PCSK5;PPARG;PRKCH;RBMS1;RUNX2;SSBP2;TEAD1;TLE4;VDR;XRCC5
Morphology of cellular protrusions	4.9914	CACNA2D2;CHN1;DICER1;ELMOD2;FOS;FST;MAGI2;MYO6;NTRK2;RAB8A;SHTN1;TCF7L2;TENM4;TULP3
Activation of DNA endogenous promoter	4.91721	ABLIM1;ARID4B;CBX4;CNOT7;DICER1;EHMT1;EPAS1;EPC1;FGF10;FOS;FOXP1;FOXP2;GZF1;KMT2A;MECOM;NCOA1;NCOR2;NHLH2;NUCKS1;PBX3;PER2;PIAS2;PPARG;PPP3CA;RREB1;RUNX2;SEMA4D;SFRP2;SLC40A1;TCF20;TCF7L2;TEAD1;TFAP4;TFEB;TLE4;UBE3A;YLPM1;ZNF462;ZNF746
Transcription of RNA	4.86967	ABLIM1;ARID4B;CBX4;CNOT7;DICER1;DMD;DNMT3A;E2F3;EHMT1;ELK4;EPAS1;EPC1;FGF10;FOS;FOXP1;FOXP2;GZF1;KMT2A;MAGI2;MAP3K1;MECOM;NCOA1;NCOR2;NHLH2;NSD3;NUCKS1;PBX3;PER2;PIAS2;PPARG;PPP3CA;RREB1;RUNX2;SEMA4D;SFRP2;SLC40A1;TCF20;TCF7L2;TEAD1;TFAP4;TFEB;TLE4;TOPORS;UBE3A;VDR;YLPM1;ZNF462;ZNF746
Cellular homeostasis	4.85387	AKT2;AMPD3;BECN1;C9orf72;CAMK1;CHRNB2;CISD2;CYB561;DICER1;DMD;DMXL2;DNMT3A;ELK4;ENTPD1;EPAS1;F2;FADD;FOXP1;GHRH;LEPR;MCU;MECOM;MPZL2;MYSM1;NBEA;NCOR2;NTRK2;NUCKS1;PDCD6IP;PPARG;PPP2R2A;PPP3CA;PRKCH;PTH1R;RUNX2;SIK3;SLC20A2;SLC24A3;SLC30A7;SLC40A1;SNAP47;SPN;SST;STIM2;STX16;SYK;TCF7L2;TFAP4;TFEB;TSPAN9;TTC7A;USP15;USP38;VDR;XRCC5
Morphology of nervous system	4.77469	AKT2;AP4E1;BECN1;CACNA2D2;CHN1;DICER1;DLGAP4;ENTPD1;FOS;FZD3;LEPR;MAGI2;MYO6;NTRK2;PDCD6IP;PLXNB2;PPARG;PPP3CA;RAB23;RAB8A;SHTN1;SUN1;TCF7L2;TENM4;TULP3
Morphology of growth plate	4.76955	FLNB;FOS;PTH1R;RUNX2;SIK3;TLE4;VDR
Transcription	4.75696	ABLIM1;ARID4B;BBS2;CBX4;CNOT7;DICER1;DLK1;DMD;DNMT3A;E2F3;EHMT1;ELK4;EPAS1;EPC1;F2;FGF10;FOS;FOXP1;FOXP2;GZF1;KDM4C;KMT2A;MAGI2;MAP3K1;MECOM;NCOA1;NCOR2;NHLH2;NSD3;NTRK2;NUCKS1;PBX3;PER2;PIAS2;PPARG;PPP3CA;RREB1;RSPO1;RUNX2;SEMA4D;SFRP2;SLC24A3;SLC40A1;TCF20;TCF7L2;TEAD1;TFAP4;TFEB;TIFAB;TLE4;TOPORS;UBE3A;VDR;YLPM1;ZNF462;ZNF746
Cancer	4.73518	ABLIM1;ACSL4;ADPGK;AKT2;ARID4B;BCKDHB;BECN1;CCND2;CELSR1;CTDSPL2;DICER1;DLK1;DNMT3A;E2F3;ELOVL5;ENTPD1;EPAS1;EPB41L5;EPC1;F2;FAM120A;FLNB;FNBP1L;FOS;FOXP1;FUT4;GAS7;GNGT2;HERC3;INPP5A;KMT2A;LEPR;LETMD1;MECOM;MLLT3;MSI2;MTA1;NAA10;NCAPH;NCOR2;NSD3;NTRK2;NUCKS1;OSBPL3;PBX3;PER2;PHF20L1;PLXNB2;PPARG;PPP2R5C;PPP5C;PRC1;PRKCH;PTH1R;PUM2;RRBP1;RUNX2;SCARB2;SEMA4D;SFRP2;SGMS1;SLC40A1;SSBP2;SYK;TCF7L2;TF…
Growth of tumor	4.68194	ABLIM1;ACSL4;ADPGK;AKT2;APMAP;ARHGEF4;ASCC3;BECN1;CISD2;CYB561;CYGB;DEPDC5;DICER1;DLK1;DNMT3A;E2F3;ELOVL5;ENTPD1;EPAS1;F2;FADD;FOS;FOXP1;FOXP2;FST;HERC3;ITCH;KDM4C;KMT2A;MCU;MLLT3;MSI2;NSD3;NTRK2;NUCKS1;OGFOD1;PEAK1;PELI1;PHF20L1;PLXNB2;PPARG;PPP2R2A;PUM2;RAB8A;RUNX2;SCARB2;SFRP2;SLC40A1;SST;SYK;TCF7L2;TEAD1;TNKS;TRIM35;TRIM37;TWF1;USP12;USP13;VDR;VSIG4;YTHDC2
Development of female reproductive tract	4.59517	CCND2;DICER1;FGF10;FOS;FST;GREB1L;IMMP2L;LEPR;NHLH2;NTRK2;RSPO1;SIK3;UBE3A;YTHDC2
Cell transformation	4.57675	ABLIM1;AKT2;ARID4B;BECN1;CCND2;CNOT7;CTDSPL2;DCUN1D3;DICER1;DLK1;E2F3;ELOVL5;ENTPD1;EPAS1;EPB41L5;F2;FADD;FBXO11;FGF10;FNBP1L;FOS;FOXP1;GNGT2;HERC3;INPP5A;LEPR;LETMD1;MECOM;MSI2;MTA1;NCAPH;NCOR2;NTRK2;NUCKS1;PBX3;PC;PER2;PHF20L1;PLXNB2;PPARG;PPP2R5C;PPP5C;PRC1;SEMA4D;SGMS1;SLC40A1;SPN;SSBP2;SYK;TCF7L2;TFAP4;TRIM35;TWF1;UBE2J1;UBE3A;USP12;VDR;VPS13B;XRCC5
Malignant solid tumor	4.54668	ABLIM1;ACSL4;AKT2;ARID4B;BCKDHB;BECN1;CCND2;CELSR1;DICER1;DLK1;DNMT3A;E2F3;ENTPD1;EPAS1;EPC1;F2;FAM120A;FLNB;FOS;FUT4;GAS7;KMT2A;LETMD1;MLLT3;MSI2;MTA1;NCAPH;NCOR2;NTRK2;OSBPL3;PER2;PHF20L1;PLXNB2;PPARG;PRC1;PRKCH;PTH1R;PUM2;RRBP1;SCARB2;SGMS1;SLC40A1;SSBP2;SYK;TCF7L2;TRIM37;TWF1;UBE3A;USP12;VDR;XRCC5
Enlargement of connective tissue cells	4.50864	DICER1;DNMT3A;FLNB;LEPR;PPARG;PTH1R;RUNX2;VDR
Transcription of DNA	4.49485	ABLIM1;ARID4B;CBX4;CNOT7;DICER1;DMD;E2F3;EHMT1;EPAS1;EPC1;FGF10;FOS;FOXP1;FOXP2;GZF1;KMT2A;MECOM;NCOA1;NCOR2;NHLH2;NSD3;NUCKS1;PBX3;PER2;PIAS2;PPARG;PPP3CA;RREB1;RUNX2;SEMA4D;SFRP2;SLC40A1;TCF20;TCF7L2;TEAD1;TFAP4;TFEB;TLE4;TOPORS;UBE3A;VDR;YLPM1;ZNF462;ZNF746
Development of neural cells	4.41117	BECN1;CACNA2D2;CAMK1D;CELSR1;CHN1;CHRNB2;CSMD3;DBN1;DICER1;DLGAP4;DMD;ENTPD1;FGF10;FNBP1L;FOS;FOXP2;FZD3;GABRA2;GAS7;GHRH;HDGFL3;MAGI2;MSI2;MTURN;MYO6;NTRK2;PBX3;PLXNB2;PPP3CA;SEMA4D;SFRP2;SHTN1;SUN1;TCF7L2;TENM4;TMEM108;TULP3;UBE3A
Growth of organism	4.37779	AKT2;BECN1;CACNA2D2;DICER1;DLGAP4;DLK1;DMD;DUOXA2;E2F3;EHMT1;EPAS1;F2;FOXP1;FOXP2;FZD3;GCLC;KDM4C;MAP3K1;MSI2;MYSM1;NCOA1;NCOR2;PHF20L1;PLXNB2;PPARG;PPP3CA;PUM2;RAB23;RSU1;SCARB2;SIK3;SLC30A7;TCF7L2;TNKS;VDR;VPS13B;XRCC5
Organismal death	4.29414	ACSL4;AKT2;AP1G1;ARID4B;BECN1;CACNA2D2;CBX4;CCND2;CELSR1;CHRNB2;CISD2;Clcnkb;CNOT4;DGKD;DICER1;DLK1;DMD;DNMT3A;E2F3;EHMT1;EPAS1;F2;FADD;FGF10;FLNB;FOS;FOXP1;FOXP2;FST;G2E3;GABRA2;GCLC;Gulo;IDE;KDM4C;KMT2A;LEPR;LRRK1;MAGI2;MAP3K1;MECOM;MLLT3;NAA10;NCAPH;NCOA1;NCOR2;NHLH2;NTRK2;PBX3;PCSK5;PELI1;PER2;PIAS2;PLXNB2;PPARG;PPP3CA;PPP5C;PRKCH;PTH1R;RAB8A;RBMS1;RSPO1;RUNX2;SCARB2;SELENOK;SFRP2;SGMS1;SIK3;…
Quantity of adipose tissue	4.27737	AKT2;BBS2;CDC27;CISD2;DICER1;DLK1;DNMT3A;E2F3;GHRH;LEPR;NAA10;NUCKS1;PPARG;SGMS1;SIK3;SLC25A21;UBE2J1;VDR
Neoplasia of cells	4.16813	ABLIM1;AKT2;ARID4B;BECN1;CCND2;CNOT7;CTDSPL2;DCUN1D3;DICER1;DLK1;E2F3;ELOVL5;ENTPD1;EPAS1;EPB41L5;F2;FADD;FBXO11;FNBP1L;FOS;FOXP1;GNGT2;HERC3;INPP5A;LEPR;MECOM;MSI2;MTA1;NCAPH;NCOR2;NTRK2;NUCKS1;PBX3;PC;PER2;PLXNB2;PPARG;PPP2R5C;PPP5C;PRC1;SEMA4D;SGMS1;SLC40A1;SPN;SSBP2;SYK;TCF7L2;TFAP4;TRIM35;TWF1;UBE2J1;UBE3A;USP12;XRCC5
Hypertrophy of cells	4.15677	BECN1;DEPDC5;DICER1;DMD;EPAS1;FLNB;FST;LEPR;MAGI2;PPARG;PPP3CA;PTH1R;RUNX2;TWF1;VDR
Extrapancreatic malignant tumor	4.13136	ABLIM1;ACSL4;AKT2;ARID4B;BCKDHB;BECN1;CCND2;CELSR1;CTDSPL2;DICER1;DLK1;E2F3;FAM120A;FLNB;FOS;FUT4;GAS7;INPP5A;LETMD1;MECOM;MLLT3;MSI2;MTA1;NCAPH;NCOR2;OSBPL3;PBX3;PER2;PHF20L1;PLXNB2;PPARG;PPP5C;PRC1;PRKCH;PUM2;RRBP1;SCARB2;SGMS1;SLC40A1;SSBP2;SYK;TCF7L2;TWF1;UBE3A;XRCC5
Expression of RNA	4.09745	ABLIM1;ARID4B;BBS2;CBX4;CNOT7;DICER1;DLK1;DMD;DNMT3A;E2F3;EHMT1;ELK4;EPAS1;EPC1;F2;FGF10;FOS;FOXP1;FOXP2;GZF1;KDM4C;KMT2A;MAGI2;MAP3K1;MECOM;NCOA1;NCOR2;NHLH2;NSD3;NTRK2;NUCKS1;PBX3;PER2;PIAS2;PPARG;PPP3CA;RREB1;RSPO1;RUNX2;SEMA4D;SFRP2;SLC24A3;SLC40A1;TCF20;TCF7L2;TEAD1;TFAP4;TFEB;TIFAB;TLE4;TOPORS;UBE3A;VDR;YLPM1;ZNF462;ZNF746
Quantity of gonad	4.08672	ACSL4;AKT2;CISD2;CNOT7;ELMO1;ENTPD1;EPAS1;FOS;LEPR;NHLH2;NTRK2;RSPO1;SUN1;UBE2J1;UBE3A;VDR
Homeostasis of blood cells	4.07212	AKT2;AMPD3;DICER1;DNMT3A;ELK4;ENTPD1;EPAS1;FADD;FOXP1;GHRH;LEPR;MECOM;MPZL2;MYSM1;NBEA;PPARG;PPP2R2A;PPP3CA;PRKCH;RUNX2;SLC40A1;SPN;STIM2;SYK;TFAP4;TFEB;TSPAN9;USP15;USP38;XRCC5
Impaired glucose tolerance	4.03668	AKT2;CCND2;DICER1;DNMT3A;EPAS1;FOXP1;FST;IDE;NCOR2;PPARG;PPP3CA;TFEB;VDR
Folliculogenesis	3.99568	CCND2;DICER1;FOS;FST;IMMP2L;NHLH2;NTRK2;RSPO1;SIK3;UBE3A
Quantity of cells	3.97881	AKT2;AP1G1;ARID4B;ASCC3;BBS2;BECN1;CACNA2D2;CCND2;CHRNB2;CISD2;CNOT7;DGKD;DICER1;DLK1;DMD;DNMT3A;DUSP3;ELK4;ELMO1;ENTPD1;EPAS1;F2;FADD;FBXO11;FGF10;FOS;FOXP1;FOXP2;FST;FUT4;GHRH;Gulo;IL31RA;ITCH;KMT2A;LEPR;LRRK1;MCU;MECOM;MPZL2;MSI2;MYO6;MYSM1;NAA10;NCOR2;NHLH2;NTRK2;PELI1;PER2;PPARG;PPP3CA;PRKCH;PTH1R;RSPO1;RUNX2;SEMA4D;SIK3;SLC30A7;SLC40A1;SPN;SSBP2;SST;SUN1;SYK;TCF20;TCF7L2;TFEB;TLE4;TNKS;UBE2…
Hypertrophy of connective tissue cells	3.95078	DICER1;FLNB;LEPR;PPARG;PTH1R;RUNX2;VDR
Quantity of connective tissue	3.91009	AKT2;ARID4B;BBS2;CCND2;CDC27;CISD2;DICER1;DLK1;DNMT3A;E2F3;EPAS1;FOS;GHRH;Gulo;LEPR;LRRK1;MYSM1;NAA10;NUCKS1;PER2;PPARG;PTH1R;RUNX2;SGMS1;SIK3;SLC25A21;SLC40A1;UBE2J1;VDR
Concentration of lipid	3.90658	ACSL4;AKAP9;AKT2;AP4E1;BBS2;BECN1;CISD2;Clcnkb;DENND5B;DICER1;DLG2;DLK1;E2F3;ELMO1;ELOVL5;EPAS1;F2;GAS7;Gulo;IMMP2L;IRAK2;LEPR;NAA10;NCOA1;NHLH2;NTRK2;PER2;PPARG;PPP3CA;PTH1R;RBMS1;RSPO1;SGMS1;SIK3;SLC30A7;SLC40A1;SST;TCF7L2;UBE2J1;VDR
Concentration of hormone	3.86012	ACSL4;AKT2;AP4E1;CISD2;DUOXA2;E2F3;GHRH;IMMP2L;LEPR;NCOA1;NHLH2;NTRK2;NUCKS1;PER2;PPARG;PTH1R;RBMS1;RUNX2;SGMS1;SIK3;SST;VDR
Enlargement of cells	3.86012	BECN1;DEPDC5;DICER1;DMD;DNMT3A;EPAS1;FLNB;FST;LEPR;MAGI2;PPARG;PPP3CA;PTH1R;RUNX2;TWF1;VDR
Familial congenital malformation	3.83268	CCND2;CNOT7;DICER1;E2F3;FGF10;FLNB;FOXP1;NAA10;NCOA1;NHLH2;RUNX2;SFRP2;TFEB
Quantity of steroid	3.82102	ACSL4;AKAP9;AKT2;CISD2;DENND5B;DICER1;DLG2;DLK1;F2;GAS7;Gulo;IMMP2L;LEPR;NCOA1;NHLH2;NTRK2;PER2;PPARG;PPP3CA;PTH1R;RBMS1;RSPO1;SIK3;SST;TCF7L2;UBE2J1;VDR
Proliferation of stem cells	3.78516	CCND2;EPAS1;FGF10;KDM4C;KMT2A;MAP3K1;MECOM;MSI2;PHF20L1;PPARG;PUM2;RSPO1;RUNX2;SFRP2;XRCC5
Hypertrophy of tissue	3.74232	BECN1;DEPDC5;DICER1;DMD;FLNB;FST;LEPR;PPARG;PPP3CA;PTH1R;RUNX2;TWF1;VDR
Morphology of neurites	3.70333	CACNA2D2;CHN1;DICER1;FOS;MAGI2;MYO6;NTRK2;RAB8A;SHTN1;TENM4
Formation of osteoblasts	3.68613	FST;PPARG;PTH1R;RUNX2;SEMA4D;SFRP2
Morphogenesis of embryo	3.66354	DICER1;EPB41L5;FGF10;FZD3;GREB1L;GZF1;MECOM;PCSK5;RAB23;RUNX2;SFRP2;SIK3;TCF7L2;TEAD1;TULP3
Quantity of stem cells	3.64589	ARID4B;CCND2;DICER1;DNMT3A;FADD;KMT2A;MECOM;MYSM1;PER2;PTH1R;TCF7L2;TLE4
Hypoplasia of genital organ	3.64397	ARID4B;CNOT7;E2F3;NCOA1;NHLH2;RBMS1;VDR
Hypertrophy of chondrocytes	3.63264	DICER1;FLNB;PTH1R;RUNX2;VDR
Abnormal abdomen morphology	3.62342	ARID4B;CCND2;Clcnkb;CNOT7;E2F3;FGF10;IL31RA;LEPR;MAGI2;NAA10;NCOA1;NHLH2;PCSK5;RBMS1;SCARB2;TFEB;TLE4;VDR;XRCC5
Expansion of leukemia cell lines	3.58503	EPAS1;SIK3
Invasion of vascular tissue	3.58503	PTH1R;RUNX2
Growth failure or short stature	3.57187	AP1G1;CACNA2D2;CHRNB2;CISD2;Clcnkb;DLK1;DNMT3A;EHMT1;FADD;FLNB;FOXP2;FST;GCLC;GHRH;Gulo;KMT2A;MAGI2;NTRK2;PPARG;PTH1R;RBMS1;RUNX2;SFRP2;STIM2;TEAD1;TLE4;UBE3A;VDR;XRCC5
Development of internal genitalia	3.56543	AKAP9;ARID4B;CCND2;DICER1;FNDC3A;FOS;FST;GREB1L;IMMP2L;LEPR;NCOA1;NHLH2;NTRK2;RSPO1;SFRP2;SIK3;UBE2J1;UBE3A;YTHDC2
Development of ovary	3.55752	CCND2;DICER1;FOS;FST;IMMP2L;NHLH2;NTRK2;RSPO1;SIK3;UBE3A;YTHDC2
Development of neurons	3.52143	BECN1;CACNA2D2;CAMK1D;CELSR1;CHN1;CHRNB2;CSMD3;DBN1;DICER1;DLGAP4;DMD;ENTPD1;FGF10;FNBP1L;FOS;GABRA2;GAS7;GHRH;HDGFL3;MAGI2;MTURN;MYO6;NTRK2;PBX3;PLXNB2;PPP3CA;SEMA4D;SFRP2;SHTN1;SUN1;TENM4;TMEM108;TULP3;UBE3A
Thoracic hypoplasia	3.51999	CACNA2D2;CBX4;DICER1;FADD;FGF10;MECOM;PRKCH;SSBP2;TEAD1;TLE4;VDR;XRCC5
Proliferation of adipocytes	3.4908	AKT2;E2F3;FGF10;PER2
Congenital malformation of genital organs	3.4318	ARID4B;CNOT7;E2F3;FGF10;NCOA1;NHLH2;RBMS1;VDR
Non-central nervous system malignant neoplasm	3.42251	ABLIM1;ACSL4;AKT2;ARID4B;BCKDHB;BECN1;DICER1;DNMT3A;E2F3;ENTPD1;EPAS1;F2;FAM120A;FLNB;FOS;FUT4;GAS7;LETMD1;MECOM;MLLT3;MSI2;MTA1;OSBPL3;PBX3;PHF20L1;PLXNB2;PPARG;PRKCH;PUM2;RRBP1;SCARB2;SLC40A1;SSBP2;SYK;TRIM37;USP12;VDR
Weight gain	3.41908	AP1G1;BBS2;DENND5B;E2F3;EPAS1;FLNB;FOS;GHRH;IRAK2;LEPR;NTRK2;NUCKS1;PER2;PPARG;RUNX2;SLC30A7;UBE3A;VDR
Size of bone	3.40671	DLK1;FGF10;FLNB;FOS;LEPR;LRRK1;NAA10;NCOA1;PER2;PPARG;PTH1R;RUNX2;SFRP2;SIK3;SLC40A1;TFEB;TLE4;VDR
Abnormal morphology of growth plate proliferating zone	3.40671	FLNB;FOS;PTH1R;RUNX2;TLE4
Formation of skin	3.36856	AKT2;CCND2;CELSR1;DICER1;FGF10;FLNB;FST;MYSM1;NCOR2;PPARG;PPP3CA;PRKCH;PUM2;SFRP2;TCF7L2;VDR
Survival of follicular B lymphocytes	3.3363	AKT2;DICER1;SYK
Colony formation of cancer cells	3.3363	DICER1;MSI2;SFRP2
Transformation of bone marrow cells	3.3363	CCND2;MECOM;PBX3
Function of hematopoietic stem cells	3.33255	MECOM;MYSM1;PER2;TLE4
Mass of secretory structure	3.31785	AKT2;CCND2;DUOXA2;GHRH;LEPR;PPARG;PPP3CA;SIK3;UBE3A;VDR
Morphology of muscle	3.31605	AKT2;BECN1;DICER1;DMD;FADD;FOXP1;FST;LEPR;MAP3K1;MSI2;PPARG;PPP3CA;PPP5C;SCARB2;VDR
Length of long bones	3.27327	FLNB;FOS;PTH1R;RUNX2;SFRP2;SIK3
Homeostasis of leukocytes	3.27003	AKT2;DICER1;DNMT3A;ELK4;ENTPD1;FADD;FOXP1;GHRH;LEPR;MECOM;MPZL2;MYSM1;PPARG;PPP2R2A;PPP3CA;PRKCH;RUNX2;SLC40A1;SPN;STIM2;SYK;TFAP4;TFEB;TSPAN9;USP15;USP38;XRCC5
Congenital malformation of genitourinary system	3.266	ARID4B;CCND2;CNOT7;E2F3;FGF10;NAA10;NCOA1;NHLH2;PCSK5;RBMS1;TFEB;VDR
Genitourinary tumor	3.25649	AKT2;CCND2;CISD2;E2F3;EPAS1;F2;FLNB;FOS;FOXP2;FUT4;GAS7;KMT2A;LEPR;LETMD1;MTA1;OSBPL3;PPARG;PRKCH;RRBP1;RSPO1;RUNX2;SLC40A1;VDR
Abnormal morphology of dendrites	3.24795	CCND2;DBN1;EHMT1;FOXP2;NTRK2;STIM2;SUN1;UBE3A
Development of genitourinary system	3.21112	AKAP9;AKT2;ARID4B;C9orf72;CCND2;CISD2;CNOT7;DDHD1;DICER1;DMXL2;DNMT3A;EPAS1;FGF10;FNDC3A;FOS;FST;GAS7;GHRH;GREB1L;GZF1;IMMP2L;KIAA0319L;LEPR;MECOM;NAA10;NCOA1;NHLH2;NTRK2;PCSK5;PPARG;PPP3CA;PTH1R;RSPO1;RUNX2;SFRP2;SIK3;SUN1;TFEB;UBE2J1;UBE3A;VDR;VPS13B;YTHDC2
Growth of solid tumor	3.20204	ABLIM1;ACSL4;AKT2;ASCC3;BECN1;CISD2;CYB561;DICER1;ENTPD1;EPAS1;FOS;FOXP1;FOXP2;FST;HERC3;KDM4C;KMT2A;MCU;MSI2;NUCKS1;PHF20L1;PLXNB2;PPARG;RUNX2;SCARB2;SLC40A1;TWF1;VDR;VSIG4
Growth failure	3.19997	AP1G1;CACNA2D2;CHRNB2;CISD2;Clcnkb;DLK1;DNMT3A;EHMT1;FADD;FLNB;FOXP2;FST;GCLC;GHRH;Gulo;KMT2A;MAGI2;PPARG;PTH1R;RBMS1;SFRP2;STIM2;TEAD1;TLE4;UBE3A;VDR;XRCC5
Morphology of muscle cells	3.19044	AKT2;BECN1;DICER1;DMD;LEPR;MAP3K1;MSI2;PPP3CA;PPP5C;SCARB2;VDR
Morphology of cardiac muscle	3.16494	BECN1;FADD;FOXP1;LEPR;MAP3K1;PPARG;PPP5C
Quantity of leptin in blood	3.13906	AKT2;BBS2;E2F3;LEPR;NCOA1;NUCKS1;PER2;PPARG;SIK3
Differentiation of white adipocytes	3.12148	FGF10;NCOR2;PER2;PPARG
Apoptosis of retinal rods	3.11182	AKT2;FOS
Volume of brain tissue	3.11182	ENTPD1;PPARG
Rachitic rosary	3.11182	Gulo;SIK3
Survival of mesangial cells	3.11182	PPP3CA;PTH1R
Development of connective tissue cells	3.11182	DICER1;DNMT3A;FOS;FST;ITCH;KMT2A;PPARG;PPP3CA;PTH1R;RUNX2;SEMA4D;SFRP2;SLC40A1;TSPAN13;VDR
Quantity of secretory structure	3.10568	AKT2;CISD2;DGKD;DICER1;DLK1;FGF10;FST;GHRH;LEPR;SLC30A7;VDR
Modification of peptide	3.10237	DMD;LRRK1;PCSK5;SEMA4D;SFRP2;SYK;TNKS;TTBK1
Quantity of progenitor cells	3.09259	ARID4B;CCND2;DLK1;DNMT3A;ELK4;EPAS1;FADD;FOS;FST;KMT2A;MECOM;MYSM1;NCOR2;PER2;PPARG;PRKCH;PTH1R;RUNX2;SLC40A1;SSBP2;SST;SYK;TLE4;XRCC5
Lymphoreticular neoplasm	3.09205	ARID4B;BECN1;CCND2;DICER1;E2F3;FOS;MECOM;MSI2;MTA1;NCAPH;NCOR2;PBX3;PER2;PPARG;PRC1;SGMS1;SSBP2;TCF7L2;TWF1;UBE3A;XRCC5
Mineralization of bone	3.08884	DLK1;FLNB;LRRK1;PTH1R;RUNX2;SIK3;SLC20A2;SLC24A3;TCF7L2;VDR
Quantity of gonadal cells	3.07935	AKT2;CISD2;CNOT7;ENTPD1;EPAS1;FOS;NHLH2;RSPO1;SUN1;UBE2J1;UBE3A;VDR
Morphology of islet cells	3.05552	AKT2;CCND2;DGKD;LEPR;PPARG;PPP3CA;TCF7L2;VDR
Limb development	3.0511	BECN1;DICER1;DMD;DNMT3A;ELMO1;FGF10;MECOM;MYSM1;PCSK5;PTH1R;RAB23;RUNX2;SFRP2;SIK3;TULP3
Metabolism of peptide	3.01682	DMD;GCLC;LRRK1;PCSK5;SEMA4D;SFRP2;SYK;TNKS;TTBK1
Growth of embryo	3.007	BECN1;DICER1;DLGAP4;EPAS1;F2;FOXP1;FOXP2;FZD3;GCLC;KDM4C;MAP3K1;MSI2;NCOA1;NCOR2;PHF20L1;PLXNB2;PPARG;PUM2;RAB23;RSU1;TCF7L2;TNKS
Morphogenesis of limb	2.99568	DICER1;FGF10;MECOM;PCSK5;RAB23;RUNX2;SFRP2;SIK3;TULP3
Quantity of very long chain fatty acid	2.99568	ELOVL5;SLC30A7;SLC40A1;VDR
Abnormal bone density	2.9914	AKT2;DICER1;DLK1;FADD;FOS;LRRK1;NCOA1;PPP3CA;RUNX2;SEMA4D;XRCC5
Morphology of bone	2.98716	CISD2;DLK1;FGF10;FLNB;FOS;LEPR;LRRK1;NAA10;NCOA1;PER2;PPARG;PTH1R;RUNX2;SFRP2;SIK3;SLC40A1;TFEB;TLE4;VDR
Development of ganglion cells	2.97469	DICER1;NTRK2;TULP3
Morphology of gland	2.96257	AKT2;CCND2;DGKD;DUOXA2;FGF10;GHRH;LEPR;PPARG;PPP3CA;SIK3;TCF7L2;UBE3A;VDR
Morphology of nervous tissue	2.95468	BECN1;CACNA2D2;CHN1;DICER1;DLGAP4;FOS;MAGI2;MYO6;NTRK2;RAB8A;SHTN1;TCF7L2;TENM4;TULP3
Abnormal morphology of central nervous system	2.93181	AKT2;BBS2;CACNA2D2;CCND2;CHN1;CHRNB2;CISD2;CSMD3;DBN1;DICER1;E2F3;EHMT1;EMX1;ENTPD1;FOXP2;MECOM;NCOA1;NCOR2;NTRK2;PDCD6IP;PLXNB2;RREB1;SUN1;UBE3A
Morphology of myofiber	2.90309	DICER1;DMD;LEPR;MSI2;VDR
Morphology of head	2.90309	AKT2;AP4E1;CISD2;DICER1;DLGAP4;DNMT3A;ENTPD1;FGF10;FOS;FST;FZD3;GHRH;LEPR;PDCD6IP;PLXNB2;PPARG;PPP3CA;RAB23;SUN1
Size of muscle	2.89963	AKT2;BECN1;DMD;FST;MAP3K1;MSI2;PPP5C;SCARB2;VDR
Abnormal morphology of brain	2.8962	BBS2;CACNA2D2;CCND2;CHN1;CHRNB2;CSMD3;DBN1;DICER1;E2F3;EHMT1;EMX1;ENTPD1;FOXP2;MECOM;NCOA1;NCOR2;NTRK2;PDCD6IP;PLXNB2;RREB1;SUN1;UBE3A
Severe endocrine system disorder	2.87615	AKT2;DUOXA2;LEPR
T cell development	2.84771	AKT2;DICER1;DNMT3A;ELK4;ENTPD1;FADD;FOXP1;GHRH;LEPR;MPZL2;MYSM1;PPARG;PPP2R2A;PPP3CA;PRKCH;RUNX2;SPN;STIM2;SYK;TFAP4;TFEB;USP15;USP38;XRCC5
Bone deformity	2.84771	FGF10;FLNB;Gulo;LRRK1;MLLT3;RUNX2;SFRP2;SIK3;UBE2J1;VDR
Extracranial solid tumor	2.83863	ABLIM1;ACSL4;AKT2;BCKDHB;BECN1;CBX4;CISD2;DICER1;DNMT3A;E2F3;ELK4;ENTPD1;EPAS1;F2;FAM120A;FLNB;FOS;FOXP2;FST;FUT4;GAS7;KMT2A;LEPR;LETMD1;MLLT3;MSI2;MTA1;OSBPL3;PER2;PHF20L1;PLXNB2;PPARG;PRKCH;PUM2;RRBP1;RSPO1;RUNX2;SCARB2;SLC40A1;SSBP2;SYK;TFEB;TRIM37;USP12;VDR;XRCC5
Quantity of vertebrae	2.82681	FST;MLLT3;PCSK5;SFRP2
Morphology of radial glial progenitor cell	2.81531	TCF7L2;TULP3
Delay in closure of wound	2.81531	MAP3K1;SEMA4D
Morphogenesis of genital bud	2.81531	FGF10;TCF7L2
Bronchial development	2.81531	FGF10;TULP3
Growth of embryonic tissue	2.80967	DLGAP4;EPAS1;FOXP1;FOXP2;FZD3;KDM4C;MSI2;NCOA1;NCOR2;PLXNB2;PPARG;RAB23;RSU1;TCF7L2
Morphology of pancreas	2.80967	AKT2;CCND2;DGKD;LEPR;PPARG;PPP3CA;SIK3;TCF7L2;VDR
Organization of cytoplasm	2.80688	ABLIM1;AKAP9;BBS2;BECN1;C9orf72;CAMK1D;CELSR1;CHN1;CHRNB2;CSMD3;DBN1;DICER1;DLK1;ELMO1;ELMOD2;ENTPD1;EPAS1;EPB41L5;F2;FLNB;FNBP1L;FOS;FST;GAS7;HDGFL3;IDE;LETMD1;MAGI2;MYO6;NTRK2;PLXNB2;PPP3CA;PRKCH;PUM2;RAB8A;SEMA4D;SFRP2;SHTN1;SYNE2;TENM4;TFEB;THSD7A;TMEM108;UBE3A
Concentration of sterol	2.78516	ACSL4;AKAP9;DENND5B;DICER1;DLG2;DLK1;F2;GAS7;Gulo;LEPR;PPARG;PPP3CA;PTH1R;RSPO1;SIK3;TCF7L2;UBE2J1;VDR
Secretion of 5-hydroxytryptamine	2.78252	AKT2;F2;SYK
Growth of prostate gland	2.78252	FOS;NCOA1;UBE3A
Mass of extensor muscle	2.78252	AKT2;DMD;FST
Abnormal morphology of zeugopod	2.77469	FGF10;FLNB;LRRK1;RUNX2;SFRP2;UBE2J1;VDR
Lymphocyte homeostasis	2.75696	AKT2;DICER1;DNMT3A;ELK4;ENTPD1;FADD;FOXP1;GHRH;LEPR;MPZL2;MYSM1;PPARG;PPP2R2A;PPP3CA;PRKCH;RUNX2;SLC40A1;SPN;STIM2;SYK;TFAP4;TFEB;USP15;USP38;XRCC5
Formation of cellular protrusions	2.74958	ABLIM1;AKAP9;BBS2;BECN1;C9orf72;CAMK1D;CELSR1;CHN1;CHRNB2;CSMD3;DBN1;DICER1;ELMOD2;ENTPD1;F2;FNBP1L;FOS;GAS7;HDGFL3;MAGI2;MYO6;NTRK2;PLXNB2;PPP3CA;RAB8A;SEMA4D;SFRP2;SHTN1;SYNE2;TENM4;TMEM108;UBE3A
Morphology of endocrine gland	2.74958	AKT2;CCND2;DGKD;DUOXA2;GHRH;LEPR;PPARG;PPP3CA;TCF7L2;VDR
Development of genital organ	2.73993	AKAP9;ARID4B;CCND2;CNOT7;DICER1;DMXL2;DNMT3A;FGF10;FNDC3A;FOS;FST;GREB1L;IMMP2L;KIAA0319L;LEPR;NCOA1;NHLH2;NTRK2;RSPO1;SFRP2;SIK3;UBE2J1;UBE3A;VDR;VPS13B;YTHDC2
Abnormal morphology of nervous system	2.73049	AKT2;BBS2;CACNA2D2;CCND2;CHN1;CHRNB2;CISD2;CSMD3;DBN1;DICER1;E2F3;EHMT1;ELMOD1;EMX1;ENTPD1;EPAS1;FGF10;FOXP2;FST;LEPR;MAGI2;MECOM;NCOA1;NCOR2;NTRK2;PDCD6IP;PER2;PLXNB2;PPP3CA;RAB28;RREB1;SCARB2;STIM2;SUN1;SYNE2;UBE3A
Abnormal morphology of epiphyseal growth plate	2.72584	E2F3;FLNB;FOS;RUNX2;TLE4;VDR
Abnormal morphology of granule neuron progenitor cells	2.72354	CCND2;FOXP2;PLXNB2;SUN1
Hypothyroidism	2.72354	DICER1;DUOXA2;FGF10;RUNX2
Mass of organism	2.70997	AKT2;BBS2;DICER1;DLG2;DLK1;DNMT3A;E2F3;FLNB;FOS;FST;GAS7;Gulo;IMMP2L;LEPR;MECOM;NCOR2;NTRK2;PPARG;SGMS1;VDR
Development of body axis	2.70774	BBS2;CCND2;CELSR1;CHRNB2;CISD2;DICER1;DLGAP4;DMXL2;DNMT3A;EMX1;ENTPD1;EPB41L5;FGF10;FOXP2;FST;FZD3;GHRH;IMMP2L;KMT2A;MAP3K1;MECOM;MLLT3;MTA1;MYO6;MYSM1;NCOR2;NTRK2;PCSK5;PLXNB2;PPARG;PPP3CA;RSU1;RUNX2;SFRP2;SUN1;TCF20;TCF7L2;TMEM108;TULP3;VPS13B
Concentration of D-glucose	2.70115	AKT2;DGKD;DICER1;DLK1;ELOVL5;F2;FOXP1;GAS7;LEPR;MCU;NUCKS1;PER2;PPARG;PPP3CA;SCARB2;SIK3;TCF7L2;VDR
Size of muscle cells	2.69465	AKT2;BECN1;DMD;MAP3K1;MSI2;PPP5C;SCARB2;VDR
Myeloid or lymphoid neoplasm	2.68403	ARID4B;BECN1;CCND2;CTDSPL2;DICER1;E2F3;FOS;INPP5A;MECOM;MSI2;MTA1;NCAPH;NCOR2;PBX3;PER2;PPARG;PPP5C;PRC1;SGMS1;SSBP2;TCF7L2;TWF1;UBE3A;XRCC5
Cancer of cells	2.68194	ABLIM1;AKT2;BECN1;CCND2;CTDSPL2;DICER1;E2F3;ELOVL5;ENTPD1;EPAS1;EPB41L5;F2;FNBP1L;FOS;FOXP1;GNGT2;HERC3;INPP5A;MSI2;MTA1;NCAPH;NCOR2;NTRK2;NUCKS1;PER2;PLXNB2;PPARG;PPP2R5C;PPP5C;PRC1;SEMA4D;SGMS1;SLC40A1;SSBP2;SYK;TCF7L2;TFAP4;TWF1;UBE2J1;UBE3A;USP12;XRCC5
Size of islets of Langerhans	2.68194	AKT2;CCND2;DGKD;TCF7L2;VDR
Quantity of polyunsaturated fatty acids	2.67572	ACSL4;Clcnkb;DICER1;ELOVL5;LEPR;PPARG;SLC30A7;SLC40A1
Development of pathological cyst	2.67366	AKT2;BBS2;EPAS1;TULP3
Leukopoiesis	2.67366	AKT2;ARID4B;CCND2;DICER1;DLK1;DNMT3A;ELK4;ENTPD1;EXTL1;FADD;FOS;FOXP1;GHRH;KMT2A;LEPR;MPZL2;MYSM1;PPARG;PPP2R2A;PPP3CA;PRKCH;RUNX2;SLC40A1;SPN;STIM2;SYK;TFAP4;TFEB;TLE4;USP15;USP38;VDR;XRCC5
Growth of reproductive tract	2.67162	CCND2;FST;IMMP2L;NCOA1;NTRK2;UBE3A
Lymphopoiesis	2.66154	AKT2;CCND2;DICER1;DNMT3A;ELK4;ENTPD1;EXTL1;FADD;FOS;FOXP1;GHRH;LEPR;MPZL2;MYSM1;PPARG;PPP2R2A;PPP3CA;PRKCH;RUNX2;SPN;STIM2;SYK;TFAP4;TFEB;TLE4;USP15;USP38;XRCC5
Phosphorylation of peptide	2.65956	DMD;LRRK1;SEMA4D;SFRP2;SYK;TNKS;TTBK1
Quantity of hematopoietic progenitor cells	2.65956	ARID4B;CCND2;DLK1;DNMT3A;ELK4;EPAS1;FADD;FOS;KMT2A;MECOM;MYSM1;NCOR2;PER2;PRKCH;PTH1R;RUNX2;SLC40A1;SSBP2;SST;SYK;TLE4;XRCC5
Hypoplasia of lymphoid organ	2.63451	CACNA2D2;CBX4;FUT4;IL31RA;PRKCH;SSBP2;TLE4;VDR;XRCC5
Hematologic cancer	2.62709	ARID4B;BECN1;CCND2;CTDSPL2;DICER1;E2F3;FOS;INPP5A;MECOM;MSI2;MTA1;NCAPH;NCOR2;PBX3;PER2;PPARG;PPP5C;PRC1;SGMS1;SSBP2;TCF7L2;TWF1;UBE3A;XRCC5
Neoplasia of blood cells	2.61979	ARID4B;BECN1;CCND2;CTDSPL2;DICER1;E2F3;FOS;INPP5A;MECOM;MSI2;MTA1;NCAPH;NCOR2;PBX3;PER2;PPARG;PPP5C;PRC1;SGMS1;SSBP2;TCF7L2;TWF1;UBE3A;XRCC5
Metastasis of adenocarcinoma	2.61979	AKT2;NTRK2;SYK
Thymic hypoplasia	2.61618	CACNA2D2;CBX4;PRKCH;SSBP2;TLE4;VDR;XRCC5
Abnormal morphology of body cavity	2.61261	ACSL4;AKT2;ARID4B;BECN1;CCND2;CHRNB2;CISD2;Clcnkb;DEPDC5;DICER1;DLK1;DMD;E2F3;EPAS1;F2;FADD;FGF10;FOS;FOXP1;FOXP2;ITCH;LEPR;MAGI2;MAP3K1;MECOM;NCOA1;NCOR2;NHLH2;PBX3;PCSK5;PPARG;PPP3CA;PPP5C;PTH1R;RAB8A;RBMS1;RUNX2;SCARB2;SGMS1;SIK3;SLC40A1;SSBP2;SST;SUN1;SYK;TCF7L2;TEAD1;TFEB;THSD7A;TLE4;TWF1;VDR;XRCC5
Invasion of adenocarcinoma cell lines	2.5986	MSI2;PPARG
Catabolism of ADP	2.5986	AMPD3;ENTPD1
Thrombosis of mesenteric artery	2.5986	F2;SYK
Transformation of liver cells	2.5986	FOS;PBX3
Abnormal quantity of sperm	2.5986	FOS;UBE2J1
Delayed egression of ear	2.5986	CHRNB2;FOXP2
Abnormal morphology of esophageal smooth muscle	2.5986	FOXP1;FOXP2
Perinatal death	2.59688	AKT2;ARID4B;CBX4;DGKD;DICER1;DLK1;E2F3;EPAS1;F2;FGF10;FOS;FOXP1;FOXP2;FST;MAGI2;MLLT3;NTRK2;PBX3;PTH1R;RUNX2;SIK3;SSBP2;SUN1;SYK;SYNE2;TCF7L2
Neoplasia of tumor cell lines	2.59346	ABLIM1;AKT2;BECN1;CNOT7;DICER1;DLK1;ELOVL5;ENTPD1;EPAS1;EPB41L5;F2;FADD;FBXO11;FNBP1L;FOXP1;GNGT2;HERC3;LEPR;MECOM;MSI2;NTRK2;NUCKS1;PPP2R5C;SEMA4D;SLC40A1;SYK;TCF7L2;TFAP4;TRIM35;UBE2J1;USP12
Organization of cytoskeleton	2.58838	ABLIM1;AKAP9;BBS2;BECN1;C9orf72;CAMK1D;CELSR1;CHN1;CHRNB2;CSMD3;DBN1;DICER1;DLK1;ELMO1;ELMOD2;ENTPD1;EPB41L5;F2;FLNB;FNBP1L;FOS;FST;GAS7;HDGFL3;IDE;MAGI2;MYO6;NTRK2;PLXNB2;PPP3CA;PRKCH;RAB8A;SEMA4D;SFRP2;SHTN1;SYNE2;TENM4;THSD7A;TMEM108;UBE3A
Size of cells	2.58336	AKT2;BBS2;BECN1;CHN1;DGKD;DICER1;DLK1;DMD;F2;FOXP1;IRAK2;MAP3K1;MSI2;NCOA1;NCOR2;PPARG;PPP5C;PTH1R;SCARB2;SIK3;TCF7L2;VDR
Morphology of cilia	2.5817	ELMOD2;FST;TCF7L2;TULP3
Invasive cancer	2.57512	ABLIM1;ACSL4;ADPGK;AKT2;DICER1;E2F3;ELOVL5;ENTPD1;EPAS1;EPB41L5;F2;FAM120A;FNBP1L;FOS;FOXP1;GAS7;GNGT2;HERC3;KMT2A;LETMD1;MSI2;NAA10;NSD3;NTRK2;NUCKS1;PPARG;PPP2R5C;RUNX2;SEMA4D;SLC40A1;SYK;TCF7L2;TFAP4;TRIM37;UBE2J1;USP12;VDR;VSIG4
Extraintestinal functional disorder	2.56703	AKT2;DGKD;E2F3;EPAS1;FGF10;FOS;PER2;RUNX2;SIK3;XRCC5
Morphology of brain	2.55909	AKT2;AP4E1;DICER1;DLGAP4;ENTPD1;FZD3;LEPR;PDCD6IP;PLXNB2;PPARG;PPP3CA;RAB23;SUN1
Quantity of neuroendocrine cells	2.55284	AKT2;DLK1;FGF10;FST;GHRH;LEPR;SLC30A7
Hematologic cancer of cells	2.54821	BECN1;CCND2;CTDSPL2;DICER1;E2F3;FOS;INPP5A;MTA1;NCAPH;NCOR2;PER2;PPARG;PPP5C;PRC1;SGMS1;SSBP2;TCF7L2;TWF1;UBE3A;XRCC5
Abnormal morphology of Purkinje's layer of cerebellum	2.54212	CCND2;CSMD3;FOXP2;NCOA1;RREB1;SUN1
Length of neurites	2.54212	FOS;MYO6;NTRK2;RAB8A;SHTN1;TENM4
Accumulation of lipid	2.53611	DICER1;ELOVL5;EPAS1;F2;FOS;GYS2;LEPR;PPARG;PPP5C;SCARB2;SHTN1;SLC40A1;SYK;TFEB;VDR
Morphology of reproductive system	2.53462	AKT2;CCND2;CISD2;CNOT7;DDHD1;FOS;FST;GAS7;GHRH;IMMP2L;MECOM;NAA10;NCOA1;NTRK2;PPARG;SIK3;SUN1;UBE3A;VDR
Quantity of blood cells	2.53313	AP1G1;ARID4B;ASCC3;CCND2;DICER1;DLK1;DMD;DNMT3A;DUSP3;ELK4;ELMO1;EPAS1;F2;FADD;FBXO11;FOS;FOXP1;FOXP2;FUT4;Gulo;ITCH;KMT2A;LEPR;MCU;MECOM;MPZL2;MYSM1;NCOR2;PELI1;PER2;PPARG;PRKCH;PTH1R;RUNX2;SEMA4D;SLC40A1;SPN;SSBP2;SST;SYK;TFEB;TLE4;USP38;VDR;VSIG4;XRCC5
Quantity of mineral	2.51856	FOXP2;NCOA1;SLC25A21;TLE4;UBE2J1
Growth of malignant tumor	2.49757	ABLIM1;ACSL4;AKT2;DICER1;ENTPD1;MSI2;PHF20L1;PLXNB2;PPARG;RUNX2;SCARB2;SFRP2;SLC40A1;TWF1;VDR
Morphogenesis of epithelial cells	2.49349	EPB41L5;FGF10;FLNB;MAP3K1
Cell death of cerebellar cortex cells	2.49349	CACNA2D2;DICER1;INPP5A;NTRK2
Quantity of endocrine cells	2.49214	AKT2;DGKD;DLK1;FGF10;FST;GHRH;LEPR;SLC30A7
Death of embryo	2.48678	AP1G1;ARID4B;BECN1;CNOT4;DICER1;DNMT3A;EPAS1;F2;FADD;FLNB;FOXP1;FOXP2;GCLC;KMT2A;MECOM;NAA10;NCAPH;NCOA1;NTRK2;PCSK5;PIAS2;PPARG;PTH1R;SFRP2;SLC40A1;TEAD1;TFEB;XRCC5
Morphology of ovary	2.48678	FST;GHRH;IMMP2L;NTRK2;UBE3A
Quantity of lymphatic system cells	2.4828	AP1G1;ARID4B;ASCC3;DICER1;DLK1;DNMT3A;ELK4;FADD;FBXO11;FOS;FOXP1;FOXP2;FUT4;IL31RA;ITCH;KMT2A;LEPR;MECOM;MPZL2;MYSM1;NCOR2;PELI1;PPARG;PRKCH;RUNX2;SEMA4D;SPN;SSBP2;SST;SYK;TFEB;TLE4;USP38;VDR;VSIG4;XRCC5
Morphogenesis of nervous tissue	2.48149	CAMK1D;CELSR1;CHN1;CHRNB2;CSMD3;DBN1;DICER1;ENTPD1;FNBP1L;FOS;FZD3;GAS7;HDGFL3;MAGI2;MYO6;NTRK2;PLXNB2;PPP3CA;SEMA4D;SFRP2;SHTN1;TENM4;TMEM108;UBE3A
Lymphoma	2.47496	BECN1;CCND2;DICER1;E2F3;FOS;MTA1;NCAPH;NCOR2;PER2;PPARG;PRC1;SGMS1;SSBP2;TCF7L2;TWF1;UBE3A;XRCC5
Transformation of lymphatic system cells	2.46852	CCND2;FOXP1;MECOM;PBX3;PHF20L1;VPS13B
Metastasis	2.46597	ABLIM1;ACSL4;ADPGK;AKT2;DICER1;E2F3;ELOVL5;ENTPD1;EPAS1;EPB41L5;F2;FAM120A;FNBP1L;FOS;FOXP1;GAS7;GNGT2;HERC3;KMT2A;LETMD1;MSI2;NAA10;NSD3;NTRK2;NUCKS1;PPP2R5C;RUNX2;SEMA4D;SLC40A1;SYK;TCF7L2;TFAP4;TRIM37;UBE2J1;USP12;VDR;VSIG4
Apoptosis	2.45842	AKT2;BBS2;BECN1;CACNA2D2;CAMK1D;CCND2;CHRNB2;DICER1;DMD;DNMT3A;E2F3;ELMO1;EPAS1;F2;FADD;FBXO11;FGF10;FOS;FOXP1;G2E3;GAS7;GCLC;GHRH;IRAK2;KMT2A;MAGI2;MAP3K1;MECOM;MYSM1;NCOA1;NHLH2;NTRK2;PDCD6IP;PELI1;PIAS2;PLXNB2;PPARG;PPP3CA;PPP5C;PTH1R;RHBDD1;RREB1;RSPO1;SCARB2;SFRP2;SGMS1;SLC40A1;SPN;SUN1;SYK;TCF7L2;TEAD1;TEX261;TFAP4;TLE4;TMEM115;TOPORS;TRIM35;VDR;VPS13B;XRCC5
Size of epiphyseal growth plate	2.45223	FLNB;SIK3;TLE4;VDR
Development of body trunk	2.44612	AKT2;BECN1;C9orf72;CBX4;CCND2;DICER1;DMD;DNMT3A;EPAS1;FADD;FGF10;FOS;FOXP1;FOXP2;FST;GREB1L;GZF1;IMMP2L;KMT2A;LEPR;MAP3K1;MECOM;MYSM1;NCOA1;NCOR2;NHLH2;NTRK2;PCSK5;PPARG;PPP3CA;PPP5C;PTH1R;RSPO1;RUNX2;SIK3;SLC40A1;SYK;TEAD1;TENM4;TULP3;UBE3A;VDR;YTHDC2
Abnormality of limb bone	2.4437	FGF10;FLNB;FST;LRRK1;RUNX2;SEMA4D;SFRP2;UBE2J1;VDR
Clearance of Staphylococcus aureus	2.42713	F2;SYK
Mineralization of cartilage tissue	2.42713	FLNB;RUNX2
Formation of colony forming unit osteoblasts	2.42713	FST;PTH1R
Apoptosis of cerebellar granule cell	2.42713	CACNA2D2;NTRK2
Killing of Listeria monocytogenes 10403S	2.42713	SCARB2;VSIG4
Ventricular fibrillation	2.42713	ENTPD1;NHLH2
Desquamation of cells	2.42713	Gulo;NCOA1
Length of primary cilia	2.42713	TCF7L2;TULP3
Metabolism of insulin	2.42713	IDE;TCF7L2
Development of reproductive system	2.42251	AKAP9;ARID4B;CCND2;CNOT7;DICER1;DMXL2;DNMT3A;EPAS1;FGF10;FNDC3A;FOS;FST;GREB1L;IMMP2L;KIAA0319L;LEPR;NCOA1;NHLH2;NTRK2;PPARG;PTH1R;RSPO1;RUNX2;SFRP2;SIK3;TFEB;UBE2J1;UBE3A;VDR;VPS13B;YTHDC2
Skin wound	2.41005	LEPR;MAP3K1;PRKCH
Concentration of docosahexaenoic acid	2.41005	ELOVL5;SLC30A7;SLC40A1
Secretion of neurotransmitter	2.39794	AKT2;CHRNB2;ENTPD1;F2;SYK;SYT1
Abnormal morphology of epithelial tissue	2.39469	AKT2;BBS2;CHRNB2;E2F3;ELMO1;EPAS1;FADD;FGF10;FOXP2;FST;Gulo;NTRK2;PDCD6IP;SCARB2;SIK3;SST;SYK;SYNE2;TCF7L2;VDR
Microtubule dynamics	2.38722	ABLIM1;AKAP9;BBS2;BECN1;C9orf72;CAMK1D;CELSR1;CHN1;CHRNB2;CSMD3;DBN1;DICER1;DLK1;ELMOD2;ENTPD1;F2;FNBP1L;FOS;FST;GAS7;HDGFL3;IDE;MAGI2;MYO6;NTRK2;PLXNB2;PPP3CA;PRKCH;RAB8A;SEMA4D;SFRP2;SHTN1;SYNE2;TENM4;TMEM108;UBE3A
Quantity of mononuclear leukocytes	2.37882	AP1G1;ARID4B;ASCC3;DICER1;DLK1;DMD;DNMT3A;ELK4;FADD;FBXO11;FOS;FOXP1;FOXP2;FUT4;ITCH;LEPR;MCU;MPZL2;MYSM1;NCOR2;PELI1;PPARG;PRKCH;RUNX2;SEMA4D;SPN;SSBP2;SST;SYK;TFEB;TLE4;USP38;VDR;VSIG4;XRCC5
Quantity of islets of Langerhans	2.37572	AKT2;DGKD;DLK1;FGF10;FST;SLC30A7
Concentration of eicosanoid	2.37263	ACSL4;Clcnkb;ELOVL5;LEPR;PPARG;SLC30A7;SLC40A1
Proliferation of neuroglia	2.37263	AKT2;DICER1;EMX1;IDE;LEPR;TCF7L2;TULP3
Metabolism of D-glucose	2.36957	ADPGK;AKT2;DLK1;LEPR;TCF7L2
Ingestion by mice	2.35556	CISD2;DICER1;LEPR;NTRK2;NUCKS1;PER2;PPARG;SLC30A7;TCF7L2;UBE2J1;VDR
Morphology of body cavity	2.35458	AKT2;BBS2;BECN1;CCND2;DGKD;DICER1;DUOXA2;ELMO1;FADD;FOS;FOXP1;FOXP2;FST;GHRH;IMMP2L;LEPR;MAP3K1;NTRK2;PPARG;PPP3CA;PPP5C;PTH1R;SIK3;SLC40A1;SPN;TCF7L2;TFEB;TULP3;UBE3A;VDR
Mass of connective tissue	2.3536	BBS2;DLK1;EPAS1;FST;GAS7;NAA10;NHLH2;PPARG;SGMS1;SIK3;TFEB;VDR
Length of cilia	2.34872	FST;TCF7L2;TULP3
Morphogenesis of head	2.34294	BBS2;CELSR1;EMX1;FGF10;FOXP2;FZD3;MAP3K1;MYO6;RUNX2;TCF7L2;TULP3;VPS13B
Ossification of bone	2.34008	AKT2;ELMO1;FLNB;PCSK5;PER2;PPARG;RUNX2;SFRP2;VDR
Quantity of alkaline phosphatase in blood	2.33536	LRRK1;NCOA1;SIK3;VDR
Hypoplasia of testis	2.33536	CNOT7;E2F3;NCOA1;NHLH2
Formation of chromatin	2.33068	ARID4B;DICER1;DNMT3A;MECOM;NUCKS1;ZNF462
Abnormal morphology of neck	2.33068	EPAS1;FGF10;PRKCH;PTTG1IP;RUNX2;VDR
Assembly of organelle	2.32975	ABLIM1;AKAP9;BBS2;BECN1;C9orf72;ELMOD2;F2;FNBP1L;GAS7;HDGFL3;MAP3K1;PDCD6IP;PRKCH;RAB8A;SFRP2;SNAP47;STX16;SYNE2;TWF1
Tumorigenesis of tissue	2.32606	ABLIM1;ACSL4;AKT2;ARID4B;BCKDHB;BECN1;DICER1;DNMT3A;E2F3;EPAS1;FOS;FOXP2;GAS7;GHRH;MECOM;MSI2;MTA1;NTRK2;OSBPL3;PBX3;PC;PHF20L1;PLXNB2;PPARG;PRKCH;SCARB2;SEMA4D;SLC40A1;SPN;SSBP2;SYK
S phase	2.31605	CCND2;E2F3;F2;FOS;KDM4C;SUN1;XRCC5
Non-hematological solid tumor	2.31426	ABLIM1;ACSL4;AKT2;BCKDHB;BECN1;CCND2;CELSR1;DICER1;DLK1;DNMT3A;E2F3;ENTPD1;EPAS1;EPC1;FOS;FOXP2;GAS7;GHRH;KMT2A;MTA1;NTRK2;OSBPL3;PC;PHF20L1;PLXNB2;PPARG;PRKCH;PTH1R;RSPO1;SCARB2;SEMA4D;SLC40A1;SSBP2;SYK;XRCC5
Proliferation of B lymphocytes	2.31069	CCND2;CHRNB2;DICER1;EXTL1;FADD;FOXP1;ITCH;MAP3K1;PELI1;PPARG;SEMA4D;STIM2;SYK
Non-melanoma solid tumor	2.31069	ABLIM1;ACSL4;AKT2;ARID4B;BCKDHB;BECN1;CCND2;DICER1;DLK1;DNMT3A;E2F3;EPAS1;FOS;GAS7;GHRH;MTA1;NCAPH;NCOR2;NTRK2;OSBPL3;PER2;PHF20L1;PLXNB2;PPARG;PRC1;PRKCH;PTH1R;SCARB2;SEMA4D;SGMS1;SLC40A1;SSBP2;SYK;TCF7L2;TWF1;UBE3A;XRCC5
Abnormal morphology of limb	2.3098	ELMO1;FGF10;FLNB;FOS;FST;LRRK1;PTH1R;RUNX2;SFRP2;SYK;UBE2J1;VDR
Proliferation of hematopoietic stem cells	2.30892	CCND2;KMT2A;MECOM;PUM2;SFRP2;XRCC5
Size of animal	2.30803	DGKD;DNMT3A;FADD;FGF10;FOS;FST;PCSK5;PPP3CA;PTH1R;RUNX2
Quantity of cytokine	2.30103	AKT2;BBS2;E2F3;IRAK2;LEPR;NCOA1;NUCKS1;PER2;PPARG;SGMS1;SIK3;SST;VSIG4
Polyubiquitination of protein	2.29843	G2E3;ITCH;PELI1;UBE4A
Mass of endocrine gland	2.29843	AKT2;CCND2;DUOXA2;GHRH;LEPR;PPARG;PPP3CA
Growth of genital organ	2.29843	CCND2;FOS;FST;IMMP2L;NCOA1;NTRK2;UBE3A
Abnormal morphology of marrow space	2.28988	FOS;LRRK1;RUNX2
Concentration of cholesterol	2.28735	AKAP9;DENND5B;DICER1;DLG2;DLK1;F2;GAS7;Gulo;LEPR;PPARG;PPP3CA;RSPO1;SIK3;TCF7L2;UBE2J1;VDR
Abnormal morphology of Purkinje cells	2.28735	CCND2;CSMD3;NCOA1;RREB1;SUN1
Mitochondrial respiration of muscle cells	2.28567	SLC40A1;TEAD1
Abnormal morphology of dilated esophagus	2.28567	FOXP1;FOXP2
Exit from cell cycle progression of neuronal progenitor cells	2.28567	DICER1;E2F3
Width of growth plate	2.28567	FOS;RUNX2
Migration of lutenizing hormone-releasing hormone neurons	2.28567	DBN1;NHLH2
Ossification of skeleton	2.28567	PCSK5;RUNX2
Proliferation of radial glial progenitor cell	2.28567	TCF7L2;TULP3
Severe diabetes mellitus	2.28567	AKT2;LEPR
Formation of enchondroma	2.28567	E2F3;PTH1R
Developmental process of synapse	2.28483	CACNA2D2;CHRNB2;DLGAP4;DMD;GABRA2;GHRH;MYO6;NTRK2;PLXNB2;SEMA4D;SUN1
Transport of Ca2+	2.27984	CHRNB2;MCU;PPP3CA;PTH1R;SELENOK;TSPAN13;VDR
Neuritogenesis	2.27572	CAMK1D;CELSR1;CHN1;CHRNB2;CSMD3;DBN1;DICER1;ENTPD1;FNBP1L;FOS;GAS7;HDGFL3;MAGI2;MYO6;NTRK2;PLXNB2;PPP3CA;SEMA4D;SFRP2;SHTN1;TENM4;TMEM108;UBE3A
Transport of divalent cations	2.27572	CHRNB2;MCU;PPP3CA;PTH1R;SELENOK;SLC30A7;TSPAN13;VDR
Morphology of neurons	2.27327	BECN1;CACNA2D2;CHN1;DICER1;FOS;MAGI2;MYO6;NTRK2;RAB8A;SHTN1;TENM4
Quantity of germ cells	2.27003	CNOT7;ENTPD1;EPAS1;FOS;NHLH2;RSPO1;SUN1;UBE2J1;UBE3A;VDR
Biosynthesis of ribonucleotide	2.266	AMPD3;F2;GMPS;SGMS1;SLC40A1;VDR
Mass of brown adipose tissue	2.26201	EPAS1;FST;NAA10;PPARG
Width of hypertrophic chondrocyte layer	2.26201	FLNB;RUNX2;SIK3;VDR
Neoplasia of melanoma cell lines	2.26043	ABLIM1;AKT2;DICER1;ENTPD1;EPAS1;FBXO11;PPP2R5C;SLC40A1
Loss of adipose tissue	2.23433	AKT2;LEPR;PPARG
Positive selection of lymphocytes	2.23433	ELK4;PRKCH;SYK
Abnormal morphology of eyelid aperture	2.23433	CHRNB2;DLK1;PRKCH
Metastasis of carcinoma	2.22768	AKT2;GAS7;NTRK2;SYK
Quantity of bone	2.22113	DICER1;FOS;FST;LRRK1;MLLT3;PCSK5;PER2;PPARG;PTH1R;RUNX2;SFRP2;SLC40A1;VDR
Resorption of bone	2.21467	DICER1;DLK1;FOS;LRRK1;NCOA1;PTH1R;SYK;VDR
Quantity of connective tissue cells	2.21112	AKT2;DICER1;DNMT3A;FOS;LRRK1;NAA10;PER2;PPARG;PTH1R;RUNX2;SIK3;SLC40A1;VDR
Assembly of intercellular junctions	2.20343	CACNA2D2;CHRNB2;DLGAP4;DMD;GABRA2;GHRH;MYO6;NTRK2;PDCD6IP;PLXNB2;SEMA4D;SUN1
Formation of plasma membrane	2.20343	CACNA2D2;CHRNB2;DLGAP4;DMD;GABRA2;GHRH;MYO6;NTRK2;PDCD6IP;PLXNB2;SEMA4D;SUN1
Abnormal morphology of stem cells	2.19314	CCND2;KMT2A;MECOM;RSPO1
Quantity of lymphocytes	2.19246	AP1G1;ARID4B;ASCC3;DICER1;DLK1;DNMT3A;ELK4;FADD;FBXO11;FOS;FOXP1;FOXP2;FUT4;ITCH;LEPR;MPZL2;MYSM1;NCOR2;PELI1;PPARG;PRKCH;RUNX2;SEMA4D;SPN;SSBP2;SST;SYK;TFEB;TLE4;USP38;VDR;VSIG4;XRCC5
Remodeling of bone	2.18776	DICER1;DLK1;FOS;LEPR;LRRK1;NCOA1;PTH1R;SYK;VDR
Function of rodents	2.1831	BECN1;DMD;MCU;SFRP2;SLC40A1;SUN1
Malignant genitourinary solid tumor	2.18243	AKT2;FLNB;FOS;FUT4;GAS7;LETMD1;MTA1;OSBPL3;PPARG;PRKCH;RRBP1;SLC40A1
Mass of adipose tissue	2.18243	BBS2;DLK1;EPAS1;FST;GAS7;NAA10;NHLH2;PPARG;SGMS1;SIK3;VDR
Thickness of bone	2.17457	CISD2;FOS;LRRK1;PTH1R;RUNX2;TLE4;VDR
Transport of molecule	2.16813	AKT2;AP1G1;AP4E1;ATP6V0B;CAMK1;CHRNB2;CTDSPL2;CYB561;ENTPD1;EPAS1;EXOC3;F2;FST;GHRH;MCU;MYO6;NTRK2;PER2;PPARG;PPP3CA;PTH1R;PXK;RHBDD1;RSPO1;SCARB2;SEC23A;SELENOK;SLC30A7;SLC40A1;STX16;SYK;SYT1;TFEB;TSPAN13;TTC7A;VDR;ZNF202
Morphology of mitochondrial cristae	2.16494	LEPR;PPARG
Ossification of limb	2.16494	ELMO1;PCSK5
Tumorigenesis of cervical cancer cell lines	2.16494	FADD;TRIM35
Lesioning of skin	2.16494	FADD;TTC7A
Differentiation of adipocytes	2.16241	DLK1;FGF10;MECOM;NCOR2;PER2;PPARG;RAB8A;RREB1;SFRP2;SIK3;TCF7L2;VDR
Myeloid leukemia	2.15864	ARID4B;DICER1;MECOM;MSI2;PBX3
Gonadogenesis	2.15677	AKAP9;ARID4B;CCND2;CNOT7;DICER1;DMXL2;DNMT3A;FNDC3A;FOS;FST;IMMP2L;KIAA0319L;NCOA1;NHLH2;NTRK2;RSPO1;SFRP2;SIK3;UBE2J1;UBE3A;VDR;VPS13B;YTHDC2
Differentiation of connective tissue cells	2.15058	AKT2;DICER1;DLK1;FGF10;FOS;FST;MECOM;NAA10;NCOR2;PER2;PPARG;PPP3CA;PTH1R;RAB23;RAB8A;RREB1;RUNX2;SEMA4D;SFRP2;SIK3;SYK;TCF7L2;VDR
Proliferation of blood cells	2.1463	CCND2;CHRNB2;DICER1;EXTL1;F2;FADD;FOXP1;IDE;IL31RA;ITCH;KMT2A;LEPR;MAP3K1;MECOM;PELI1;PPARG;PPP3CA;PRKCH;PUM2;SELENOK;SEMA4D;SFRP2;SLC40A1;SPN;STIM2;SYK;VDR;VSIG4;XRCC5
Metabolism of nucleoside triphosphate	2.14327	AMPD3;ENTPD1;F2;SGMS1;SLC40A1;VDR
Lymphoproliferative disorder	2.13371	BECN1;CCND2;CTDSPL2;DICER1;E2F3;FBXO11;FOS;INPP5A;MTA1;NCAPH;NCOR2;PER2;PPARG;PPP5C;PRC1;SGMS1;SSBP2;TCF7L2;TWF1;UBE3A;XRCC5
Growth of uterus	2.13136	FST;NCOA1;UBE3A
Morphology of myocardium	2.13136	FOXP1;LEPR;PPARG
Sclerosis	2.13136	DICER1;LRRK1;SEMA4D
Quantity of corpus luteum	2.12784	ACSL4;AKT2;LEPR;RSPO1
Pathological cyst	2.12552	ACSL4;AKT2;BBS2;EPAS1;FGF10;RSPO1;TULP3;VDR
Sensory disorders	2.12552	BBS2;CEP250;CISD2;DMXL2;ELMOD1;F2;FGF10;FST;FZD3;LEPR;NTRK2;SCARB2;SLC25A21
Development of cytoplasm	2.12205	BECN1;DBN1;DMD;F2;GAS7;HDGFL3;MAP3K1;PPARG;PRKCH;PTH1R;TFEB;TWF1
Abnormal morphology of respiratory system	2.10958	BBS2;DMD;EPAS1;FGF10;FOS;FOXP1;FOXP2;FST;PBX3;PDCD6IP;PTH1R;RUNX2;SYK;VDR
Morphology of trabecular bone	2.10902	CISD2;DLK1;FOS;LRRK1;PPARG;PTH1R;SLC40A1;TLE4;VDR
Imprinting	2.09637	ARID4B;DLK1;DNMT3A;UBE3A
Formation of brain	2.09474	BBS2;CCND2;CHRNB2;DICER1;DMXL2;EMX1;ENTPD1;FGF10;FOXP2;FZD3;IMMP2L;MECOM;NCOR2;NTRK2;PLXNB2;PPARG;PPP3CA;SUN1;TCF20;TMEM108;TULP3;VPS13B
Development of abdomen	2.0942	C9orf72;CCND2;DICER1;EPAS1;FADD;FGF10;FOS;FST;GREB1L;GZF1;IMMP2L;KMT2A;LEPR;MECOM;NHLH2;NTRK2;PCSK5;PPARG;PPP3CA;RSPO1;SIK3;SLC40A1;UBE3A;YTHDC2
Male genital neoplasm	2.09205	CCND2;F2;FOS;FOXP2;FUT4;PPARG;PRKCH
Arrest in differentiation of cells	2.08725	DICER1;DLK1;FOXP1;SYK;XRCC5
Apoptosis of stem cells	2.08725	DNMT3A;EPAS1;MAP3K1;MYSM1;SFRP2
Benign connective or soft tissue neoplasm	2.08302	E2F3;FOS;PTH1R
Proliferation of LSK cells	2.08302	KMT2A;MECOM;PUM2
Hyperplasia of muscle	2.08302	Clcnkb;FST;PPARG
Abnormal morphology of eyelid	2.0655	CHRNB2;DLK1;NTRK2;PRKCH
Thickness of compact bone	2.0655	FOS;RUNX2;TLE4;VDR
Excitation of neurons	2.06399	CHRNB2;DICER1;FOS;FOXP1;NTRK2
Abnormality of tibia	2.06399	FST;LRRK1;RUNX2;UBE2J1;VDR
Hypoplasia of labyrinthine zone of placenta	2.06048	DLK1;PPARG
Androgen receptor signaling pathway	2.06048	PIAS2;UBE3A
Primary hypertension	2.06048	EPAS1;PPARG
Formation of esophagus	2.06048	FOXP1;FOXP2
Quantity of type IIa myofibers	2.06048	FST;MSI2
Abnormal energy balance	2.06048	FOXP2;SIK3
Differentiation of foam cells	2.06048	PRKCH;SELENOK
Quantity of retinal rods	2.06048	BBS2;FOS
Adipogenesis of fibroblasts	2.06048	E2F3;PPARG
Transformation of hematopoietic stem cells	2.06048	MECOM;PBX3
Cell death of embryo	2.06048	FADD;G2E3
Mineralization of skull bone	2.06048	PTH1R;RUNX2
G0 phase of blood cells	2.06048	FADD;FOS
Clonal expansion of fibroblast cell lines	2.06048	DLK1;RUNX2
Differentiation of T lymphocytes	2.04383	DICER1;DNMT3A;ENTPD1;FADD;FOXP1;GHRH;LEPR;MPZL2;PPARG;PPP2R2A;RUNX2;SYK;TFAP4;TFEB;USP15;USP38;XRCC5
Energy homeostasis	2.04287	AMPD3;DICER1;DMD;FOXP2;IRAK2;LEPR;NAA10;NCOA1;NUCKS1;PPARG;RUNX2;SIK3;VDR
Thickness of muscle	2.03716	FOXP1;LEPR;PPARG
Quantity of monounsaturated fatty acids	2.03716	ELOVL5;SLC30A7;VDR
Size of islet cells	2.03716	DGKD;TCF7L2;VDR
Quantity of chondrocytes	2.03716	DICER1;SIK3;VDR
Accumulation of fat	2.03716	GYS2;PPARG;SLC40A1
Glucose tolerance	2.03668	AKT2;CISD2;DGKD;DLK1;ELOVL5;FST;LEPR;NUCKS1;PER2;PPARG;SGMS1;SIK3;SLC30A7;TCF7L2;VDR
Cell viability of connective tissue cells	2.02965	AKT2;FOS;MAP3K1;PER2;PPARG;XRCC5
Metastasis of melanoma cell lines	2.02872	ABLIM1;AKT2;DICER1;ENTPD1;EPAS1;PPP2R5C;SLC40A1
Mass of genitourinary system	2.02319	AKT2;CCND2;CISD2;CNOT7;DDHD1;FOS;GAS7;GHRH;IMMP2L;NAA10;PPARG;PPP3CA;SIK3;SUN1;UBE3A;VDR
Tumorigenesis of lymphocytes	2.02091	BECN1;CCND2;CTDSPL2;DICER1;E2F3;FOS;INPP5A;MTA1;NCAPH;NCOR2;PER2;PPARG;PPP5C;PRC1;SGMS1;SSBP2;TCF7L2;TWF1;UBE3A;XRCC5
Abnormal morphology of thorax	2.02045	BECN1;CCND2;CISD2;DICER1;DMD;EPAS1;F2;FADD;FGF10;FLNB;FOS;FOXP1;FOXP2;FST;ITCH;LEPR;MAP3K1;MECOM;NCOR2;PBX3;PPARG;PPP3CA;PTH1R;RUNX2;SIK3;SLC40A1;SYK;TEAD1;TLE4;TWF1;VDR;XRCC5
Adipogenesis	2.01368	AKT2;E2F3;NCOR2;PPARG;PUM2;TCF7L2;TULP3;VDR
Neonatal death	2.01144	CBX4;DGKD;DLK1;EPAS1;F2;FGF10;FOS;FST;MAGI2;NTRK2;PBX3;PTH1R;RUNX2;SIK3;SUN1;SYK;SYNE2;TCF7L2
Mass of fetal organism	2.00612	AKT2;E2F3;FOS;FST
Abnormal morphology of skull vault	2.00612	FLNB;NAA10;PTH1R;RUNX2
Damage of renal tubule	2.00612	DICER1;FUT4;LEPR;TFEB
Morphogenesis of gastrointestinal tract	2.00612	FGF10;RUNX2;SFRP2;TCF7L2
Development of head	2	BBS2;CCND2;CELSR1;CHRNB2;CISD2;DICER1;DLGAP4;DMXL2;DNMT3A;EMX1;ENTPD1;FGF10;FOXP2;FST;FZD3;GHRH;IMMP2L;MAP3K1;MECOM;MTA1;MYO6;NCOR2;NTRK2;PCSK5;PLXNB2;PPARG;PPP3CA;RSU1;RUNX2;SUN1;TCF20;TCF7L2;TMEM108;TULP3;VPS13B
Feeding	2	CACNA2D2;CISD2;EPAS1;FOXP2;LEPR;NCOR2;NTRK2;NUCKS1;PER2;PPARG;RSPO1;SIK3;SYT1;VDR
Concentration of ATP	1.99568	AKT2;ENTPD1;IMMP2L;LEPR;PER2;PPARG;SLC40A1
Morphology of beta islet cells	1.9914	AKT2;CCND2;PPARG;PPP3CA;TCF7L2;VDR
Patterning of rostrocaudal axis	1.9914	CELSR1;KMT2A;MLLT3;PCSK5;SFRP2;TULP3
Hypoplasia of uterus	1.9914	NHLH2;RBMS1;VDR
Survival of organism	1.9914	AKT2;BECN1;CCND2;DICER1;DMD;DUSP3;E2F3;EHMT1;F2;FADD;FOS;FST;GABRA2;Gulo;IDE;ITCH;LEPR;MCU;NCOA1;NCOR2;NTRK2;PER2;PPARG;RUNX2;SLC40A1;SUN1;SYK;TFEB;TNKS;USP38;XRCC5
Size of connective tissue cells	1.98716	BBS2;DLK1;F2;IRAK2;NCOR2;PPARG;PTH1R;SIK3;VDR
Development of sarcoma	1.98297	ARID4B;BECN1;FOS;PPARG;PTH1R;SSBP2;XRCC5
Acute myeloid leukemia	1.97881	ARID4B;DICER1;MECOM;PBX3
Subcutaneous tumor	1.97881	ASCC3;CYB561;EPAS1;FOS;FOXP1;FOXP2;HERC3;KDM4C;MCU;MSI2;NAA10;NUCKS1;PPARG;RAB23;SLC40A1;SPN;TWF1;VSIG4
Abnormal morphology of reproductive system	1.97469	ACSL4;AKT2;ARID4B;BECN1;CNOT7;DDHD1;DLK1;E2F3;ELMO1;FGF10;FOS;MECOM;NCOA1;NHLH2;PER2;PPARG;RBMS1;SUN1;TCF7L2;TFEB;TNKS;UBE2J1;VDR;VPS13B
Cell viability of fibroblasts	1.97469	AKT2;FOS;MAP3K1;PER2;XRCC5
Fear memory acquisition	1.96658	NTRK2;SLC40A1
Cell rolling of bone marrow-derived neutrophils	1.96658	FUT4;SPN
Abnormal morphology of preputial gland	1.96658	NHLH2;PER2
Salivary gland tumor	1.96658	PER2;SSBP2
Mineralization of limb bone	1.96658	PTH1R;VDR
Development of Wolffian duct	1.96658	FGF10;GREB1L
Abnormal morphology of neurons	1.96257	BBS2;CCND2;CHRNB2;CSMD3;DBN1;DICER1;EHMT1;ELMOD1;FOXP2;FST;LEPR;MAGI2;NCOA1;NTRK2;PLXNB2;PPP3CA;RAB28;RREB1;SCARB2;STIM2;SUN1;SYNE2;UBE3A
Transactivation of RNA	1.95861	CCND2;E2F3;EPAS1;LEPR;NCOR2;PPARG;RUNX2;VDR
Abnormality of rib	1.95861	DLK1;FLNB;FST;KMT2A;RUNX2;SIK3
Albuminuria	1.95468	ELMO1;LEPR;MAGI2;SCARB2;THSD7A
Development of epithelial cells	1.95078	AKAP9;DICER1;EPB41L5;FGF10;FLNB;FNDC3A;MAP3K1
Muscular hypertrophy	1.95078	BECN1;DEPDC5;DICER1;DMD;FST;PPP3CA;TWF1
Lymphocytic cancer	1.95078	BECN1;CCND2;CTDSPL2;DICER1;E2F3;FOS;INPP5A;MTA1;NCAPH;NCOR2;PER2;PPARG;PPP5C;PRC1;SGMS1;SSBP2;TCF7L2;TWF1;UBE3A;XRCC5
Malignant lymphocytic neoplasm	1.95078	BECN1;CCND2;CTDSPL2;DICER1;E2F3;FOS;INPP5A;MTA1;NCAPH;NCOR2;PER2;PPARG;PPP5C;PRC1;SGMS1;SSBP2;TCF7L2;TWF1;UBE3A;XRCC5
Abnormal morphology of parietal bone	1.95078	FLNB;RUNX2;SIK3
Abnormal morphology of vestibular organ	1.95078	FGF10;NTRK2;SCARB2
Respiration of leukocytes	1.95078	EPAS1;PPARG;TFEB
Catabolism of ribonucleotide	1.95078	AMPD3;ENTPD1;GDA
Injury of renal tubule	1.95078	DICER1;FUT4;TFEB
Proliferation of neural stem cells	1.95078	EPAS1;KDM4C;MSI2;PPARG
Synthesis of glycogen	1.95078	AKT2;GYS2;PER2;PPARG
Formation of epidermis	1.93554	CELSR1;DICER1;FGF10;FST;MYSM1;NCOR2;PPP3CA;PUM2
Morphology of heart	1.93181	BECN1;FADD;FOXP1;LEPR;MAP3K1;PPARG;PPP3CA;PPP5C;PTH1R;SLC40A1;TFEB;VDR
Respiratory failure	1.92445	EPAS1;FST;PBX3;PTH1R;RUNX2;SYNE2
Quantity of B lymphocytes	1.92445	ARID4B;DLK1;FBXO11;FOS;FOXP1;ITCH;MPZL2;MYSM1;NCOR2;PPARG;PRKCH;RUNX2;SEMA4D;SPN;SSBP2;SYK;TLE4
Formation of cilia	1.92082	ABLIM1;AKAP9;BBS2;C9orf72;ELMOD2;FNBP1L;RAB8A;SYNE2
Development of central nervous system	1.92082	BBS2;CCND2;CHRNB2;DICER1;DMXL2;EMX1;ENTPD1;FGF10;FOXP2;FZD3;IMMP2L;MECOM;NCOR2;NTRK2;PBX3;PLXNB2;PPARG;PPP3CA;SUN1;TCF20;TCF7L2;TENM4;TMEM108;TULP3;VPS13B
Sensory loss	1.91721	BBS2;CEP250;CISD2;DMXL2;ELMOD1;FGF10;FST;SCARB2;SLC25A21
Growth of epithelial tissue	1.91364	DICER1;DLK1;E2F3;EPAS1;FGF10;FOS;FOXP1;FOXP2;FST;LEPR;MAGI2;PC;PLXNB2;PPARG;RUNX2;SFRP2;TCF7L2;TULP3;VDR;VSIG4
Abnormal morphology of chondrocytes	1.91009	FLNB;RUNX2;VDR
Abnormal morphology of metaphysis	1.91009	FOS;LRRK1;VDR
Differentiation of pneumocytes	1.91009	FGF10;NCOR2;TNKS
Quantity of GH	1.91009	E2F3;GHRH;SST
Damage of mitochondria	1.91009	FOS;IRAK2;TFEB
Abnormal morphology of cerebellum	1.91009	CACNA2D2;CCND2;CSMD3;FOXP2;NCOA1;RREB1;SUN1;UBE3A
Nonhematologic malignant neoplasm	1.91009	ABLIM1;ACSL4;AKT2;BCKDHB;BECN1;CELSR1;DICER1;DLK1;DNMT3A;E2F3;ENTPD1;EPAS1;EPC1;FOS;GAS7;KMT2A;MTA1;NTRK2;OSBPL3;PHF20L1;PLXNB2;PPARG;SCARB2;SLC40A1;SSBP2;SYK;XRCC5
Abdominal neoplasm	1.91009	ABLIM1;ACSL4;AKT2;BCKDHB;BECN1;ELK4;EPAS1;F2;FAM120A;FOS;FOXP2;FUT4;MLLT3;MSI2;OSBPL3;PHF20L1;PLXNB2;PPARG;PRKCH;PUM2;RSPO1;SCARB2;SSBP2;SYK;TFEB;VDR;XRCC5
Concentration of testosterone	1.90658	ACSL4;AKT2;CISD2;NCOA1;NHLH2;PER2
Proliferation of intestinal epithelial cells	1.8962	PLXNB2;SFRP2;TCF7L2;VSIG4
Quantity of male germ cells	1.89279	CNOT7;ENTPD1;FOS;NHLH2;SUN1;UBE2J1;VDR
Wound	1.89279	CELSR1;DMD;FST;LEPR;MAP3K1;PER2;PRKCH;SEMA4D;VDR
Abdominal lesion	1.89279	ABLIM1;ACSL4;AKT2;BBS2;BCKDHB;BECN1;DEPDC5;DICER1;DLK1;ELK4;ENTPD1;EPAS1;F2;FADD;FAM120A;FGF10;FOS;FOXP2;FUT4;GCLC;KMT2A;MAGI2;MLLT3;MSI2;OSBPL3;PHF20L1;PLXNB2;PPARG;PRKCH;PUM2;RSPO1;SCARB2;SPN;SSBP2;SYK;TFEB;VDR;XRCC5
Size of body	1.88941	AKT2;AP1G1;ARID4B;BBS2;CACNA2D2;CHN1;CISD2;DLK1;DNMT3A;E2F3;FGF10;FOS;FST;GHRH;LEPR;LRRK1;NTRK2;PDCD6IP;PER2;PPP3CA;PPP5C;PRKCH;RUNX2;SCARB2;SGMS1;SIK3;SUN1;TLE4;UBE2J1;UBE3A;VDR;XRCC5
Mineralization of fibroblast cell lines	1.88606	PPARG;TCF7L2
Degeneration of epithelial cells	1.88606	DICER1;XRCC5
Adhesion of nuclear matrix	1.88606	DMD;EPB41L5
Agenesis of seminal vesicle	1.88606	ARID4B;FGF10
Action potential of cardiomyocytes	1.88606	DNMT3A;TMEM161B
Respiratory distress syndrome	1.88606	EPAS1;NCOR2
Number of thoracic vertebra	1.88606	FST;SFRP2
Pupillary light reflex	1.88606	CHRNB2;NTRK2
Abnormal morphology of ear	1.88273	CHRNB2;CISD2;ELMOD1;FGF10;FOXP2;NTRK2;SCARB2;SUN1
Invasion of cells	1.87943	ABLIM1;ELMO1;ELOVL5;FAM120A;FOS;MECOM;MSI2;NTRK2;PPARG;PPP3CA;PTH1R;RUNX2;SEMA4D;VDR
Quantity of islet cells	1.8729	AKT2;DGKD;FGF10;FST;SLC30A7
Ubiquitination of protein	1.86967	FBXL3;G2E3;GCLC;ITCH;PELI1;PER2;UBE3A;UBE4A
Abnormal morphology of thyroid gland	1.86967	FGF10;PTTG1IP;RUNX2
Cell viability of embryonic stem cells	1.86967	DICER1;EHMT1;XRCC5
Abnormality of occipital bone	1.86967	FLNB;PTH1R;RUNX2
Adipogenesis of connective tissue cells	1.86967	E2F3;PPARG;TCF7L2
Proliferation of progenitor cells	1.86967	AKT2;CCND2;E2F3;F2;FADD;KMT2A;MECOM;PLXNB2;PUM2;RAB23;SFRP2;SYK;XRCC5
Quantity of bone cells	1.86967	DICER1;FOS;LRRK1;PER2;PPARG;PTH1R;RUNX2;SLC40A1;VDR
Mass of reproductive tract	1.86967	GHRH;IMMP2L;UBE3A;VDR
Growth of lung tumor	1.86967	AKT2;BECN1;DICER1;FST
Quantity of T lymphocytes	1.86967	AP1G1;ARID4B;ASCC3;DICER1;DNMT3A;ELK4;FADD;FOS;FOXP2;FUT4;LEPR;MPZL2;MYSM1;PELI1;PRKCH;RUNX2;SEMA4D;SST;SYK;TFEB;TLE4;USP38;VDR;VSIG4;XRCC5
Differentiation of epithelial cells	1.86012	DICER1;EMX1;FGF10;FOS;FST;IL31RA;NCOR2;PPARG;PPP3CA;PRKCH;RUNX2;TNKS
Concentration of acylglycerol	1.85699	AKT2;AP4E1;BBS2;DENND5B;DLK1;E2F3;ELOVL5;F2;GAS7;IRAK2;LEPR;PPARG;PPP3CA;SGMS1;SIK3;TCF7L2;VDR
Abnormal morphology of gland	1.84771	AKT2;ARID4B;BECN1;E2F3;FGF10;NCOA1;NHLH2;PPARG;PTTG1IP;RUNX2;SGMS1;SST;TCF7L2;VDR
Diarrhea	1.84466	ACSL4;DBN1;FOS;RAB8A
Branching of mammary duct	1.84466	FGF10;LEPR;UBE3A;VDR
Quantity of adipocytes	1.84466	DICER1;DNMT3A;NAA10;PPARG
Morphogenesis of epithelial tissue	1.84164	DICER1;EPB41L5;FGF10;FLNB;GREB1L;MAP3K1
Abnormal morphology of epidermis	1.83863	AKT2;CISD2;DICER1;FGF10;FST;SYNE2;VDR
Bone mineral density	1.83565	FLNB;FOS;LRRK1;NAA10;NCOA1;PTH1R;RUNX2;UBE2J1;VDR
Exit from cell cycle progression	1.83268	DICER1;E2F3;MAP3K1
Development of mitochondria	1.83268	BECN1;PPARG;PTH1R
Secretion of molecule	1.82102	AKT2;CHRNB2;ENTPD1;F2;FST;GHRH;MYO6;NTRK2;RHBDD1;RSPO1;SYK;SYT1;TFEB
Development of head and neck tumor	1.81248	AKT2;E2F3;GHRH;PER2;XRCC5
Metastasis of breast carcinoma	1.81248	AKT2;GAS7
Loss of pyramidal neurons	1.81248	CHRNB2;NTRK2
Mass of extensor digitorum longus muscle	1.81248	AKT2;DMD
Storage of glycogen	1.81248	DICER1;GYS2
Congenital malformation of heart	1.81248	DICER1;PBX3
Differentiation of ameloblasts	1.81248	FST;RUNX2
Muscle contraction	1.80967	CHRNB2;DICER1;DMD;ENTPD1;MSI2;NTRK2;VDR
Size of myofiber	1.79588	DMD;MSI2;VDR
Quantity of pituitary cells	1.79588	DLK1;GHRH;LEPR
Sleep disorders	1.79588	FOS;PER2;SIK3
Enlargement of adipocytes	1.79588	DNMT3A;LEPR;PPARG
Proliferation of glomerular cells	1.79588	ELMO1;MAGI2;PPP3CA
Lifespan of organism	1.79317	AKT2;BECN1;CACNA2D2;DICER1;DMD;E2F3;FADD;FST;PPP3CA
Formation of hair follicle	1.79317	CELSR1;DICER1;FGF10;FST;MYSM1;PUM2
Prostatic tumor	1.79317	F2;FOS;FOXP2;FUT4;PPARG;PRKCH
Hyperplasia of anterior tibial muscle	1.79048	FST
Development of nephrogenic zone	1.79048	PPP3CA
Lack of cerebellum fissure	1.79048	SUN1
Bleeding of spinal cord	1.79048	PCSK5
Morphogenesis of bronchiole	1.79048	FGF10
Calcium response of bone marrow-derived mast cells	1.79048	DBN1
Growth of renal cortex	1.79048	PPP3CA
Disruption of seminiferous epithelium	1.79048	ELMO1
Thickness of uterus	1.79048	FST
Lipoatrophy of hibernating gland	1.79048	PPARG
Long-term potentiation of stratum radiatum	1.79048	UBE3A
Activation of single positive thymocytes	1.79048	FOXP1
Involution of blastocyst	1.79048	G2E3
Fibrosis of ventricular tissue	1.79048	DICER1
Remodeling of gastrocnemius	1.79048	FST
Esterification of lysophosphatidylcholine	1.79048	F2
Primary pulmonary hypertension	1.79048	EPAS1
Acidification of Golgi lumen	1.79048	UBE3A
Deformation of atlas	1.79048	MLLT3
Size of thalamocortical tract	1.79048	FZD3
Arrest in G0/G1 phase transition of hematopoietic progenitor cells	1.79048	FOS
Hyperplasia of bronchial epithelial cells	1.79048	PPARG
Lipoatrophy of perirenal white adipose tissue	1.79048	PPARG
Endothelial dysfunction of aortic ring tissue	1.79048	PPARG
Delay in exocytosis of dense-core vesicles	1.79048	SYT1
Iron overload of spleen	1.79048	SLC40A1
Quantity of ipsilateral projection of retinal ganglion cell	1.79048	DICER1
Delay in initiation of growth of ovarian follicle	1.79048	IMMP2L
Clathrin mediated endocytosis of vesicles	1.79048	SYT1
Salivary gland cancer	1.79048	SSBP2
Quantity of 15-hydroxyeicosatetraenoic acid	1.79048	SLC40A1
Vasodilation of pial arteriole	1.79048	PPARG
Lack of colon	1.79048	FGF10
Area of chondrocytes	1.79048	VDR
Growth of outer stripe of outer medulla	1.79048	PPP3CA
Apoptosis of CD34+ cells	1.79048	F2
Width of zone of proliferation	1.79048	FOS
Apoptosis of bone marrow precursor cells	1.79048	KMT2A
Exhaustion of LSK cells	1.79048	MYSM1
Expansion of mammary epithelium	1.79048	LEPR
Cell movement of glioma cells	1.79048	SFRP2
Quantity of Bifidobacterium	1.79048	VDR
Oxygenation of blood	1.79048	PPARG
Colony formation of stromal cells	1.79048	PPP3CA
Hyperpolarization of mitochondrial membrane	1.79048	SGMS1
Quantity of stellate interneurons	1.79048	CCND2
Entry into S phase of carcinoma cell lines	1.79048	F2
Degeneration of hepatocytes	1.79048	XRCC5
Development of layer V	1.79048	NTRK2
Proliferation of transitional epithelium	1.79048	FGF10
Formation of pathological cyst in epididymis	1.79048	FGF10
Myelination of dorsal root	1.79048	DICER1
Disruption of lysosome	1.79048	BECN1
Formation of fibrin thrombus	1.79048	VDR
Delay in G1 phase of bone cell lines	1.79048	RUNX2
Delay in initiation of formation of fur	1.79048	PPARG
Hypertrophy of quadriceps femoris	1.79048	FST
Delay in initiation of ossification of mandible	1.79048	PCSK5
Tibial fracture	1.79048	FST
Conversion of NAD+	1.79048	SPN
S phase of stem cells	1.79048	KDM4C
Hyperplasia of adipocytes	1.79048	LEPR
Hypertrophy of type IIx muscle fibers	1.79048	DEPDC5
Area of abdominal adipose tissue	1.79048	LEPR
Binding of dexamethasone	1.79048	SST
Differentiation of early lymphoid progenitors	1.79048	DLK1
Aplasia of lacrimal gland	1.79048	FGF10
Invasive cutaneous squamous cell carcinoma	1.79048	FOS
Mitosis of Th1 cells	1.79048	FOS
Isometric tetanic force of soleus muscle	1.79048	FST
Arrest in G1/S phase transition of bone marrow precursor cells	1.79048	KMT2A
Zinc deficiency	1.79048	SLC30A7
Formation of posterior zygomatic arch	1.79048	RUNX2
Cell death of white adipocytes	1.79048	PPARG
Differentiation of red nucleus neuron	1.79048	DICER1
Development of microvasculature	1.79048	FLNB
Infection of colon	1.79048	AKT2
Long term synaptic depression of medial prefrontal cortex	1.79048	GRM3
Clearance of germ cells	1.79048	ELMO1
Differentiation of serotonergic neurons	1.79048	DICER1
Size of nigrostriatum	1.79048	FZD3
Exit from quiescence of stem cells	1.79048	DICER1
Density of adipose tissue	1.79048	LEPR
Quantity of visceral white adipose tissue	1.79048	VDR
Hypersomnia	1.79048	SIK3
Delay in initiation of ossification of nasal bone	1.79048	PCSK5
Hypertrophy of type I myofibers	1.79048	DEPDC5
Maturation of nephrogenic zone	1.79048	PPP3CA
Degeneration of inner nuclear layer	1.79048	EPAS1
Development of elastic lamina	1.79048	Gulo
Bleeding disorder of yolk sac	1.79048	F2
Size of gastrocnemius	1.79048	FST
Insulin sensitivity of adipocytes	1.79048	NCOR2
Differentiation of effector memory RA-positive cytotoxic T cells	1.79048	DNMT3A
Tumorigenesis of sebaceous adenoma	1.79048	FOS
Quantity of cervical vertebra	1.79048	MLLT3
Cellularity of adipocytes	1.79048	PPARG
Permeability of myofiber	1.79048	DMD
Arrest in growth of adipose cell lines	1.79048	PPARG
Transdifferentiation of squamous cell tumor	1.79048	FOS
Recruitment of oleic acid	1.79048	PPARG
Size of cardiac muscle tissue	1.79048	FADD
Degeneration of RPE cells	1.79048	DICER1
Release of ova	1.79048	PPARG
Sleep need disorder	1.79048	SIK3
Mild alopecia	1.79048	FOS
Quantity of long spine	1.79048	NTRK2
Accumulation of nitric oxide	1.79048	EPAS1
Enlargement of white adipocytes	1.79048	DNMT3A
Fusion of dense-core vesicles	1.79048	SYT1
KRAS G12D mutation positive lung cancer	1.79048	USP12
Morphology of neural precursor cells	1.79048	DLGAP4
Size of medium spiny neurons	1.79048	DICER1
Transdifferentiation of sebaceous gland tumor	1.79048	FOS
Hypertrophy of podocytes	1.79048	MAGI2
Recruitment of CD11b+ cells	1.79048	LEPR
Arrest in branching of lung	1.79048	DICER1
Morphology of mitochondrial matrix	1.79048	PPARG
Development of lateral geniculate nucleus	1.79048	CHRNB2
Calcification of thoracic aorta	1.79048	VDR
Lipoatrophy of inguinal white adipose tissue	1.79048	PPARG
Formation of mammary duct	1.79048	LEPR
Invasion of osteosarcoma cells	1.79048	PTH1R
Activation of inspiratory neurons	1.79048	PBX3
Consumption of nitric oxide	1.79048	CYGB
Response of embryonic stem cells	1.79048	DICER1
Size of myelinated tract	1.79048	DICER1
Adipogenesis of adipose mesenchymal stem cells	1.79048	PPARG
Severe microcephaly	1.79048	PPARG
Development of costameres	1.79048	DMD
Maintenance of mushroom spine	1.79048	NTRK2
Jejunum adenocarcinoma	1.79048	SSBP2
Lack of pulmonary artery	1.79048	FGF10
Lack of pulmonary vein	1.79048	FGF10
Acute hyperammonemia	1.79048	TFEB
Degradation of (23S;25R)-1alpha;25-dihydroxyvitamin D3-26;23-lactone	1.79048	VDR
Activation of osteocytes	1.79048	PTH1R
Initiation of development of hair	1.79048	VDR
Handling-induced convulsion	1.79048	CHRNB2
Formation of epicardial adipose tissue	1.79048	PPARG
Vitreal fibroplasia	1.79048	VPS13B
Hypotrophy of cerebral cortex	1.79048	DICER1
Formation of appendicular skeleton	1.79048	RUNX2
Delay in initiation of homologous pairing of chromosomes	1.79048	SUN1
Colony formation of chronic myeloid leukemia in blast crisis cells	1.79048	MSI2
Infection of cecum	1.79048	AKT2
Cleavage of dsRNA	1.79048	DICER1
Survival of glioma cells	1.79048	SFRP2
Fusion of semicircular canal	1.79048	FGF10
Regulation of eicosanoid	1.79048	SLC30A7
Lack of zygomatic arch	1.79048	RUNX2
Hyperplasia of quadriceps femoris	1.79048	FST
Mitotic index of tumor cells	1.79048	F2
Hyperplasia of extensor digitorum longus muscle	1.79048	FST
Formation of exosomes	1.79048	PDCD6IP
Asymmetric division of skeletal muscle satellite cells	1.79048	DMD
Desquamation of endothelial cells	1.79048	Gulo
Congenital hypomyelination	1.79048	DICER1
Morphology of ER-to-Golgi intermediate compartment	1.79048	SEC23A
Perivascular edema	1.79048	NTRK2
Arrest in maturation of osteoblasts	1.79048	RUNX2
Delay in ossification of vertebrae	1.79048	PCSK5
Development of layer II	1.79048	NTRK2
Protective immunity of Th17 cells	1.79048	LEPR
Delay in initiation of invasion of vascular tissue	1.79048	PTH1R
Colony formation of glioma cells	1.79048	SFRP2
Delay in initiation of mineralization of radius	1.79048	PTH1R
Delay in initiation of mineralization of pubic bone	1.79048	PTH1R
Hypertrophy of type IIa myofibers	1.79048	DEPDC5
Hypertrophy of extensor digitorum longus muscle	1.79048	FST
Cell death of corticotroph cells	1.79048	DICER1
Strength of wound	1.79048	FST
Delay in initiation of mineralization of sternum	1.79048	PTH1R
Entry into S phase of prostate cancer cell lines	1.79048	F2
Closure of palate	1.79048	TCF7L2
Ataxia of Purkinje cells	1.79048	DICER1
Accumulation of bone matrix	1.79048	PTH1R
Delay in initiation of mineralization of supraoccipital bone	1.79048	PTH1R
Delay in initiation of mineralization of ischium	1.79048	PTH1R
Delay in initiation of mineralization of metatarsal bone	1.79048	PTH1R
Formation of endothelial angiotube	1.79048	DLK1
Cutaneous albinism	1.79048	NAA10
Iron overload of bone marrow-derived macrophages	1.79048	SLC40A1
Differentiation of subcutaneous tumor	1.79048	MCU
Density of plasma membrane projections	1.79048	LEPR
Autoimmune response of Th17 cells	1.79048	LEPR
Arrhythmogenesis	1.79048	DICER1
Restlessness	1.79048	LEPR
Development of plantaris muscle	1.79048	BECN1
Endocytosis of green fluorescent protein	1.79048	SYT1
Contraction of microvascular endothelial cells	1.79048	F2
Development of cervical loop	1.79048	FGF10
Relaxation of myocardium	1.79048	NTRK2
Long-term potentiation of basolateral amygdaloid nucleus	1.79048	NTRK2
Differentiation of ophthalmic motor neurons	1.79048	DICER1
Agenesis of humerus	1.79048	FGF10
Neoplasia of hepatocytes	1.79048	FOS
Development of layer III	1.79048	NTRK2
Late preterm birth	1.79048	PPARG
Invasion of mesenchymal cells	1.79048	RUNX2
Production of siRNA	1.79048	DICER1
Loss of white matter	1.79048	NTRK2
Mineralization of dermal fibroblasts	1.79048	RUNX2
Arrest in cell cycle progression of adipose cell lines	1.79048	PPARG
Maturation of neuroblastoma cell lines	1.79048	GAS7
Abnormal morphology of prominent ear	1.79048	CISD2
Contact growth inhibition of breast cancer cell lines	1.79048	MTA1
Antioxidative capacity of plasma	1.79048	Gulo
Atrophy of lung	1.79048	VDR
Loss of POMC neurons	1.79048	DICER1
Accumulation of neuronal progenitor cells	1.79048	DICER1
Synthesis of phosphatidylinositol 4-phosphate	1.79048	PITPNM1
Abnormal morphology of enlarged adenohypophysis	1.79048	TCF7L2
Invasion of thalamocortical axons	1.79048	NTRK2
Maturation of olfactory glomeruli	1.79048	PPP3CA
Esterification of phosphatidylcholine	1.79048	F2
Abnormal morphology of submucosa	1.79048	FGF10
Blepharophimosis	1.79048	DLK1
Engulfment of embryonic stem cells	1.79048	BECN1
Myelination of saphenous nerve	1.79048	DICER1
Severe non-insulin-dependent diabetes mellitus	1.79048	LEPR
Thickness of ventricular compact zone	1.79048	FOXP1
Osteoclastogenesis of chondrocytes	1.79048	VDR
Transformation of hepatocytes	1.79048	FOS
Cell rounding of dendritic epidermal T cells	1.79048	SEMA4D
Biosynthesis of lactic acid	1.79048	PER2
Late stage of spermatogenesis	1.79048	UBE2J1
Dendritic growth/branching	1.78252	CELSR1;CHN1;CHRNB2;DBN1;DICER1;ENTPD1;MAGI2;NTRK2;TMEM108;UBE3A
Size of adipose tissue	1.77469	BBS2;DLK1;F2;IRAK2;LEPR;NCOR2;PPARG;SIK3
Proliferation of neural stem or precursor cells	1.77211	DLGAP4;EPAS1;KDM4C;MSI2;NCOR2;PPARG;RSU1
Development of B lymphocytes	1.77211	AKT2;DICER1;FOS;MYSM1;PPARG;SYK;XRCC5
Concentration of levothyroxine	1.76955	DUOXA2;LEPR;NCOA1;RUNX2
Function of endothelial tissue	1.76195	ARHGEF4;ENTPD1;LEPR
Osteosarcoma	1.76195	FOS;PPARG;PTH1R
Closure of wound	1.76195	DMD;MAP3K1;SEMA4D
Myogenesis of skeletal muscle	1.74715	BECN1;DMD;FLNB;FOXP1;FOXP2;TCF7L2
Morphology of placenta	1.74715	FOS;MECOM;NCOA1;PPARG
Selection of lymphocytes	1.74715	ELK4;PRKCH;SPN;SYK
Development of hindlimb	1.74715	BECN1;DICER1;MECOM;MYSM1
Mean corpuscular volume	1.74715	AMPD3;MYSM1;SLC25A21;SLC40A1
Cell death of progenitor cells	1.74473	DICER1;EPAS1;F2;FADD;FOS;KMT2A;MECOM;MYSM1;TLE4;XRCC5
Abnormal morphology of ovary	1.74473	ACSL4;AKT2;BECN1;E2F3;NHLH2;SUN1;VDR
Atrophy of adipose tissue	1.74232	AKT2;PPARG
Disruption of epithelial tissue	1.74232	DICER1;ELMO1
Diameter of myofiber	1.74232	DMD;LEPR
Adipogenesis of adipoblasts	1.74232	PPARG;TCF7L2
Homeostasis of neutrophils	1.74232	MECOM;TSPAN9
Quantity of saturated fatty acid	1.74232	SLC30A7;VDR
Rickets	1.74232	SIK3;VDR
Bleeding of blood vessel	1.74232	ENTPD1;EPAS1
Growth of mammary duct	1.74232	LEPR;VDR
Congenital hypothyroidism	1.74232	DUOXA2;FGF10
Non rhabdoid tumor	1.73993	ARID4B;BECN1;CCND2;CELSR1;CTDSPL2;DICER1;E2F3;FOS;GHRH;INPP5A;MECOM;MSI2;MTA1;NCAPH;NCOR2;PBX3;PER2;PLXNB2;PPARG;PPP5C;PRC1;PRKCH;PTH1R;SEMA4D;SGMS1;SSBP2;TCF7L2;TWF1;UBE3A;XRCC5
Transformation of blood cells	1.73993	FOXP1;MECOM;PBX3;PHF20L1;VPS13B
Serine phosphorylation of peptide	1.73993	DMD;SFRP2;SYK;TNKS;TTBK1
Area of cells	1.73993	DGKD;PTH1R;SCARB2;TCF7L2;VDR
Cell death of tumor cell lines	1.73518	BECN1;DICER1;FADD;FBXO11;FOS;GAS7;IRAK2;PPARG;PRKCH;RSPO1;SGMS1;SYK;TEAD1;UBE3A
Abnormal morphology of genital organ	1.73518	ACSL4;AKT2;ARID4B;BECN1;CNOT7;DDHD1;E2F3;ELMO1;FGF10;FOS;NCOA1;NHLH2;PER2;RBMS1;SUN1;UBE2J1;VDR;VPS13B
Breast or ovarian neoplasm	1.73283	AKT2;CISD2;E2F3;FLNB;GAS7;KMT2A;LEPR;LETMD1;MTA1;PPARG;RRBP1;RSPO1;RUNX2;SLC40A1;VDR
Proliferation of epithelial cells	1.73283	DICER1;EPAS1;FGF10;FOS;FOXP1;FOXP2;FST;MAGI2;PC;PLXNB2;PPARG;RUNX2;SFRP2;TCF7L2;TULP3;VDR;VSIG4
Mass of inguinal white adipose tissue	1.72816	EPAS1;NAA10;VDR
Abnormal morphology of intestinal epithelium	1.72816	FGF10;TCF7L2;VDR
Abnormal morphology of long bones	1.72354	FOS;LRRK1;SIK3;VDR
Bone lesion	1.72354	E2F3;FGF10;PTH1R;RUNX2
Mass of trabecular bone	1.72354	PPARG;SLC40A1;TLE4;VDR
Cell death of cardiomyocytes	1.71897	BECN1;DICER1;FADD;MAP3K1;PTH1R;SFRP2;SST
Energy expenditure	1.70997	DICER1;DMD;IRAK2;LEPR;NAA10;NCOA1;NUCKS1;PPARG;VDR
Mammary tumor	1.70774	AKT2;CISD2;E2F3;FLNB;GAS7;KMT2A;LEPR;LETMD1;MTA1;PPARG;RRBP1;RUNX2;SLC40A1;VDR
Breast cancer	1.70553	AKT2;FLNB;GAS7;LETMD1;MTA1;PPARG;RRBP1;SLC40A1
Abnormal morphology of cartilage tissue	1.70333	FLNB;PTH1R;RUNX2;SIK3;VDR
Hyperplasia of tissue	1.70115	CCND2;Clcnkb;CNOT7;FST;LEPR;MTA1;NCOA1;PER2;PPARG
Proliferation of tumor cells	1.70115	ACSL4;DICER1;DNMT3A;FST;MSI2;RUNX2;SFRP2;SST;VDR
Metastasis of adenocarcinoma cell lines	1.70115	AKT2;FOXP1;SYK;UBE2J1
Progressive myopathy	1.70115	BECN1;DICER1;DMD;TFEB
Receptor-mediated endocytosis	1.70115	MAGI2;SCARB2;SYT1;TMEM108
Proliferation of neuronal cells	1.70115	CAMK1;CELSR1;CHN1;F2;FZD3;GAS7;GHRH;HDGFL3;NTRK2;PLXNB2;PPARG;PPP5C;SYK;UBE3A
Transport of inorganic cation	1.6968	ATP6V0B;CHRNB2;MCU;PPARG;PPP3CA;PTH1R;SELENOK;SLC30A7;SLC40A1;TSPAN13;VDR
Development of chondrocytes	1.6968	RUNX2;SFRP2;VDR
Abnormal morphology of cranial nerve ganglion	1.6968	FGF10;MECOM;NTRK2
Thyroid lesion	1.6968	AKT2;E2F3;PTTG1IP
Development of anlage	1.6968	FGF10;FZD3;TCF7L2
Formation of autophagosomes	1.6968	BECN1;SNAP47;STX16
Abnormal morphology of molecular layer of cerebellum	1.6968	CCND2;FOXP2;SUN1
Cardiomyopathy	1.6925	BECN1;CISD2;DICER1;DMD;E2F3;ENTPD1;FADD;FOXP1;MAP3K1;NHLH2;NTRK2;PBX3;PPARG;PTH1R;SCARB2;SFRP2;SST;TEAD1;VDR
Abdominal cancer	1.6925	ABLIM1;ACSL4;AKT2;BCKDHB;BECN1;FAM120A;FOS;FUT4;MLLT3;MSI2;OSBPL3;PHF20L1;PLXNB2;PPARG;PRKCH;PUM2;SCARB2;SSBP2;SYK
Cell viability	1.6925	ACSL4;AKT2;BECN1;DICER1;E2F3;EHMT1;FOS;FOXP1;GHRH;Gulo;MAP3K1;NTRK2;NUP205;PACS2;PER2;PPARG;PPP3CA;PTH1R;RUNX2;SFRP2;SPN;SYK;XRCC5
Feeding disorder	1.68825	CACNA2D2;FOXP2;LEPR;PER2;SIK3;SYT1
Formation of lymphoid organ	1.68825	AKT2;BECN1;CBX4;DICER1;FADD;FGF10;KMT2A;MYSM1;SEMA4D;SLC40A1;SYK
Cell survival	1.68613	ACSL4;AKT2;BECN1;DICER1;E2F3;EHMT1;FOS;FOXP1;GHRH;Gulo;MAP3K1;NTRK2;NUP205;PACS2;PER2;PPARG;PPP3CA;PTH1R;RUNX2;SFRP2;SLC40A1;SPN;SYK;XRCC5
Size of embryo	1.68613	BECN1;DICER1;EPB41L5;F2;FADD;FOXP1;FOXP2;MECOM;PTH1R;RBMS1;SFRP2;SLC40A1;TEAD1;TNKS
Morphology of gonad	1.68403	AKT2;CCND2;CISD2;CNOT7;DDHD1;FST;GHRH;IMMP2L;NAA10;NTRK2;SUN1;UBE3A;VDR
Secretion of L-glutamic acid	1.68194	MYO6;NTRK2
Osteoclastogenesis of bone-marrow-derived monocyte/macrophage precursor cells	1.68194	DICER1;FOS
Asymmetric division	1.68194	DICER1;DMD
Function of chondrocytes	1.68194	FLNB;SFRP2
Synthesis of ribonucleoside monophosphate	1.68194	AMPD3;GMPS
Activation of nerves	1.68194	LEPR;PPARG
Abnormal morphology of diaphysis	1.68194	FOS;SFRP2
Mobilization of hematopoietic stem cells	1.68194	FOS;VDR
Cell viability of hippocampal neurons	1.68194	NTRK2;PACS2
Localization of centrosome	1.68194	SUN1;SYNE2
Adipogenesis of embryonic cell lines	1.68194	NCOR2;PPARG
Hypogonadism	1.68194	ARID4B;VDR
Apoptosis of progenitor cells	1.67985	DICER1;EPAS1;F2;FOS;KMT2A;MECOM;MYSM1;TLE4;XRCC5
Loss of brain cells	1.67778	CHRNB2;DICER1;NTRK2;RREB1
Adipogenesis of cells	1.67572	E2F3;NCOR2;PPARG;TCF7L2;TULP3;VDR
Abnormal morphology of cardiovascular system	1.67366	ARID4B;BECN1;CCND2;CISD2;DICER1;DMD;EPAS1;F2;FADD;FGF10;FOXP1;Gulo;ITCH;LEPR;MAP3K1;MECOM;NCOR2;PBX3;PEAK1;PER2;PPARG;PPP3CA;SLC40A1;SYK;TEAD1;TWF1;VDR
Proliferation of immune cells	1.67366	CCND2;CHRNB2;DICER1;EXTL1;F2;FADD;FOXP1;IDE;IL31RA;ITCH;LEPR;MAP3K1;PELI1;PPARG;PPP3CA;PRKCH;SELENOK;SEMA4D;SLC40A1;SPN;STIM2;SYK;VDR;VSIG4;XRCC5
Abnormal morphology of mediastinum	1.66959	BECN1;CCND2;CISD2;DICER1;DMD;EPAS1;F2;FADD;FGF10;FOS;FOXP1;ITCH;LEPR;MAP3K1;MECOM;NCOR2;PBX3;PPARG;PPP3CA;RUNX2;SLC40A1;TEAD1;TLE4;TWF1;VDR;XRCC5
Morphology of dendrites	1.66959	CACNA2D2;CHN1;DICER1;MAGI2;MYO6
Growth of subcutaneous tumor	1.66555	ASCC3;CYB561;EPAS1;FOS;FOXP1;FOXP2;HERC3;KDM4C;MCU;MSI2;NUCKS1;PPARG;SLC40A1;TWF1;VSIG4
Hydrops fetalis	1.66354	CCND2;FOXP1;SYK
Basal metabolic rate	1.66354	DMD;PER2;PPARG
Adult-onset obesity	1.66354	LEPR;NHLH2;SST
Catabolism of purine nucleotide	1.66354	AMPD3;ENTPD1;GDA
Abnormal morphology of long bone hypertrophic chondrocyte zone	1.66354	FOS;TLE4;VDR
Migration of CD4+ T-lymphocytes	1.66354	ELMO1;FOXP1;MCU
Proliferation of embryonic cells	1.66154	FOXP1;FOXP2;FZD3;MAP3K1;NCOA1;PHF20L1;PLXNB2;PPARG;PUM2;TNKS
Formation of vesicles	1.65758	BECN1;PDCD6IP;SNAP47;STX16
Size of connective tissue	1.65365	BBS2;DLK1;F2;IRAK2;LEPR;NCOR2;PPARG;PTH1R;SIK3;VDR
Quantity of vitamin	1.6517	DICER1;Gulo;PTH1R;SIK3;VDR
Litter size	1.6517	ACSL4;DLK1;GHRH;NHLH2;PER2;PPP5C;SFRP2;UBE3A;XRCC5
Synthesis of purine nucleotide	1.64589	AMPD3;F2;GMPS;SGMS1;SLC40A1;VDR
Size of secretory structure	1.64589	AKT2;CCND2;DGKD;FGF10;TCF7L2;VDR
Abnormal morphology of internal genitalia	1.64589	ACSL4;AKT2;ARID4B;BECN1;CNOT7;E2F3;ELMO1;FGF10;FOS;NCOA1;NHLH2;RBMS1;SUN1;UBE2J1;VDR;VPS13B
Generation of tumor	1.64397	AKT2;ARID4B;BECN1;CCND2;DICER1;DLK1;E2F3;EPAS1;EPC1;FOS;KMT2A;LEPR;MSI2;MTA1;NTRK2;OSBPL3;PER2;PPARG;PTH1R;SFRP2;SSBP2;XRCC5
Tyrosine phosphorylation	1.63451	F2;LRRK1;SEMA4D;SFRP2;SYK
Adipogenesis of fibroblast cell lines	1.63451	NCOR2;PPARG;TCF7L2;TULP3;VDR
Hyperplasia of vasculature	1.63264	Clcnkb;PPARG;SYK
Homeostasis of myeloid cells	1.63264	AMPD3;MECOM;TSPAN9
Expansion of cells	1.63264	CCND2;DICER1;DLK1;EPAS1;LEPR;NTRK2;PPARG;PUM2;RSPO1;RUNX2;SIK3;SYK
Quantity of carbohydrate	1.63078	AKT2;DGKD;DICER1;DLK1;ELOVL5;F2;FOXP1;GAS7;Gulo;LEPR;MCU;NUCKS1;PER2;PPARG;PPP3CA;SCARB2;SGMS1;SIK3;TCF7L2;VDR
Abnormality of cerebral cortex	1.62893	BBS2;BECN1;CHRNB2;DBN1;EHMT1;EMX1;LEPR;NTRK2;PDCD6IP;PPARG;UBE3A
Formation of renal cyst	1.62342	BBS2;EPAS1
Quantity of slow-twitch muscle fibers	1.62342	FST;PPP3CA
Biosynthesis of peptide	1.62342	GCLC;PCSK5
Quantity of PTH in blood	1.62342	PTH1R;VDR
Sumoylation of protein	1.62342	CBX4;PIAS2
Abnormal morphology of utricle	1.62342	FGF10;NTRK2
Tonic seizure	1.62342	CACNA2D2;CHN1
Contraction of skeletal muscle	1.62342	DMD;MSI2
Quantity of pre-pro-B lymphocytes	1.62342	MYSM1;NCOR2
Abnormal morphology of small trigeminal ganglion	1.62342	MECOM;NTRK2
Density of neurons	1.6216	C9orf72;CHN1;CHRNB2;DBN1;ENTPD1;NTRK2;UBE3A
Phosphorylation of L-amino acid	1.61979	LRRK1;SEMA4D;SYK;TNKS;TSPAN9;TTBK1
Growth of liver tumor	1.61798	ABLIM1;ACSL4;PHF20L1;PLXNB2;SCARB2
Hypertrophy of cardiac muscle	1.61798	BECN1;DICER1;DMD;PPP3CA;TWF1
Function of connective tissue cells	1.61798	FLNB;LRRK1;NAA10;PTH1R;SFRP2
Quantity of osteoblasts	1.61798	PER2;PPARG;PTH1R;RUNX2;VDR
Abnormal morphology of thoracic cavity	1.61618	BECN1;CCND2;CISD2;DICER1;DMD;EPAS1;F2;FADD;FGF10;FOS;FOXP1;FOXP2;ITCH;LEPR;MAP3K1;MECOM;NCOR2;PBX3;PPARG;PPP3CA;PTH1R;RUNX2;SLC40A1;SYK;TEAD1;TLE4;TWF1;VDR;XRCC5
Quantity of protein in blood	1.61439	AKT2;BBS2;E2F3;GHRH;Gulo;IRAK2;LEPR;LRRK1;NCOA1;NHLH2;NTRK2;NUCKS1;PER2;PPARG;PTH1R;SGMS1;SIK3;SST;VDR;VSIG4
Involution	1.61439	CCND2;FADD;G2E3;VDR
Abnormal morphology of neurites	1.61261	CCND2;DBN1;EHMT1;FOXP2;NTRK2;PPP3CA;STIM2;SUN1;UBE3A
Quantity of leukocytes	1.60906	AP1G1;ARID4B;ASCC3;DICER1;DLK1;DMD;DNMT3A;DUSP3;ELK4;ELMO1;EPAS1;FADD;FBXO11;FOS;FOXP1;FOXP2;FUT4;ITCH;LEPR;MCU;MPZL2;MYSM1;NCOR2;PELI1;PPARG;PRKCH;RUNX2;SEMA4D;SPN;SSBP2;SST;SYK;TFEB;TLE4;USP38;VDR;VSIG4;XRCC5
Hypertrophy	1.60555	BECN1;DEPDC5;DICER1;DMD;EPAS1;FLNB;FST;ITCH;LEPR;MAGI2;PBX3;PPARG;PPP3CA;PTH1R;RUNX2;TWF1;VDR
Growth of neurites	1.60555	CAMK1;CELSR1;CHN1;F2;GAS7;HDGFL3;NTRK2;PPARG;PPP5C;SYK;UBE3A
Generation of reactive oxygen species	1.60555	BECN1;EPAS1;F2;LEPR;SYK;VDR
Differentiation of hematopoietic progenitor cells	1.6038	DLK1;EPAS1;EXTL1;FADD;FOXP1;KMT2A;Krt75;MTURN;RUNX2;SYK;TIFAB;VDR;XRCC5
Hypomyelination	1.6038	DICER1;GHRH;TENM4
Mass of ovary	1.6038	GHRH;IMMP2L;UBE3A
Quantity of L-triiodothyronine	1.6038	DUOXA2;NCOA1;RUNX2
Depression-related behavior	1.6038	C9orf72;DLK1;ENTPD1
Calcium-mediated signaling	1.6038	PPP3CA;SELENOK;SYK
Migration of neurons	1.59346	DBN1;DLGAP4;E2F3;ITCH;KIAA0319L;NHLH2;NTRK2;PLXNB2;SEMA4D
Quantity of myeloid progenitor cells	1.59346	FADD;KMT2A;MYSM1;TLE4
Abnormal morphology of smooth muscle	1.59346	FOXP1;FOXP2;Gulo;SCARB2
Quantity of creatinine in blood	1.59346	ENTPD1;LEPR;MAGI2;PPP3CA
Plasticity of synapse	1.59176	DBN1;EHMT1;LEPR;MYO6;NTRK2;UBE3A
Abnormal morphology of diencephalon	1.5867	BBS2;CHRNB2;DICER1;MECOM;PLXNB2
Abnormal morphology of limb bone	1.58503	FGF10;FLNB;LRRK1;RUNX2;SFRP2;UBE2J1;VDR
Branching of neurites	1.5817	CELSR1;CHN1;CHRNB2;DBN1;DICER1;ENTPD1;FOS;MAGI2;NTRK2;TMEM108;UBE3A
Abnormal morphology of muscle	1.57512	BECN1;CISD2;DEPDC5;DICER1;DMD;FADD;FOXP1;FOXP2;FST;Gulo;PPARG;PPP3CA;SCARB2;SUN1;TWF1
Abnormality of limb	1.57512	ELMO1;FGF10;FLNB;FOS;FST;LRRK1;PTH1R;RUNX2;SEMA4D;SFRP2;SYK;UBE2J1;VDR
Quantity of epithelial tissue	1.57512	CISD2;DICER1;DLK1;EPAS1;PPARG;RUNX2;SYK;TCF7L2;VDR
Progressive muscular dystrophy	1.57512	BECN1;DMD;TFEB
Aggregation of leukocytes	1.57512	AKT2;F2;SPN
Abnormal morphology of ulna	1.57512	FGF10;FLNB;SFRP2
Abnormal morphology of seminal vesicle	1.57512	ARID4B;FGF10;NHLH2
Familial congenital anomaly of limb	1.57512	FGF10;FLNB;SFRP2
Autophagy of tumor cell lines	1.57512	AKT2;BECN1;CAMK1
Quantity of hair follicle	1.57512	AKT2;CISD2;FGF10
Atrophy of organ	1.57349	AKT2;DICER1;E2F3;FADD;FST;MAGI2;NTRK2;TFEB;TLE4;VDR;XRCC5
Apoptosis of embryonic cells	1.57025	DICER1;DNMT3A;FOXP1;MAP3K1;PIAS2
Congenital lower extremity deformity	1.57025	FST;SFRP2
Secretion of dopamine	1.57025	CHRNB2;SYT1
Occlusion of carotid artery	1.57025	DLK1;ENTPD1
Loss of polysaccharide	1.57025	FOS;LEPR
Size of ear	1.57025	FGF10;FST
Severe bone disorder	1.57025	PPARG;PPP3CA
Mass of mesenteric fat pad	1.57025	GAS7;SIK3
Atrophy of skin	1.57025	FST;XRCC5
Internalization by embryonic cell lines	1.57025	LEPR;TFEB
Production of sperm	1.57025	ELMO1;UBE3A
Morphology of kidney	1.56543	ELMO1;PPARG;PPP3CA;SIK3;TCF7L2;TULP3
Morphology of mitochondria	1.56543	EPAS1;LEPR;MAP3K1;PPARG;VDR;ZNF746
Interphase	1.56384	CCND2;E2F3;F2;FADD;FOS;KDM4C;KMT2A;PPP3CA;PPP5C;RUNX2;SUN1;XRCC5
Differentiation of progenitor cells	1.56067	DLK1;EPAS1;EPC1;EXTL1;FADD;FOXP1;KMT2A;Krt75;MTURN;PLXNB2;PPARG;RUNX2;SYK;TIFAB;VDR;XRCC5
Abnormal morphology of snout	1.5544	FOS;PBX3;PTH1R;VDR
Birthweight	1.5544	AKT2;DGKD;RUNX2;TCF7L2
Quantity of apud cells	1.5544	AKT2;FGF10;FST;SLC30A7
Abnormal morphology of abdomen	1.55284	ACSL4;AKT2;ARID4B;BECN1;CHRNB2;Clcnkb;DEPDC5;DLK1;E2F3;FADD;FGF10;FOS;LEPR;MAGI2;NCOA1;NHLH2;PCSK5;PPARG;PPP5C;RAB8A;RBMS1;RUNX2;SCARB2;SFRP2;SGMS1;SIK3;SSBP2;SST;SUN1;TCF7L2;TFEB;THSD7A;VDR;XRCC5
Development of joint	1.54668	EHMT1;ELMO1;RUNX2
Quantity of myofiber	1.54668	FST;MSI2;PPP3CA
Transport of metal ion	1.54061	CHRNB2;MCU;PPARG;PPP3CA;PTH1R;SELENOK;SLC30A7;SLC40A1;TSPAN13;VDR
Cell death of endocrine cells	1.5391	DICER1;FADD;PPARG;RSPO1;SST
Breast carcinoma	1.5391	AKT2;GAS7;MTA1;PPARG;SLC40A1
Morphology of abdominopelvic fat	1.5391	EPAS1;GAS7;LEPR;NAA10;SIK3;VDR
Metastasis of tumor cell lines	1.5391	ABLIM1;AKT2;DICER1;ELOVL5;ENTPD1;EPAS1;EPB41L5;F2;FNBP1L;FOXP1;GNGT2;HERC3;MSI2;NTRK2;NUCKS1;PPP2R5C;SEMA4D;SLC40A1;SYK;TCF7L2;TFAP4;UBE2J1;USP12
Disease of retina	1.5376	BBS2;BECN1;CCND2;CISD2;DICER1;EPAS1;FOS;FST;LEPR;MSI2;PEAK1;PER2;PRKCH;RAB28;SYK;VPS13B;XRCC5
Quantity of sperm	1.53462	ENTPD1;FOS;UBE2J1;VDR
Upper gastrointestinal tract tumor	1.53462	PER2;PPARG;SSBP2;XRCC5
Metabolism of carbohydrate	1.53313	ADPGK;AKT2;DLK1;FOXP1;GCLC;Gulo;GYS2;LEPR;PC;PER2;PITPNM1;PPARG;SCARB2;SIK3;TCF7L2
Morphology of cardiovascular system	1.52724	BECN1;FADD;FOXP1;LEPR;MAP3K1;PPARG;PPP3CA;PPP5C;PTH1R;SLC40A1;SYK;TFEB;VDR
Epithelial neoplasm	1.52578	ABLIM1;ACSL4;AKT2;BCKDHB;BECN1;DICER1;DNMT3A;E2F3;EPAS1;FOS;FOXP2;GAS7;GHRH;MTA1;NTRK2;OSBPL3;PC;PHF20L1;PLXNB2;PPARG;PRKCH;SCARB2;SEMA4D;SLC40A1;SSBP2;SYK
Formation of spleen	1.52433	DICER1;FADD;FGF10;KMT2A;SLC40A1
Proliferation of muscle cells	1.52433	DLK1;E2F3;F2;FADD;FOXP1;Gulo;NCOA1;PPARG;RUNX2;TENM4
Connective or soft tissue tumor	1.52143	ARID4B;BECN1;E2F3;FOS;PPARG;PTH1R;RSPO1;SSBP2;XRCC5
Concentration of dinoprost	1.51999	ACSL4;SLC40A1
Cell viability of carcinoma cell lines	1.51999	AKT2;NTRK2
Outgrowth of dendrites	1.51999	CELSR1;UBE3A
Accumulation of lysosome	1.51999	BECN1;PPARG
Area of cortical bone	1.51999	LEPR;PTH1R
Hyperplasia of muscle cells	1.51999	Clcnkb;PPARG
Vascularization of placenta	1.51999	PPARG;TFEB
Ploidy of epithelial cells	1.51999	BECN1;E2F3
Abnormal morphology of neural plate	1.51999	EPB41L5;TEAD1
Abnormal morphology of phrenic nerve	1.51999	SCARB2;SYNE2
Development of plasma cells	1.51999	DICER1;PPARG
Apoptosis of long-term hematopoietic stem cells	1.51999	EPAS1;MYSM1
Metabolism of ATP	1.51999	AMPD3;ENTPD1
Abnormal morphology of basal ganglia	1.51999	BBS2;NTRK2
Activation of endocrine gland	1.51999	RUNX2;VDR
Respiration of myeloid cells	1.51999	EPAS1;PPARG
Brachydactyly	1.51999	FLNB;SFRP2
Morphogenesis of embryonic gastrointestinal tract	1.51999	FGF10;TCF7L2
Abnormal morphology of radius	1.51999	FGF10;FLNB;SFRP2
Morphology of uterus	1.51999	FST;UBE3A;VDR
Mass of gonad	1.51999	AKT2;CCND2;CISD2;CNOT7;DDHD1;GHRH;IMMP2L;NAA10;SUN1;UBE3A;VDR
Stimulation of cells	1.51856	CCND2;CHRNB2;DICER1;FOS;FOXP1;NTRK2;SPN
Development of antigen presenting cells	1.51856	DICER1;DLK1;FADD;FOS;KMT2A;RUNX2;SLC40A1;VDR
Dwarfism	1.5157	GHRH;NTRK2;RUNX2;XRCC5
Cell viability of B lymphocytes	1.50864	AKT2;DICER1;FOXP1;SPN;SYK
Hereditary connective tissue disorder	1.50169	DICER1;FGF10;FOS;FUT4;LRRK1;RUNX2
Synthesis of eicosanoid	1.50169	ACSL4;F2;LEPR;PPARG;SYK;XRCC5
B cell cancer	1.50031	BECN1;CCND2;CTDSPL2;DICER1;E2F3;INPP5A;NCAPH;PPP5C;PRC1;SSBP2;UBE3A;XRCC5
Size of head	1.50031	AKT2;AP4E1;DICER1;DNMT3A;ENTPD1;FGF10;FST;FZD3;PDCD6IP;PPARG
Metabolism of nucleotide	1.50031	AMPD3;ENTPD1;F2;GDA;GHRH;GMPS;PTH1R;SGMS1;SLC40A1;VDR
Abnormal morphology of tibia	1.49621	LRRK1;RUNX2;UBE2J1;VDR
Concentration of prostaglandin	1.49621	ACSL4;Clcnkb;PPARG;SLC40A1
Cell death of nervous tissue cell lines	1.49621	BECN1;C9orf72;F2;PELI1
Cystic kidney disease	1.49485	BBS2;CCND2;EPAS1;TFEB;TULP3
Degeneration of postsynaptic terminals	1.49349	NTRK2
Abnormal morphology of outer medulla	1.49349	FGF10
Accumulation of LSK cells	1.49349	DNMT3A
Formation of tau aggregates	1.49349	MAP3K1
DNA damage response of epithelial cells	1.49349	FOS
Cell viability of germ cell tumor cell lines	1.49349	AKT2
Colonization by colorectal cancer cell lines	1.49349	FAM120A
Degranulation of dense granule	1.49349	F2
Asymmetric division of zygote	1.49349	DICER1
Activation of sensory nerve	1.49349	PPARG
Exocytosis of T granule	1.49349	F2
Atrophy of dermis	1.49349	FST
Disruption of retinal pigment epithelium	1.49349	DICER1
Autophagy of embryonic stem cells	1.49349	BECN1
Formation of white adipose tissue	1.49349	PPARG
Hyperactivation of blood platelets	1.49349	F2
Formation of mammary placode 5	1.49349	FGF10
Catabolism of calcitriol	1.49349	VDR
Accumulation of taurocholic acid	1.49349	VDR
Biosynthesis of IMP	1.49349	AMPD3
Contraction of myocardium	1.49349	NTRK2
Heterotopic ossification	1.49349	LEPR
Abnormal morphology of vestibular nerve	1.49349	NTRK2
Abnormal morphology of abnormally sized thymus gland	1.49349	FOS
Abnormal morphology of superior ganglion of glossopharyngeal nerve	1.49349	MECOM
Abnormal morphology of synchondrosis	1.49349	PTH1R
Colony formation of colony-forming unit macrophages	1.49349	KMT2A
Expansion of thalamocortical axons	1.49349	NTRK2
Bundling of actin stress fibers	1.49349	F2
Euglycemia	1.49349	PPARG
Arrest in cell cycle progression of B cell hybridoma cells	1.49349	CCND2
Hypoplasia of clavicle	1.49349	RUNX2
Dedifferentiation of hepatocytes	1.49349	FOS
Dry ashed weight of femur	1.49349	FOS
Arrest in folliculogenesis	1.49349	FST
Fusion of sensory cortex	1.49349	NTRK2
Electrical capacitance of retina	1.49349	CHRNB2
Apoptosis of renal proximal tubule cells	1.49349	KMT2A
Differentiation of mammary lobuloalveolar unit	1.49349	RUNX2
Entrance of tumor cell lines	1.49349	STIM2
Formation of cerebral aneurysm	1.49349	PPARG
Bleeding of tail vein	1.49349	ENTPD1
Arrest in differentiation of Schwann cells	1.49349	DICER1
Hyperpolarization of lutenizing hormone-releasing hormone neurons	1.49349	SST
Differentiation of alveolar duct	1.49349	CCND2
Generation of B-1b lymphocytes	1.49349	AKT2
Excitation of dentate granule cells	1.49349	NTRK2
Hypoleptinemia	1.49349	LEPR
Hyperchlorhydria	1.49349	SST
Formation of foci of cellular alteration	1.49349	FOS
Colony formation of colony forming unit megakaryocyte mixed cells	1.49349	KMT2A
Brachypodia	1.49349	SFRP2
Cecal atresia	1.49349	FGF10
Expansion of SLAMF1 positive LSK cells	1.49349	PUM2
G0/S phase transition of T lymphocytes	1.49349	FADD
Accumulation of osteoid	1.49349	VDR
Development of pancreatic primordium	1.49349	FGF10
Development of clitoris	1.49349	FGF10
Duplication of neural tube	1.49349	TCF7L2
Cervical rib	1.49349	FST
Abnormal morphology of urethra	1.49349	FGF10
Desquamation of germ cells	1.49349	NCOA1
Function of fibroblast cell lines	1.49349	PPARG
Formation of mammary placode 1	1.49349	FGF10
Dissociation of chromosomes	1.49349	XRCC5
Deadhesion of T lymphocytes	1.49349	SPN
Generation of B-1a lymphocytes	1.49349	AKT2
Density of afferent boutons	1.49349	NTRK2
Calcification of lung	1.49349	VDR
Exit from cell cycle progression of pre-B lymphocytes	1.49349	MAP3K1
Development of ovarian cyst	1.49349	AKT2
Development of dermatome	1.49349	SFRP2
Apoptosis of superior cervical ganglion neurons	1.49349	MAP3K1
Abnormal morphology of extensor digitorum longus muscle	1.49349	FST
Apoptosis of low-density mononuclear cells	1.49349	PPP5C
Aneuploidy of epithelial cells	1.49349	BECN1
Advanced atherosclerosis	1.49349	GCLC
Formation of mammary placode 2	1.49349	FGF10
Differentiation of myeloid stem cells	1.49349	VDR
Degeneration of mammary primordia	1.49349	PTH1R
Disorganization of ovarian follicle	1.49349	NTRK2
Barrier function of intestine	1.49349	DICER1
Delay in ossification of limb	1.49349	PCSK5
Abnormal morphology of macula of utricle	1.49349	NTRK2
Cell viability of prostate cancer cell lines	1.49349	RUNX2
Development of mammary placode 4	1.49349	FGF10
Enlargement of brown adipocytes	1.49349	DNMT3A
Formation of mammary ridge	1.49349	FGF10
Accumulation of red blood cells	1.49349	FADD
Expansion of hindgut	1.49349	TCF7L2
Expansion of invariant natural killer T cells	1.49349	PPARG
Density of sinusoid	1.49349	NCOA1
Abnormal morphology of hyaline cartilage	1.49349	PTH1R
Hopping gait	1.49349	CHN1
Activation of parietal epithelial cells	1.49349	MAGI2
Activation of dendritic epidermal T cells	1.49349	SEMA4D
Foramen magnum stenosis	1.49349	PTH1R
Hyperplasia of juxtaglomerular cells	1.49349	Clcnkb
Clonal expansion of thymocytes	1.49349	SYK
Elongation of stereocilia	1.49349	ELMOD1
Development of vaginal opening	1.49349	LEPR
Formation of membrane bone	1.49349	RUNX2
Delay in initiation of retraction of blood clot	1.49349	SGMS1
Density of intrasyncytial bays	1.49349	NCOA1
Biosynthesis of glycerophospholipid	1.49349	PPARG

## Sheet: Chronic_Glucose
Function	p-value(-log10)	Genes
Development of head and neck tumor	5.71444	AKT2;BTG2;CDKN1B;E2F3;FOXO3;GHRH;NOTCH3;PARP1;RBL1
Hypoplasia	5.31515	AKAP13;AKT2;ATF2;ATP2A2;BCL11B;CCND2;CDKN1B;E2F3;EBF2;GHRH;LMNA;MYH10;NFAT5;NHLH2;NR2C2;PCSK5;PPARG;RBL1;RBMS1;RBPJ;TEAD1;TLE4;VANGL2;ZFP36
Quantity of adipose tissue	5.16052	ACADVL;AKT2;ASPA;ATF2;CDKN1B;E2F3;GHRH;IMPACT;INSIG1;KDM3A;LEPR;LMNA;LPAR1;NAA10;PPARG;RBL1;SIK3
Arrest in G1 phase of T lymphocytes	4.71897	CDKN1B;NFAT5;PARP1
Proliferation of neural cells	4.62709	AKT2;BTG2;CAMK2B;CCDC120;CDKN1B;E2F3;FOXO3;FZD3;GHRH;IMPACT;LEPR;LPAR1;MYH10;NEDD4;PARP1;PPARG;RAB11A;RBL1;RBPJ;S100B;SS18;TRIO;TULP3
Quantity of embryonic tissue	4.40782	ATF2;CDKN1B;CHD7;FOXO3;NOTCH3;NRAS;PPP4R3B;RBL1;RBPJ;TNKS
Exit from cell cycle progression	4.34294	ARHGAP17;CDKN1B;E2F3;LMNA;SS18
Percentage body fat	4.30277	AKT2;CAMK2B;KDM3A;LEPR;LMNA;NHLH2;RBL1;SLC7A11
Quantity of embryo	4.29158	ATF2;CDKN1B;CHD7;FOXO3;NFAT5;NOTCH3;NRAS;PPP4R3B;RBL1;RBPJ;TNKS
Transformation of fibroblast cell lines	4.23284	AKAP13;AKT2;BTG2;CCND2;DCUN1D3;FOXO3;LETMD1;NEDD4;NRAS;NRCAM;RBL1;SLC7A11;TRIO
Hypoplasia of organ	4.06349	AKAP13;ATF2;BCL11B;CCND2;CDKN1B;E2F3;EBF2;GHRH;MYH10;NFAT5;NHLH2;NR2C2;PCSK5;PPARG;RBMS1;RBPJ;TEAD1;TLE4;VANGL2;ZFP36
Proliferation of neuronal cells	4.05502	BTG2;CAMK2B;CCDC120;FZD3;GHRH;IMPACT;LPAR1;MYH10;NEDD4;PARP1;PPARG;RAB11A;RBL1;RBPJ;S100B;SS18;TRIO
Quantity of white adipose tissue	4.01909	AKT2;ATF2;CDKN1B;E2F3;IMPACT;KDM3A;LMNA;RBL1
Eye neoplasm	3.98297	CDKN1B;NOTCH3;RBL1
Transactivation of RNA	3.90658	ATF2;CCND2;E2F3;KAT2B;LEPR;NOTCH3;NRAS;PARP1;PPARG;SIRPA
Development of endocrine gland tumor	3.86328	AKT2;CDKN1B;E2F3;FOXO3;GHRH;RBL1
Transcription of RNA	3.84466	ASH1L;ATF2;BACH1;BCL11B;CHD7;E2F3;EBF2;EIF4G2;FOXO3;GPBP1;HIPK3;Ifi204 (includes others);IFNAR1;IMPACT;KAT2B;KDM3A;LMNA;NEDD4;NFAT5;NHLH2;NOTCH3;NR2C2;PARP1;PFN1;PPARG;RBL1;RBPJ;SAP30;SKOR1;SUV39H2;TEAD1;TLE4;TOPORS;USP47;YLPM1;ZFP36;ZNF462
Morphology of central nervous system	3.84164	AKAP13;AKT2;AP4E1;ATF2;BTG2;CDKN1B;EFNA5;FOXO3;FZD3;LEPR;NRCAM;PPARG;S100B;SYNCRIP
Loss of marginal-zone B lymphocytes	3.8041	FNIP1;LCP1
Development of central nervous system	3.77469	ATF2;BLOC1S6;BTG2;CCND2;CDKN1B;CHD7;DAAM2;EBF2;EFNA5;FOXO3;FZD3;MYH10;NOTCH3;NR2C2;NRCAM;NSUN5;PPARG;RBL1;RBPJ;SLC25A46;SLC7A11;STXBP1;TRIO;TULP3;UPF3B;VPS13B
Development of neural cells	3.74715	ADCY1;BCL11B;BLOC1S6;CAMK2B;CDKN1B;CELF4;CHRDL1;DBN1;EBF2;EFNA5;FOXO3;FZD3;GHRH;LPAR1;MPDZ;MYH10;NEDD4;NRCAM;NSUN5;PALM;PFN1;RBPJ;S100B;SLC25A46;SLITRK1;SS18;TRIO;TULP3;UPF3B;ZDHHC2
Deubiquitination of protein	3.67778	USP12;USP15;USP30;USP36
G1 phase of embryonic cell lines	3.66354	CDKN1B;E2F3;LMNA;NEDD4;RBL1
Expansion of lymphatic system cells	3.66154	CCND2;CDKN1B;FOXO3;IFNAR1;LCP1;LEPR;NOTCH3;NRAS;PARP1;PPARG;RBL1
Morphology of nervous system	3.65758	AKAP13;AKT2;AP4E1;ATF2;BTG2;CAMK2B;CDKN1B;EFNA5;FOXO3;FZD3;LEPR;LPAR1;MYH10;NRCAM;PPARG;S100B;SYNCRIP;TRIO;TULP3
Size of adipose tissue	3.63078	ATF2;FAM83A;KDM3A;LEPR;LMNA;NR2C2;PARP1;PPARG;RBL1;SIK3
Function of adipose tissue	3.61798	ACADVL;KDM3A;NR2C2;PARP1;PPARG
Quantity of neural stem cells	3.60555	FOXO3;NOTCH3;PPP4R3B;RBPJ
Quantity of carbohydrate	3.59517	ACADVL;AKT2;ATP2A2;BACH1;CDKN1B;ELOVL5;FOXO3;GAD2;IFNAR1;INSIG1;KDM3A;LEPR;LMNA;MCU;ME1;NR2C2;PFKFB2;PPARG;SIK3;SLC7A11;STEAP3;SYTL4
Transcription of DNA	3.58503	ASH1L;ATF2;BACH1;BCL11B;CHD7;E2F3;EBF2;FOXO3;GPBP1;HIPK3;Ifi204 (includes others);IFNAR1;IMPACT;KAT2B;KDM3A;NEDD4;NFAT5;NHLH2;NOTCH3;PARP1;PFN1;PPARG;RBL1;RBPJ;SAP30;SKOR1;SUV39H2;TEAD1;TLE4;TOPORS;USP47;YLPM1;ZFP36;ZNF462
Morphology of brain	3.56703	AKAP13;AKT2;AP4E1;ATF2;BTG2;CDKN1B;EFNA5;FOXO3;FZD3;LEPR;NRCAM;PPARG;SYNCRIP
Glucose tolerance	3.55129	ACADVL;AKT2;ATF2;ATP2A2;CACNA2D1;CDKN1B;ELOVL5;FOXO3;LEPR;LMNA;PHF8;PPARG;SIK3;SLC1A4;SLC30A7;SYTL4
Proliferation of granulosa cells	3.5376	CCND2;CDKN1B;FOXO3;RBPJ
Arrest in G1 phase of embryonic cell lines	3.5376	CDKN1B;LMNA;NEDD4;RBL1
Interphase of fibroblast cell lines	3.53462	CDKN1B;E2F3;FOXO3;LMNA;NEDD4;NRAS;PARP1;RBL1
Growth arrest	3.42713	CCND2;CDKN1B;LMNA;NRAS;PPARG;RAB11A;RBL1;SIK3
Development of pituitary gland tumor	3.40894	CDKN1B;E2F3;FOXO3;GHRH
Growth of tumor	3.4034	AKT2;ATF2;BACH1;BTG2;CCDC25;CDKN1B;DEPDC5;E2F3;ELOVL5;FADS1;FAM83D;FOXO3;IFNAR1;INSIG1;KAT2B;KDM3A;LMNA;LPAR1;MCU;MYH10;NEDD4;NOTCH3;NR2C2;NRAS;PARP1;PELI1;PHF8;PPARG;PRSS35;RBL1;RBPJ;RFX6;S100B;SAP30;SDC1;SLC7A11;STK38;TAF15;TEAD1;TNKS;TRIM37;TRIO;USP12;USP36;USP47;ZFP36
Abnormal morphology of corpus luteum	3.40012	CDKN1B;E2F3;EFNA5;NHLH2;NR2C2
Abnormal morphology of left ventricle	3.38934	ADRA2A;ATP2A2;BNIP3;FNIP1;LMNA;MYH10;NOTCH3;PHF8;RBPJ
Concentration of acylglycerol	3.38722	AKT2;AP4E1;ATP2A2;CACNA2D1;DENND5B;E2F3;ELOVL5;FOXO3;INSIG1;KDM3A;LEPR;LMNA;NR2C2;PPARG;SIK3;SIRPA;SLC7A11;SURF4
Transformation of embryonic cell lines	3.3851	AKT2;BTG2;CCND2;FOXO3;NEDD4;NRAS
Head and neck tumor	3.38195	AKT2;BTG2;CAMK2B;CCND2;CDKN1B;E2F3;FOXO3;GHRH;NOTCH3;NR2C2;PARP1;RBL1
Quantity of connective tissue	3.35853	ACADVL;AKT2;ASPA;ATF2;CCND2;CDKN1B;E2F3;FOXO3;GHRH;IFNAR1;IMPACT;INSIG1;KDM3A;LEPR;LMNA;LPAR1;NAA10;PFN1;PPARG;PSTPIP2;RBL1;SIK3;STEAP3
Morphology of abdominopelvic fat	3.3439	FAM83A;KDM3A;LEPR;LMNA;NAA10;NR2C2;SIK3;SLC7A11
Morphology of connective tissue cells	3.33442	ATF2;CDKN1B;FAM83A;KDM3A;LMNA;NR2C2;PARP1;PPARG;PSTPIP2;RBL1;SIK3
Quantity of monosaccharide	3.33348	AKT2;ATP2A2;BACH1;CDKN1B;ELOVL5;FOXO3;GAD2;KDM3A;LEPR;LMNA;MCU;NR2C2;PFKFB2;PPARG;SIK3;STEAP3;SYTL4
Loss of fat	3.33161	LMNA;PPARG
Activation of superior colliculus	3.33161	ADCY1;EFNA5
Acute coronary event	3.33161	BACH1;RBPJ
Organization of kidney cell lines	3.33161	RILPL1;RILPL2
Interphase of embryonic cell lines	3.29585	CDKN1B;E2F3;LMNA;NEDD4;PARP1;RBL1
Morphology of nucleus	3.29585	LMNA;NRAS;PARP1;RBL1;SUV39H2;USP36
Function of brown adipose tissue	3.29499	ACADVL;KDM3A;PPARG
Quantity of head and neck tumor	3.29499	CDKN1B;GHRH;RBL1
Size of connective tissue cells	3.28904	ATF2;FAM83A;KDM3A;LMNA;NR2C2;PARP1;PPARG;PSTPIP2;RBL1;SIK3
G1 phase	3.28904	CAMK2B;CCND2;CDKN1B;E2F3;FOXO3;LMNA;NEDD4;NFAT5;PARP1;RBL1
Abnormal metabolism	3.28651	ACADVL;ADCY1;AKT2;ATP2A2;CDKN1B;DENND5B;FOXO3;IFNAR1;KDM3A;LCP1;LEPR;PARP1;PPARG
G1 phase of fibroblast cell lines	3.2668	CDKN1B;E2F3;FOXO3;LMNA;NEDD4;RBL1
Cardiomyopathy	3.24109	ACADVL;ADRA2A;AKAP13;ATP2A2;BACH1;BNIP3;CACNB2;E2F3;FNIP1;FOXO3;LMNA;MYH10;NEDD4;NHLH2;NOTCH3;PARP1;PPARG;RBPJ;SDC1;TEAD1
Arrest in G1 phase	3.22915	CCND2;CDKN1B;LMNA;NEDD4;NFAT5;PARP1;RBL1
Concentration of triacylglycerol	3.20761	AKT2;ATP2A2;CACNA2D1;DENND5B;E2F3;ELOVL5;FOXO3;INSIG1;KDM3A;LEPR;LMNA;NR2C2;PPARG;SIK3;SIRPA;SLC7A11;SURF4
Cell transformation	3.1986	ADGRF5;AKAP13;AKT2;ATF2;ATP2A2;BACH1;BTG2;CCND2;CDKN1B;DCUN1D3;E2F3;EFNA5;ELOVL5;FBXO11;FOXO3;GNGT2;HIPK3;IFNAR1;KDM3A;LCP1;LEPR;LETMD1;LMNA;NEDD4;NOTCH3;NRAS;NRCAM;NXN;PARP1;PFKFB2;PPARG;RBL1;RBPJ;RFX6;SAP30;SDC1;SFXN1;SLC7A11;TRIO;TSPAN18;USP12;USP36;VPS13B;ZFP36
Severe endocrine system disorder	3.19382	AKT2;DUOXA2;LEPR
Invasion of epithelial cells	3.19382	MYH10;NRAS;RAB11FIP1
Exit from cell cycle progression of neural cells	3.19382	ARHGAP17;E2F3;SS18
Size of adipocytes	3.18376	ATF2;FAM83A;KDM3A;LMNA;NR2C2;PARP1;PPARG;RBL1;SIK3
Activation of DNA endogenous promoter	3.15989	ASH1L;ATF2;BACH1;BCL11B;CHD7;EBF2;FOXO3;GPBP1;HIPK3;Ifi204 (includes others);IMPACT;KAT2B;KDM3A;NEDD4;NFAT5;NHLH2;NOTCH3;PFN1;PPARG;RBL1;RBPJ;SAP30;SUV39H2;TEAD1;TLE4;YLPM1;ZFP36;ZNF462
Concentration of lipid	3.15864	ACADVL;ADGRF5;AKT2;AP4E1;ATP2A2;CACNA2D1;CDKN1B;Clcnkb;CS;DENND5B;E2F3;EFNA5;ELOVL5;FOXO3;INSIG1;KDM3A;LEPR;LMNA;ME1;NAA10;NHLH2;NOTCH3;NR2C2;PARP1;PPARG;RBMS1;SIK3;SIRPA;SLC30A7;SLC7A11;SURF4
Invasive cancer	3.11351	ADGRF5;AKT2;ATF2;BACH1;CDKN1B;E2F3;ELOVL5;FOXO3;GNGT2;GPX3;IFNAR1;INSIG1;KDM3A;LETMD1;LMNA;NAA10;NOTCH3;NRAS;NXN;PARP1;PPARG;RAB11FIP1;RBL1;RBPJ;RFX6;SAP30;SDC1;SLC7A11;TRIM37;TSPAN18;USP12;USP36;ZFP36
Abnormal morphology of body cavity	3.09583	ACADVL;ADGRF5;ADRA2A;AKAP13;AKT2;ATF2;ATP2A2;BCL11B;BNIP3;CACNA2D1;CCND2;CDKN1B;Clcnkb;DEPDC5;E2F3;EBF2;EFNA5;FNIP1;FOXO3;GPX3;IFNAR1;LEPR;LMNA;MYH10;NFAT5;NHLH2;NOTCH3;NR2C2;NRAS;PARP1;PCSK5;PHF8;PPARG;RBL1;RBMS1;RBPJ;SDC1;SIK3;SIRPA;SS18;STEAP3;SYTL4;TEAD1;TLE4;ZFP36
Formation of brain	3.08355	ATF2;BLOC1S6;BTG2;CCND2;CHD7;EBF2;EFNA5;FOXO3;FZD3;MYH10;NOTCH3;NR2C2;NSUN5;PPARG;RBL1;SLC7A11;STXBP1;TRIO;TULP3;UPF3B;VPS13B
Failure of heart	3.07676	ADRA2A;ATP2A2;CACNB2;E2F3;LMNA;MYH10;NOTCH3;RBPJ
Arrest in interphase	3.07109	ATF2;CCND2;CDKN1B;LMNA;NEDD4;NFAT5;NRAS;PARP1;RBL1
Concentration of D-glucose	3.06349	AKT2;ATP2A2;BACH1;CDKN1B;ELOVL5;FOXO3;GAD2;KDM3A;LEPR;LMNA;MCU;NR2C2;PPARG;SIK3;STEAP3;SYTL4
Differentiation of adipocytes	3.06298	ADGRF5;ATF2;BNIP3;EBF2;INSIG1;LMNA;PARP1;PPARG;PRG4;SIK3;TRIO;ZFP36
Abnormal abdomen morphology	3.05601	AKAP13;CCND2;CDKN1B;Clcnkb;E2F3;EBF2;LEPR;NAA10;NFAT5;NHLH2;NR2C2;PCSK5;RBL1;RBMS1;TLE4
Proliferation of embryonic cell lines	3.04239	BTG2;E2F3;FOXO3;Ifi204 (includes others);NACC1;NOTCH3;NRAS;PARP1;RBL1;VDAC1
Replication of endocrine cells	3.03433	ADRA2A;CCND2
Quantity of pituitary gland adenoma	3.03433	CDKN1B;GHRH
Tertiary lymphoid structure	3.03433	IFNAR1;RBPJ
Abnormal morphology of abnormally sized brain	3.03433	E2F3;EFNA5
Response of neuronal progenitor cells	3.03433	E2F3;RBL1
Abnormal morphology of adipose tissue	3.02319	ACADVL;AKT2;INSIG1;KDM3A;LEPR;PPARG;RBL1;ZFP36
Disorder of lipid metabolism	3.02319	AKT2;ATP2A2;DENND5B;FOXO3;KDM3A;LCP1;LEPR;PPARG
Preneoplastic lesion	3.01502	BTG2;CDKN1B;NRAS
Hepatic steatosis	3.00043	ACADVL;ATP2A2;CDKN1B;DEPDC5;ELOVL5;FOXO3;KDM3A;LEPR;LMNA;ME1;PARP1;PPARG;RBL1;RBPJ;SIRPA
Size of brain	2.97469	AKAP13;AKT2;AP4E1;ATF2;BTG2;CDKN1B;EFNA5;FOXO3;FZD3;PPARG
Consumption of oxygen	2.96257	ATF2;IMPACT;KDM3A;LEPR;MCU;NAA10;NR2C2;RBL1;SIK3
Expansion of T lymphocytes	2.95468	CDKN1B;FOXO3;IFNAR1;LCP1;LEPR;NOTCH3;PARP1;PPARG
Metastasis	2.95078	ADGRF5;AKT2;ATF2;BACH1;CDKN1B;E2F3;ELOVL5;FOXO3;GNGT2;GPX3;IFNAR1;INSIG1;KDM3A;LETMD1;LMNA;NAA10;NOTCH3;NRAS;NXN;PARP1;RAB11FIP1;RBL1;RBPJ;RFX6;SAP30;SDC1;SLC7A11;TRIM37;TSPAN18;USP12;USP36;ZFP36
Latency of tumor	2.9393	CDKN1B;FOXO3;NRAS;PPARG
Arrest in cell cycle progression of fibroblast cell lines	2.9393	CCND2;CDKN1B;PPARG;RBL1
Abnormal morphology of ovary	2.93554	AKT2;CDKN1B;E2F3;EBF2;EFNA5;FOXO3;NHLH2;NR2C2
S phase	2.93181	CCND2;CDKN1B;E2F3;LMNA;NRAS;PARP1;RBL1
Abnormal morphology of female genitalia	2.92082	AKT2;CDKN1B;E2F3;EBF2;EFNA5;FOXO3;NHLH2;NR2C2;RBL1;RBMS1
Expansion of cells	2.91721	CCND2;CDKN1B;FOXO3;IFNAR1;LCP1;LEPR;NOTCH3;NRAS;PALM;PARP1;PPARG;RBL1;SIK3
Mass of endocrine gland	2.91364	AKT2;CCND2;CDKN1B;DUOXA2;GHRH;LEPR;PPARG
Arrest in cell cycle progression	2.89279	CCND2;CDKN1B;LMNA;NRAS;PPARG;RAB11A;RBL1
Morphology of head	2.89279	AKAP13;AKT2;AP4E1;ATF2;BTG2;CDKN1B;EFNA5;FOXO3;FZD3;GHRH;LEPR;LMNA;NRCAM;PPARG;RBPJ;SYNCRIP
Size of connective tissue	2.88606	ATF2;FAM83A;KDM3A;LEPR;LMNA;NR2C2;PARP1;PPARG;PSTPIP2;RBL1;SIK3
Left ventricular heart disease	2.86967	ADRA2A;ATP2A2;BNIP3;E2F3;FNIP1;LMNA;MYH10;NOTCH3;PHF8;RBPJ
Expansion of lymphocytes	2.86012	CCND2;CDKN1B;FOXO3;IFNAR1;LCP1;LEPR;NOTCH3;PARP1;PPARG
Dysmyelination of axons	2.86012	CDKN1B;EBF2;NRCAM
Abnormality of left ventricle	2.85699	ADRA2A;ATP2A2;BNIP3;E2F3;FNIP1;LMNA;MYH10;NOTCH3;PHF8;RBPJ
Feeding disorder	2.85387	BCL11B;EFNA5;LEPR;LPAR1;MYH10;NR2C2;SIK3
Mass of secretory structure	2.83863	AKT2;CCND2;CDKN1B;DUOXA2;GHRH;LEPR;PPARG;SIK3
Pituitary gland tumor	2.83565	CAMK2B;CDKN1B;E2F3;FOXO3;GHRH;NR2C2;RBL1
Hyperlipidemia	2.83268	DENND5B;FOXO3;KDM3A;LCP1;LEPR;PPARG
Abnormal morphology of thorax	2.82974	ACADVL;ADGRF5;ADRA2A;AKAP13;ATF2;ATP2A2;BCL11B;BNIP3;CCND2;CDKN1B;FNIP1;GPX3;LEPR;LMNA;MYH10;NFAT5;NOTCH3;PARP1;PHF8;PPARG;RBL1;RBPJ;SDC1;SIK3;SIRPA;SS18;TEAD1;TLE4;ZFP36
Differentiation of connective tissue cells	2.82681	ADGRF5;AKT2;ATF2;ATP2A2;BNIP3;EBF2;FOXO3;Ifi204 (includes others);IFNAR1;INSIG1;LMNA;NAA10;NBR1;PARP1;PPARG;PRG4;SIK3;SIRPA;SLC26A2;TRIO;ZFP36
Hypertrophy of tunica media	2.81531	NOTCH3;RBPJ
Conversion of induced regulatory T-lymphocyte	2.81531	BCL11B;PARP1
Retinoblastoma	2.81531	CDKN1B;RBL1
Frequency of conventional dendritic cells	2.81531	IFNAR1;SIRPA
Area of adipocytes	2.81531	FAM83A;LMNA
Hypertrophy of myofiber	2.81531	DEPDC5;FOXO3
Dysplasia of retina	2.81531	CDKN1B;RBL1
Morphology of white adipose tissue	2.8041	ATF2;FAM83A;KDM3A;LMNA;NAA10;NR2C2;PPARG;RBL1;SLC7A11
Enlargement of heart	2.77469	ADRA2A;AKAP13;ATP2A2;BNIP3;CDKN1B;FNIP1;GPX3;LEPR;LMNA;MYH10;NOTCH3;PARP1;PPARG;SDC1;SIRPA;SS18;TEAD1
Mass of lymphoid organ	2.77469	AKAP13;CDKN1B;DUOXA2;GHRH;PARP1;PPARG;STEAP3;UBE2W
Abnormal morphology of mediastinum	2.77211	ACADVL;ADRA2A;AKAP13;ATP2A2;BCL11B;BNIP3;CCND2;CDKN1B;FNIP1;GPX3;LEPR;LMNA;MYH10;NFAT5;NOTCH3;PARP1;PHF8;PPARG;RBPJ;SDC1;SIRPA;SS18;TEAD1;TLE4;ZFP36
Formation of nucleus	2.76955	CDKN1B;LMNA;PARP1;USP36
Quantity of stem cells	2.76447	ATF2;CCND2;CDKN1B;FOXO3;NFAT5;NOTCH3;PPP4R3B;RBPJ;TLE4
Arrest in interphase of fibroblast cell lines	2.75945	CDKN1B;LMNA;NEDD4;NRAS;RBL1
Abnormal morphology of heart ventricle	2.73755	ADRA2A;ATP2A2;BNIP3;CCND2;FNIP1;LMNA;MYH10;NFAT5;NOTCH3;PHF8;RBPJ;TEAD1
Respiratory quotient	2.73049	KDM3A;LEPR;NR2C2;SIK3;SLC6A2
Plasticity of synapse	2.72584	BTBD9;CAMK2B;CHRDL1;DBN1;IGSF11;LEPR;S100B
Abnormal morphology of sciatic nerve	2.72125	EBF2;LMNA;LPAR1
Conversion of leukocytes	2.72125	BACH1;BCL11B;PARP1
Development of thyroid gland tumor	2.72125	AKT2;CDKN1B;E2F3
Abnormal morphology of diencephalon	2.72125	ADCY1;ASPA;CDKN1B;EBF2;EFNA5;MYH10
Growth of cardiac muscle	2.72125	CCND2;CDKN1B;LMNA;MYH10;NFAT5;RBPJ
Folliculogenesis	2.69037	CCND2;CDKN1B;EFNA5;FOXO3;NHLH2;NR2C2;SIK3
Abnormality of heart ventricle	2.68613	ADRA2A;ATP2A2;BNIP3;CCND2;E2F3;FNIP1;LMNA;MYH10;NEDD4;NFAT5;NOTCH3;PHF8;RBPJ;TEAD1
Size of head	2.68194	AKAP13;AKT2;AP4E1;ATF2;BTG2;CDKN1B;EFNA5;FOXO3;FZD3;PPARG;RBPJ
Mass of genitourinary system	2.67366	AKT2;CCND2;CDKN1B;FAM83A;GHRH;INSIG1;KDM3A;LMNA;NAA10;NR2C2;PPARG;RBL1;SIK3;SLC7A11;UBE2W
Thoracic hypoplasia	2.66959	ATF2;BCL11B;CDKN1B;MYH10;NFAT5;RBPJ;TEAD1;TLE4;ZFP36
Cell viability	2.66354	ADCY1;AKT2;BCL11B;CDKN1B;E2F3;FOXO3;GHRH;LMNA;NFAT5;NR2C2;NRAS;NRCAM;PARP1;PPARG;RBPJ;SDC1;SIRPA;SLC6A2;SLC7A11;STXBP1;SUV39H2;VDAC1
Development of head	2.66154	ADCY1;ATF2;BCL11B;BLOC1S6;BTG2;CCND2;CDKN1B;CHD7;EBF2;EFNA5;FOXO3;FZD3;GHRH;Ifi204 (includes others);INSIG1;MYH10;NOTCH3;NR2C2;NSUN5;PARP1;PCSK5;PPARG;RBL1;RBPJ;SLC7A11;STXBP1;TRIO;TULP3;UPF3B;VANGL2;VPS13B
Arrest in G1 phase of fibroblast cell lines	2.65561	CDKN1B;LMNA;NEDD4;RBL1
Cell viability of kidney cell lines	2.64397	NFAT5;VDAC1
Deficiency of lymphocytes	2.64397	FNIP1;RBPJ
Arrest in cell cycle progression of B-lymphocyte derived cell lines	2.64397	CCND2;CDKN1B
Presence of cerebral cortex cells	2.64397	CDKN1B;CNKSR2
Mitosis of hematopoietic progenitor cells	2.64397	CDKN1B;FOXO3
Cell cycle progression of lens fiber cells	2.64397	CDKN1B;E2F3
Healing of skin wound	2.64397	LEPR;SLC7A11
Abnormal morphology of enlarged ovary	2.64397	CDKN1B;FOXO3
Development of medulla oblongata	2.64397	ATF2;TRIO
Formation of placenta	2.63827	ADRA2A;CDKN1B;DAAM2;MYH10;PPARG;RBPJ;SS18
Growth failure	2.63078	AKAP13;ATF2;Clcnkb;EBF2;EIF4G2;GHRH;KAT2B;LMNA;LPAR1;NEDD4;NFAT5;NOTCH3;PPARG;RBL1;RBMS1;RBPJ;SS18;TEAD1;TLE4;VDAC1;ZFP36
Development of neuroepithelial tumor	2.62525	CCND2;CDKN1B;NOTCH3;RBL1;RBPJ
Allodynia	2.61979	ADRA2A;LEPR;LPAR1;S100B
Congenital malformation of genital organs	2.61798	E2F3;EBF2;NHLH2;NR2C2;RBL1;RBMS1
Homeostasis of D-glucose	2.60206	ADGRF5;ADRA2A;AKT2;ATP2A2;FOXO3;LEPR;NR2C2;PPARG;RFX6;SIK3
Developmental process of synapse	2.60206	CELF4;CHRDL1;EFNA5;GHRH;NEDD4;PALM;PFN1;SLC25A46;SLITRK1;ZDHHC2
Neoplasia of cells	2.59688	ADGRF5;AKT2;ATF2;ATP2A2;BACH1;BTG2;CCND2;CDKN1B;DCUN1D3;E2F3;EFNA5;ELOVL5;FBXO11;FOXO3;GNGT2;HIPK3;IFNAR1;KDM3A;LCP1;LEPR;LMNA;NOTCH3;NRAS;NXN;PARP1;PFKFB2;PPARG;RBL1;RBPJ;RFX6;SAP30;SDC1;SFXN1;SLC7A11;TRIO;TSPAN18;USP12;USP36;ZFP36
Transcription	2.59688	ASH1L;ATF2;BACH1;BCL11B;CEP128;CHD7;E2F3;EBF2;EIF4G2;FOXO3;GPBP1;HIPK3;Ifi204 (includes others);IFNAR1;IMPACT;KAT2B;KDM3A;LMNA;NEDD4;NFAT5;NHLH2;NOTCH3;NR2C2;NRAS;PARP1;PFN1;PPARG;RBL1;RBPJ;SAP30;SKOR1;SUV39H2;TEAD1;TLE4;TOPORS;USP47;YLPM1;ZFP36;ZNF462
Concentration of ATP	2.58838	AKT2;FNIP1;LCP1;LEPR;LMNA;PARP1;PPARG
Development of female reproductive tract	2.58004	ASH1L;CCND2;CDKN1B;EFNA5;FOXO3;LEPR;NHLH2;NR2C2;SIK3
Morphology of blood vessel	2.5784	CDKN1B;MYH10;NOTCH3;PARP1;PPARG;RBPJ
Cancer of cells	2.57675	ADGRF5;AKT2;ATF2;ATP2A2;BACH1;BTG2;CCND2;CDKN1B;E2F3;ELOVL5;FOXO3;GNGT2;HIPK3;IFNAR1;KDM3A;LCP1;LMNA;NOTCH3;NRAS;NXN;PARP1;PFKFB2;PPARG;RBL1;RBPJ;RFX6;SAP30;SDC1;SFXN1;SLC7A11;TSPAN18;USP12;USP36;ZFP36
Hypoplasia of genital organ	2.57349	E2F3;EBF2;NHLH2;NR2C2;RBMS1
Cognition	2.56384	ADCY1;ADRA2A;BLOC1S6;BTBD9;BTG2;CAMK2B;CCND2;DLGAP2;LEPR;NRAS;NRCAM;NSUN5;PHF8;S100B;SLC7A11;VDAC1;VPS13B;WASHC4
Morphology of reproductive system	2.56384	AKT2;CCND2;CDKN1B;FAM83A;GHRH;INSIG1;KDM3A;LMNA;NAA10;NR2C2;PPARG;RBL1;RBPJ;SIK3;SLC7A11;UBE2W
Small GTPase mediated signal transduction	2.55596	FARP1;GDI2;LPAR1;NISCH;NRAS;TNS3;VANGL2
Loss of adipose tissue	2.54363	AKT2;LEPR;PPARG
Development of pituitary gland adenoma	2.54363	CDKN1B;FOXO3;GHRH
Abnormal morphology of heart	2.54061	ACADVL;ADRA2A;AKAP13;ATP2A2;BNIP3;CCND2;CDKN1B;FNIP1;GPX3;LEPR;LMNA;MYH10;NFAT5;NOTCH3;PARP1;PHF8;PPARG;RBPJ;SDC1;SIRPA;SS18;TEAD1
Mass of epididymal fat	2.5391	FAM83A;KDM3A;LMNA;NAA10;NR2C2;SLC7A11
Abnormal morphology of thoracic cavity	2.53018	ACADVL;ADGRF5;ADRA2A;AKAP13;ATF2;ATP2A2;BCL11B;BNIP3;CCND2;CDKN1B;FNIP1;GPX3;LEPR;LMNA;MYH10;NFAT5;NOTCH3;PARP1;PHF8;PPARG;RBPJ;SDC1;SIRPA;SS18;TEAD1;TLE4;ZFP36
Expansion of blood cells	2.52433	CCND2;CDKN1B;FOXO3;IFNAR1;LCP1;LEPR;NOTCH3;NRAS;PARP1;PPARG
Morphology of artery	2.51713	MYH10;NOTCH3;PARP1;PPARG
Cell death of connective tissue cells	2.50307	AKT2;ATF2;ATP2A2;BNIP3;CDKN1B;FOXO3;NFAT5;NRAS;NUDT13;PARP1;PELI1;PPARG;PPP2R1B;RBL1;SIVA1;SLC7A11;STK38;VDAC1
Morphogenesis of nervous tissue	2.50307	ADCY1;BCL11B;BLOC1S6;CAMK2B;DBN1;EFNA5;FZD3;LPAR1;MPDZ;MYH10;NEDD4;NRCAM;PALM;PFN1;S100B;SLC25A46;SLITRK1;SS18;TRIO;UPF3B
Differentiation of granule neuron progenitor cells	2.50169	BTG2;CDKN1B
Development of medullary thyroid carcinoma	2.50169	CDKN1B;E2F3
Release of germ cells	2.50169	EFNA5;PPARG
Exit from cell cycle progression of neuronal progenitor cells	2.50169	ARHGAP17;E2F3
Release of virus	2.50169	CHMP3;RBPJ
Migration of lutenizing hormone-releasing hormone neurons	2.50169	DBN1;NHLH2
Severe diabetes mellitus	2.50169	AKT2;LEPR
Formation of enchondroma	2.50169	E2F3;RBL1
Hyperplasia of intermediate lobe of the pituitary gland	2.50169	CDKN1B;GHRH
Endocrine gland tumor	2.49757	AKT2;CAMK2B;CDKN1B;E2F3;FOXO3;GHRH;NR2C2;RBL1
Organismal death	2.49214	ACADVL;ADGRF5;ADRA2A;AKAP13;AKT2;ARL8B;ASPA;ATF2;ATP2A2;BCL11B;CACNB2;CCND2;CDKN1B;CELF4;Clcnkb;E2F3;EFNA5;EIF4G2;FNIP1;FOXO3;GAD2;GPX3;IFNAR1;INSIG1;KAT2B;LEPR;LMNA;LPAR1;MYH10;NAA10;NACC1;NEDD4;NFAT5;NHLH2;NOTCH3;NR2C2;NRAS;NRCAM;PARP1;PCSK5;PELI1;PFN1;PPARG;RAB11A;RBL1;RBMS1;RBPJ;SDC1;SIK3;SIVA1;SLITRK1;SS18;STK38;STXBP1;TEAD1;TLE4;TNKS;TRIO;UBE2W;USP36;VANGL2;VDAC1;ZFP36
Length of telomeres	2.48945	PARP1;RBL1;SUV39H2
Development of nose	2.48945	CHD7;EBF2;PCSK5
Fatigue	2.48945	ACADVL;ATP2A2;FNIP1
Cell death of fibroblast cell lines	2.48678	AKT2;ATF2;ATP2A2;BNIP3;CDKN1B;FOXO3;NRAS;NUDT13;PARP1;PPP2R1B;RBL1;SIVA1;STK38;VDAC1
Congenital malformation of genitourinary system	2.48149	CCND2;E2F3;EBF2;NAA10;NHLH2;NR2C2;PCSK5;RBL1;RBMS1
Formation of solid tumor	2.47756	AKT2;ATF2;ATP2A2;BCL11B;BTG2;CAMK2B;CCND2;CDKN1B;CHD7;E2F3;FOXO3;GHRH;HIPK3;IFNAR1;LEPR;ME1;NOTCH3;NR2C2;NRAS;PARP1;PPARG;RAB11A;RBL1;RBPJ;SLC7A11;SYNCRIP
Apoptosis of hematopoietic cell lines	2.47625	CCND2;CDKN1B;FOXO3;NRAS;PARP1;PELI1;SIVA1
Glycolysis of cells	2.46092	BACH1;FOXO3;KAT2B;PELI1;PFN1;SLC7A11;USP47
Differentiation of germ cell tumor cell lines	2.45223	AKT2;ATF2;CDKN1B;Ifi204 (includes others)
Quantity of benign tumor	2.45223	CDKN1B;GHRH;NRAS;RAB11A
Development of brainstem	2.43771	ATF2;MYH10;TRIO
Anterograde axonal transport	2.43771	AP3S1;ARL8B;BLOC1S6
Morphology of aorta	2.43771	MYH10;PARP1;PPARG
Estrus	2.43771	CDKN1B;NHLH2;NR2C2
Quantity of NAD+	2.43771	FOXO3;LMNA;PARP1
Development of neurons	2.43533	ADCY1;BCL11B;BLOC1S6;CAMK2B;CELF4;CHRDL1;DBN1;EBF2;EFNA5;GHRH;LPAR1;MPDZ;MYH10;NEDD4;NRCAM;PALM;PFN1;S100B;SLC25A46;SLITRK1;SS18;TRIO;TULP3;UPF3B;ZDHHC2
Mass of liver	2.43063	CDKN1B;GHRH;LMNA;ME1;PARP1;PPARG;SIK3;SLC7A11
Gastrointestinal tract cancer	2.43063	ATP2A2;CHD7;IFNAR1;ME1;PPARG;SLC6A2;STK38;SYNCRIP
Mass of spleen	2.43063	AKAP13;CDKN1B;DUOXA2;GHRH;PARP1;PPARG;STEAP3
Morphology of lymphoid organ	2.42713	AKAP13;CDKN1B;DUOXA2;GHRH;NOTCH3;PARP1;PPARG;RBL1;STEAP3;UBE2W
Colon cancer	2.42022	IFNAR1;PPARG;SLC6A2;STK38
Neoplasia of tumor cell lines	2.41567	ADGRF5;AKT2;BACH1;CDKN1B;EFNA5;ELOVL5;FBXO11;FOXO3;GNGT2;IFNAR1;KDM3A;LEPR;LMNA;NOTCH3;NRAS;NXN;PARP1;RBPJ;RFX6;SAP30;SDC1;SLC7A11;TSPAN18;USP12;USP36
Left ventricular dysfunction	2.4045	ADRA2A;ATP2A2;BNIP3;E2F3;FNIP1;LMNA;NOTCH3;RBPJ
Invasion of cells	2.39903	ADRA2A;ELOVL5;IFNAR1;LCP1;MYH10;NR2C2;NRAS;NRCAM;PPARG;RAB11FIP1;SDC1;SLC7A11;TRIO
Size of body	2.39577	ADGRF5;AKT2;ASPA;ATP2A2;CAMK2B;CDKN1B;CELF4;CHD7;E2F3;EBF2;EFNA5;GAD2;GHRH;IMPACT;INSIG1;LEPR;LMNA;LPAR1;NR2C2;NRCAM;PARP1;RBL1;SIK3;SIRPA;SLITRK1;SYTL4;TLE4;ZFP36
S phase of fibroblast cell lines	2.39041	CDKN1B;E2F3;NRAS;RBL1
Differentiation of white adipocytes	2.38828	ATF2;EBF2;PPARG
Ovulatory disorder	2.38828	CCND2;EFNA5;NR2C2
Formation of skull	2.38616	CHD7;INSIG1;PCSK5;RBPJ;TULP3
Hyperplasia of adenohypophysis	2.37986	CDKN1B;GHRH
Quantity of type I myofibers	2.37986	FNIP1;RBL1
Morphology of mitochondrial cristae	2.37986	LEPR;PPARG
Hypoplasia of retina	2.37986	CCND2;CDKN1B
Formation of telencephalon	2.37779	CHD7;EBF2;EFNA5;MYH10;NSUN5;PPARG;SLC7A11;TRIO
Interphase	2.37059	ATF2;CAMK2B;CCND2;CDKN1B;E2F3;FOXO3;LMNA;NEDD4;NFAT5;NRAS;PARP1;RBL1
Growth of neurites	2.37059	CAMK2B;CCDC120;IMPACT;MYH10;NEDD4;PARP1;PPARG;RAB11A;S100B;SS18;TRIO
Differentiation of carcinoma cell lines	2.36051	AKT2;ATF2;CDKN1B;Ifi204 (includes others)
Weight gain	2.35754	ACADVL;CACNA2D1;CAMK2B;CDKN1B;DENND5B;E2F3;GHRH;KDM3A;LEPR;LMNA;PPARG;SLC30A7;ZFP36
Morphology of lymphoid tissue	2.35164	AKAP13;CDKN1B;DUOXA2;GHRH;IFNAR1;NOTCH3;PARP1;PPARG;RBL1;STEAP3;UBE2W
Cell death of blood cells	2.35067	AKT2;ATF2;BCL11B;CCND2;CDKN1B;FNIP1;FOXO3;IFNAR1;NFAT5;NRAS;PARP1;PELI1;PFN1;RBPJ;SDC1;SIRPA;SIVA1;SLC7A11;TLE4;ZFP36
Thickness of muscle	2.34104	LEPR;NRAS;PPARG
Accumulation of fat	2.34104	LMNA;PPARG;RBL1
Apoptosis of fibroblast cell lines	2.33348	AKT2;ATF2;CDKN1B;FOXO3;NRAS;NUDT13;PARP1;PPP2R1B;RBL1;STK38;VDAC1
Maintenance of telomeres	2.33068	PARP1;RBL1;SUV39H2;YLPM1
Abnormal migration of neurons	2.33068	CDKN1B;EFNA5;MYH10;TRIO
Apoptosis of B-lymphocyte derived cell lines	2.32148	CCND2;CDKN1B;FOXO3;NRAS;SIVA1
Concentration of eicosanoid	2.30452	ACADVL;Clcnkb;ELOVL5;LEPR;PPARG;SLC30A7
Hypoplasia of uterus	2.29585	NHLH2;NR2C2;RBMS1
Lipodystrophy	2.29585	AKT2;ATP2A2;PPARG
Abnormal morphology of granular layer of epidermis	2.29585	BCL11B;RBL1;UBE2W
Epithelial-mesenchymal transition of tumor cell lines	2.29585	CAMK2B;ELOVL5;FOXO3
Concentration of sterol	2.29585	CDKN1B;DENND5B;FOXO3;INSIG1;KDM3A;LEPR;LMNA;ME1;NR2C2;PARP1;PPARG;SIK3;SLC7A11;SURF4
Hyperesthesia	2.28735	ADCY1;ADRA2A;FZD3;LEPR;LPAR1;S100B
Concentration of hormone	2.28316	AKT2;AP4E1;CDKN1B;DUOXA2;E2F3;FOXO3;GHRH;KDM3A;LEPR;LMNA;NHLH2;NR2C2;PPARG;RBMS1;SIK3
Development of atrioventricular canal	2.27409	CHD7;RBPJ
Abnormal energy balance	2.27409	NR2C2;SIK3
Conversion of CD4+ T-lymphocytes	2.27409	BCL11B;PARP1
Adipogenesis of fibroblasts	2.27409	E2F3;PPARG
Mass of gonad	2.27003	AKT2;CCND2;CDKN1B;FAM83A;GHRH;KDM3A;LMNA;NAA10;NR2C2;SLC7A11;UBE2W
Abnormal morphology of internal genitalia	2.26281	AKT2;CDKN1B;CHD7;E2F3;EBF2;EFNA5;FOXO3;KDM3A;LMNA;NHLH2;NR2C2;RBL1;RBMS1;UBE2W;VPS13B
Neuritogenesis	2.25337	ADCY1;BCL11B;BLOC1S6;CAMK2B;DBN1;EFNA5;LPAR1;MPDZ;MYH10;NEDD4;NRCAM;PALM;PFN1;S100B;SLC25A46;SLITRK1;SS18;TRIO;UPF3B
Coping response	2.25259	GAD2;PHF8;SLITRK1
Quantity of adenoma	2.25259	CDKN1B;GHRH;RAB11A
Phosphorylation of L-threonine	2.25259	HIPK3;TNKS;TTBK1
Transport of metal ion	2.24565	ATP2A2;CACNA2D1;CAMK2B;CDKN1B;MCU;NEDD4;PPARG;SFXN1;SLC30A7;STEAP3
Mass of white adipose tissue	2.22915	FAM83A;KDM3A;LMNA;NAA10;NR2C2;PPARG;SLC7A11
Generation of tumor	2.22915	AKT2;ATP2A2;BTG2;CCND2;CDKN1B;CHD7;E2F3;FOXO3;HIPK3;IFNAR1;LEPR;ME1;NOTCH3;NRAS;PARP1;PPARG;RBL1;RBPJ;SLC7A11;SYNCRIP
Proliferation of muscle cells	2.22621	CDKN1B;E2F3;LMNA;LPAR1;MYH10;NFAT5;NOTCH3;PPARG;RBPJ;SIRPA
Quantity of adipocytes	2.2204	CDKN1B;NAA10;PPARG;RBL1
Visceromegaly	2.20971	ADRA2A;AKAP13;ATP2A2;BNIP3;CDKN1B;DEPDC5;FNIP1;FOXO3;GPX3;IFNAR1;LEPR;LMNA;MYH10;NOTCH3;NRAS;PARP1;PPARG;SDC1;SIRPA;SS18;TEAD1;ZFP36
Quantity of brain cells	2.20621	ASPA;ATF2;CCND2;NHLH2;PPP4R3B;RBL1
Expression of RNA	2.19518	ASH1L;ATF2;BACH1;BCL11B;CEP128;CHD7;E2F3;EBF2;EIF4G2;FOXO3;GPBP1;HIPK3;Ifi204 (includes others);IFNAR1;IMPACT;KAT2B;KDM3A;LMNA;NEDD4;NFAT5;NHLH2;NOTCH3;NR2C2;NRAS;PARP1;PFN1;PPARG;RBL1;RBPJ;SAP30;SKOR1;SUV39H2;TEAD1;TLE4;TOPORS;USP47;YLPM1;ZFP36;ZNF462
Dysfunction of heart	2.18177	ADRA2A;ATP2A2;BNIP3;CACNB2;E2F3;FNIP1;LMNA;NOTCH3;RBPJ
Cerebral ischemia	2.18111	LCP1;PARP1
Development of cataract	2.18111	NFAT5;NOTCH3
Activation of cyclin-dependent protein kinase	2.18111	CDKN1B;KAT2B
Hyperplasia of respiratory epithelium	2.18111	CDKN1B;PPARG
Transformation of bone marrow cells	2.18111	CCND2;FOXO3
Tumorigenesis of epithelial neoplasm	2.18111	AKT2;ATF2;ATP2A2;CAMK2B;CDKN1B;CHD7;E2F3;FOXO3;GHRH;IFNAR1;ME1;NR2C2;NRAS;PPARG;RAB11A;RBL1;SYNCRIP
Apoptosis	2.17457	ADCY1;AKT2;ATF2;BACH1;BCL11B;BNIP3;CAMK2B;CCND2;CDKN1B;E2F3;FASTK;FBXO11;FNIP1;FOXO3;GHRH;IFNAR1;ING5;KDM3A;LMNA;LPAR1;MYH10;NFAT5;NHLH2;NOTCH3;NR2C2;NRAS;NUDT13;PARP1;PELI1;PFN1;PPARG;PPP2R1B;RAB11A;RBL1;RBPJ;SIVA1;SLC7A11;STEAP3;STK38;STXBP1;TEAD1;TLE4;TOPORS;USP36;USP47;VDAC1;VPS13B;ZFP36
Elongation of cells	2.1707	ATP2A2;NFAT5;NRAS
Breast or colorectal cancer	2.17005	ACADVL;AKT2;CTDSPL;IFNAR1;LETMD1;ME1;PPARG;SLC6A2;SLC7A11;STK38
Metastasis of tumor cell lines	2.16368	ADGRF5;AKT2;BACH1;CDKN1B;ELOVL5;FOXO3;GNGT2;IFNAR1;KDM3A;LMNA;NOTCH3;NXN;PARP1;RBPJ;RFX6;SAP30;SDC1;SLC7A11;TSPAN18;USP12;USP36
Morphology of bone	2.15304	CDKN1B;IFNAR1;LEPR;LMNA;NAA10;NBR1;PFN1;PPARG;PSTPIP2;RBL1;SIK3;SIRPA;SLC6A2;TLE4
Formation of epithelial neoplasm	2.1512	AKT2;ATF2;ATP2A2;CAMK2B;CDKN1B;CHD7;E2F3;FOXO3;GHRH;IFNAR1;ME1;NR2C2;NRAS;PPARG;RAB11A;RBL1;SYNCRIP
Cell movement of connective tissue cells	2.14935	AKT2;CDKN1B;LPAR1;MYH10;NACC1;NFAT5;TNS3;ZNF513
Formation of olfactory bulb	2.14267	CHD7;EBF2;EFNA5;TRIO
Quantity of brown adipose tissue	2.14267	CDKN1B;KDM3A;PPARG;SIK3
Abnormal morphology of abdomen	2.1349	AKAP13;AKT2;ARL8B;ATF2;CACNA2D1;CDKN1B;Clcnkb;DEPDC5;E2F3;EBF2;EFNA5;FNIP1;FOXO3;IFNAR1;LEPR;LMNA;MYH10;NFAT5;NHLH2;NR2C2;NRAS;PCSK5;PPARG;RBL1;RBMS1;SIK3;SIRPA;STEAP3;SYTL4;ZFP36
Re-entry into cell cycle progression	2.13194	CDKN1B;E2F3;RBL1
Pituitary dysfunction	2.13194	CDKN1B;EBF2;GHRH
Apoptosis of leukocyte cell lines	2.12901	CCND2;CDKN1B;FOXO3;NRAS;PELI1;SIVA1
Learning	2.12552	ADCY1;ADRA2A;BLOC1S6;BTBD9;BTG2;CAMK2B;CCND2;DLGAP2;LEPR;NRAS;NRCAM;PHF8;S100B;SLC7A11;VDAC1;VPS13B
Mediastinal lesion	2.12494	ADRA2A;ATP2A2;BNIP3;E2F3;LMNA;NOTCH3;NRAS;PELI1;RBPJ;SIRPA;STEAP3;TEAD1
Head and neck cancer	2.12321	BTG2;CDKN1B;E2F3;PARP1;RBL1
Morphology of neuroglia	2.11805	CAMK2B;LPAR1;S100B;TULP3
Loss of lean tissue	2.1152	AKT2;FNIP1;FOXO3;LCP1;LEPR;LMNA;NR2C2;PARP1;PFN1;USP30
Concentration of cholesterol	2.11407	CDKN1B;DENND5B;FOXO3;INSIG1;KDM3A;LEPR;LMNA;NR2C2;PARP1;PPARG;SIK3;SLC7A11;SURF4
Feeding	2.10182	BCL11B;CDKN1B;EFNA5;GIGYF2;GPR83;IMPACT;LEPR;LPAR1;MYH10;NR2C2;PPARG;SIK3
Enlargement of left ventricle	2.09963	ADRA2A;ATP2A2;BNIP3;FNIP1;LMNA;NOTCH3
Mineralization of fibroblast cell lines	2.09745	KAT2B;PPARG
Accumulation of amyloid fibrils	2.09745	IFNAR1;STXBP1
Abnormal morphology of myocardial compact zone	2.09745	MYH10;NFAT5
Proliferation of retinal cells	2.09745	RBL1;RBPJ
Arteriovenous malformation	2.09745	NOTCH3;RBPJ
Quantity of pituitary cells	2.0942	CDKN1B;GHRH;LEPR
Abnormal morphology of thalamus	2.0942	ADCY1;CDKN1B;EFNA5
G1/S phase transition of fibroblast cell lines	2.0942	CDKN1B;E2F3;FOXO3
Rac protein signal transduction	2.0942	FARP1;NISCH;TNS3
Expansion of bone marrow cells	2.0942	FOXO3;NRAS;PPARG
Dysfunction of mitochondria	2.0942	BNIP3;BTG2;PARP1
Proliferation of fibroblast cell lines	2.09259	BTG2;CDKN1B;E2F3;FOXO3;GHRH;Ifi204 (includes others);LPAR1;NRAS;NRCAM;PARP1;PPARG;RBL1;VDAC1
Incidence of tumor	2.08831	ACADVL;AKT2;ATF2;ATP2A2;BCL11B;BTG2;CAMK2B;CDKN1B;CHD7;E2F3;FNIP1;FOXO3;GHRH;HIPK3;IFNAR1;LEPR;ME1;NOTCH3;NR2C2;NRAS;PARP1;PPARG;RAB11A;RBL1;SLC7A11;SYNCRIP
Frequency of tumor	2.08831	AKT2;ATF2;ATP2A2;BCL11B;BTG2;CAMK2B;CDKN1B;CHD7;E2F3;FOXO3;GHRH;HIPK3;IFNAR1;LEPR;ME1;NOTCH3;NR2C2;NRAS;PARP1;PPARG;RAB11A;RBL1;SLC7A11;SYNCRIP
G2/M phase	2.08672	ATF2;CDKN1B;LMNA;NFAT5;PARP1
Differentiation of tumor cell lines	2.08619	AKT2;ATF2;CDKN1B;Ifi204 (includes others);KAT2B;LEPR;SIRPA
Adipogenesis	2.08619	AKT2;ATF2;E2F3;EBF2;PPARG;TRIO;TULP3
Development of respiratory tract	2.07007	CHD7;EBF2;PCSK5;SLC7A11;TNS3;TULP3
Proliferation of cardiomyocytes	2.06854	CDKN1B;LMNA;MYH10;NFAT5;RBPJ
Cardiac lesion	2.0655	ADRA2A;ATP2A2;BNIP3;E2F3;LMNA;NOTCH3;PELI1;RBPJ;SIRPA;STEAP3;TEAD1
Vascular malformation	2.05799	NEDD4;NOTCH3;RBPJ
Morphology of liver	2.05257	CDKN1B;GHRH;LEPR;LMNA;ME1;PARP1;PPARG;SIK3;SLC7A11
Quantity of subcutaneous fat	2.04672	ATF2;INSIG1;LMNA;SIK3
Autophagy of mitochondria	2.04672	BNIP3;PFN1;SLC25A46;USP30
Abnormal morphology of reproductive system	2.04672	AKT2;ATF2;BCL11B;CDKN1B;CHD7;E2F3;EBF2;EFNA5;FOXO3;KDM3A;LMNA;NHLH2;NR2C2;PPARG;RBL1;RBMS1;SS18;TNKS;UBE2W;VPS13B
Cell movement of fibroblasts	2.03716	AKT2;CDKN1B;LPAR1;MYH10;NFAT5;TNS3;ZNF513
Formation of forebrain	2.03574	BLOC1S6;CHD7;EBF2;EFNA5;MYH10;NOTCH3;NSUN5;PPARG;SLC7A11;TRIO
Formation of cellular protrusions	2.03058	ADCY1;BCL11B;BLOC1S6;CAMK2B;CEP128;DBN1;EFNA5;LPAR1;MPDZ;MYH10;NEDD4;NISCH;NRCAM;PALM;PFN1;S100B;SIRPA;SLC25A46;SLITRK1;SS18;TRIO;UPF3B;VANGL2;VDAC1
Cell death of immune cells	2.02872	AKT2;BCL11B;CCND2;CDKN1B;FNIP1;FOXO3;IFNAR1;NFAT5;NRAS;PARP1;PELI1;RBPJ;SDC1;SIRPA;SIVA1;SLC7A11;TLE4;ZFP36
Accumulation of lipid droplets	2.02365	INSIG1;MYH10;NFAT5;PPARG
Myopathy of skeletal muscle	2.02319	BNIP3;FOXO3;LMNA
Sorting of axons	2.02182	CDKN1B;EBF2
Metabolism of glutamine	2.02182	GFPT2;PPARG
G2/M phase of fibroblast cell lines	2.02182	CDKN1B;PARP1
Mono-ubiquitination of protein	2.02182	NEDD4;UBE2W
Proliferation of melanocytes	2.02182	NRAS;SLC7A11
G2/M phase of embryonic cell lines	2.02182	CDKN1B;PARP1
Development of genitourinary system	2.01954	ADRA2A;AKT2;ASH1L;CCND2;CDKN1B;CEP128;CHD7;DAAM2;EFNA5;FAM83A;FOXO3;GHRH;INSIG1;KDM3A;LEPR;LMNA;MYH10;NAA10;NHLH2;NR2C2;PCSK5;PPARG;RBL1;RBPJ;SEBOX;SIK3;SLC7A11;SS18;UBE2W;VANGL2;VPS13B
Cell death of muscle	2.01818	BACH1;BNIP3;CACNB2;FOXO3;GHRH;LMNA;MYH10;NOTCH3;NRAS;SIVA1
Function of rodents	2.01637	ATP2A2;LMNA;MCU;MYH10;ZFP36
Mass of adipose tissue	2.01457	FAM83A;KDM3A;LMNA;NAA10;NHLH2;NR2C2;PPARG;SIK3;SLC7A11
Genitourinary tumor	1.99568	ACADVL;AKT2;ATF2;CCND2;CDKN1B;CTDSPL;E2F3;FNIP1;FOXO3;LEPR;LETMD1;PARP1;PPARG;RBL1;SAP30;SLC7A11
Morphology of cerebellum	1.9914	BTG2;CDKN1B;NRCAM
Prostatic intraepithelial tumor	1.9914	CDKN1B;PPARG;RBL1
Formation of autophagosomes	1.9914	FOXO3;PFN1;STX16
Hypertrophy of left ventricle	1.97881	ADRA2A;ATP2A2;FNIP1;NOTCH3
Morphogenesis of artery	1.97881	ADGRF5;CHD7;NOTCH3;RBPJ
Non-insulin-dependent diabetes mellitus	1.96658	ACADVL;ADCY1;ATP2A2;Ifi204 (includes others);LEPR;ME1;VWA8
Viability	1.96658	BNIP3;E2F3;EBF2;NRAS;PFN1
Arrest in G2 phase	1.95861	ATF2;CDKN1B;NFAT5;PARP1
Transport of transition metal ion	1.95468	SFXN1;SLC30A7;STEAP3
Adult-onset obesity	1.95468	LEPR;NHLH2;PARP1
Atrophy of adipose tissue	1.95468	AKT2;PPARG
Formation of micronuclei	1.95468	CDKN1B;PARP1
Recruitment of CD8+ T lymphocyte	1.95468	IFNAR1;PELI1
Respiration of muscle cells	1.95468	TEAD1;VDAC1
Development of sebaceous glands	1.95468	ASH1L;RBPJ
Cell viability of muscle cells	1.95468	PARP1;SLC7A11
Re-entry into S phase	1.95468	CDKN1B;PARP1
G1/S phase transition	1.95078	CAMK2B;CDKN1B;E2F3;FOXO3;NFAT5
Exocytosis	1.9431	ATP2A2;CACNB2;MYH10;STXBP1;SYTL4;TSPAN18
Quantity of leptin in blood	1.9431	AKT2;E2F3;KDM3A;LEPR;PPARG;SIK3
Differentiation of embryonic stem cells	1.93181	CDKN1B;EIF4G2;LMNA;PPARG;RBL1
Abnormal morphology of cardiovascular system	1.92812	ACADVL;ADRA2A;AKAP13;ATP2A2;BACH1;BNIP3;CCND2;CDKN1B;FNIP1;GPX3;LEPR;LMNA;MYH10;NFAT5;NOTCH3;PARP1;PHF8;PPARG;RBPJ;SDC1;SIRPA;SS18;TEAD1
Connective tissue tumor	1.92812	CDKN1B;E2F3;FOXO3;IFNAR1;PPARG;RBL1;RBPJ;SLC7A11
Morphogenesis of epithelial cells	1.92445	BCL11B;RILPL1;RILPL2
Accumulation of polysaccharide	1.92445	FNIP1;NOTCH3;SLC30A7
Abnormal morphology of forebrain	1.92445	ADCY1;ASPA;CDKN1B;EBF2;EFNA5;IFNAR1;MYH10;PHF8;TRIO
Breast or ovarian neoplasm	1.92082	ACADVL;AKT2;ATF2;CDKN1B;CTDSPL;E2F3;FOXO3;LEPR;LETMD1;PARP1;PPARG;SAP30;SLC7A11
Morphogenesis of blood vessel	1.91721	ADGRF5;CHD7;NEDD4;NOTCH3;RBPJ
Exocytosis by cells	1.91364	ATP2A2;MYH10;STXBP1;SYTL4
Proliferation of embryonic cells	1.91364	ATF2;BTG2;CDKN1B;FZD3;LMNA;LPAR1;NRAS;PPARG;TNKS
Quantity of cells	1.91364	ADGRF5;AKAP13;AKT2;ASPA;ATF2;BCL11B;CACNA2D1;CCND2;CDKN1B;DAAM2;EBF2;FASTK;FBXO11;FNIP1;FOXO3;GHRH;GPR83;IFNAR1;LCP1;LEPR;LMNA;LPAR1;MCU;NAA10;NEDD4;NFAT5;NHLH2;NOTCH3;NR2C2;NRAS;NRCAM;PARP1;PELI1;PFN1;PHF8;PIP4K2C;PPARG;PPP4R3B;PSTPIP2;RBL1;RBPJ;SDC1;SIK3;SIRPA;SLC30A7;SLC6A2;STEAP3;TLE4;TNKS;UBE2W;USP47;ZFP36
Gastrointestinal tumor	1.91364	ATP2A2;BCL11B;CDKN1B;CHD7;IFNAR1;ME1;PARP1;PPARG;RAB11A;SLC6A2;STK38;SYNCRIP
Outgrowth of neurites	1.90658	CAMK2B;IMPACT;MYH10;PARP1;RAB11A;S100B;SS18;TRIO
Delay in initiation of edema of submucosa	1.90309	PARP1
Efferocytosis by subtype 1 conventional dendritic cells	1.90309	SLC7A11
Bleeding of spinal cord	1.90309	PCSK5
Calcium response of bone marrow-derived mast cells	1.90309	DBN1
Invasion of neuroepithelial cells	1.90309	MYH10
Area of primary somatosensory cortex	1.90309	EFNA5
Lipoatrophy of hibernating gland	1.90309	PPARG
Migration of cerebellar granule neuron precursor cells	1.90309	BTG2
Inflammation of lung interstitium	1.90309	INSIG1
Cell division of myeloblasts	1.90309	RBL1
Delay in initiation of erosion of epithelial tissue	1.90309	PARP1
Formation of facial nucleus	1.90309	TRIO
ER-nuclear signaling pathway	1.90309	ATP2A2
Presence of meconium	1.90309	ATF2
Lack of granule cells	1.90309	TRIO
Efferocytosis by bone marrow-derived dendritic cells	1.90309	SLC7A11
Size of thalamocortical tract	1.90309	FZD3
Hyperplasia of bronchial epithelial cells	1.90309	PPARG
Commitment of embryonic stem cell lines	1.90309	LMNA
Accumulation of ascitic fluid	1.90309	NOTCH3
Lipoatrophy of perirenal white adipose tissue	1.90309	PPARG
Endothelial dysfunction of aortic ring tissue	1.90309	PPARG
Rejection of tumor cells	1.90309	IFNAR1
Formation of GABAergic synapse	1.90309	CELF4
Delay in initiation of inflammation of intestine	1.90309	PARP1
Muscular dystrophy of cardiac muscle	1.90309	LMNA
Vasodilation of pial arteriole	1.90309	PPARG
Exocytosis of plasma membrane	1.90309	MYH10
Arrest in G2/M phase transition of melanoma cell lines	1.90309	ATF2
Mitogenesis of oligodendrocyte precursor cells	1.90309	CDKN1B
Expansion of mammary epithelium	1.90309	LEPR
Development of hypoglossal nucleus	1.90309	ATF2
Abnormal morphology of abnormally sized ovary	1.90309	EBF2
Oxygenation of blood	1.90309	PPARG
Export of hyaluronic acid	1.90309	ABCC5
Development of abducens nucleus	1.90309	ATF2
Gliogenesis of radial glial cells in thoracic neural tube	1.90309	RBPJ
Autoimmune response by Th1 cells	1.90309	PARP1
Detachment of desmin filament	1.90309	LMNA
Quantity of stellate interneurons	1.90309	CCND2
Delay in initiation of disruption of crypt of Lieberkuhn	1.90309	PARP1
Turning of body axis	1.90309	RBPJ
Opening of neuropore	1.90309	RBPJ
Import of L-cysteine	1.90309	SLC1A4
Delay in initiation of formation of fur	1.90309	PPARG
Stabilization of mouse chromosome 14	1.90309	PARP1
Delay in initiation of ossification of mandible	1.90309	PCSK5
Barrett syndrome	1.90309	CDKN1B
Fragmentation of heterochromatin	1.90309	LMNA
Morphology of liver cell lines	1.90309	NOTCH3
Hyperplasia of adipocytes	1.90309	LEPR
Hypertrophy of type IIx muscle fibers	1.90309	DEPDC5
Area of abdominal adipose tissue	1.90309	LEPR
Arrest in mitosis of erythroid cells	1.90309	FOXO3
Cell division of granule neuron progenitor cells	1.90309	CDKN1B
Zinc deficiency	1.90309	SLC30A7
Cell death of white adipocytes	1.90309	PPARG
Infection of colon	1.90309	AKT2
Long term synaptic depression of medial prefrontal cortex	1.90309	GRM3
Size of nigrostriatum	1.90309	FZD3
Density of adipose tissue	1.90309	LEPR
Gliogenesis of astrocyte precursor cells	1.90309	RBPJ
Hypersomnia	1.90309	SIK3
Commitment of muscle precursor cells	1.90309	LMNA
Delay in initiation of ossification of nasal bone	1.90309	PCSK5
Cell abscission	1.90309	PFN1
Hypertrophy of type I myofibers	1.90309	DEPDC5
Sphericalization of left ventricle	1.90309	BNIP3
Contraction phase of effector T lymphocytes	1.90309	CDKN1B
Loss of mural cells	1.90309	NOTCH3
Hyperactivation of helper T lymphocytes	1.90309	FOXO3
Formation of glutaminergic synapse	1.90309	CELF4
Cellularity of adipocytes	1.90309	PPARG
Arrest in growth of adipose cell lines	1.90309	PPARG
Delay in initiation of loss of goblet cells	1.90309	PARP1
Recruitment of oleic acid	1.90309	PPARG
Penile prolapse	1.90309	ATP2A2
Release of ova	1.90309	PPARG
Apoptosis of foam cells	1.90309	PARP1
Sleep need disorder	1.90309	SIK3
Tinnitus	1.90309	GAD2
Cellularity of medullary cavity	1.90309	CDKN1B
KRAS G12D mutation positive lung cancer	1.90309	USP12
Demyelination of dorsal root	1.90309	LPAR1
Dysfunction of blood platelets	1.90309	IFNAR1
Arrest in G1 phase of mesangial cells	1.90309	CDKN1B
Arrest in development of invariant natural killer T cells	1.90309	FNIP1
Atrophy of vestibular organ	1.90309	ATF2
Recruitment of CD11b+ cells	1.90309	LEPR
Erythropoiesis of LSK cells	1.90309	NRAS
Release of human herpesvirus 8	1.90309	RBPJ
Quantity of cytotrophoblastic cells	1.90309	ATF2
Fatigue of gastrocnemius	1.90309	FNIP1
Acute myocardial infarction	1.90309	BACH1
Morphology of mitochondrial matrix	1.90309	PPARG
Production of astrocytes	1.90309	RBPJ
Lipoatrophy of inguinal white adipose tissue	1.90309	PPARG
Invasion by pituitary cancer cell lines	1.90309	NR2C2
G1 phase of neuroepithelial cells	1.90309	CDKN1B
Cytostasis of neurites	1.90309	MYH10
Formation of mammary duct	1.90309	LEPR
Erythropoiesis of erythroid cells	1.90309	NRAS
Quantity of proximal tubule cells	1.90309	FOXO3
Stabilization of lamellipodia	1.90309	MYH10
Adipogenesis of adipose mesenchymal stem cells	1.90309	PPARG
Uptake of daunorubicin	1.90309	PARP1
Severe microcephaly	1.90309	PPARG
Mechanotransduction of fibroblast cell lines	1.90309	LMNA
Firing of cochlear nerve	1.90309	CACNB2
Liver metastasis by bladder cancer cell lines	1.90309	CDKN1B
Elimination of melanocyte stem cell	1.90309	RBPJ
Formation of epicardial adipose tissue	1.90309	PPARG
Vitreal fibroplasia	1.90309	VPS13B
Formation of neuroendocrine system	1.90309	EBF2
Electrical resistance of kidney cell lines	1.90309	MPDZ
Stabilization of mouse chromosome 4	1.90309	PARP1
Clearance of norepinephrine	1.90309	SLC6A2
Exit from cell cycle progression of neural stem cells	1.90309	SS18
Elimination of melanoblasts	1.90309	RBPJ
Conduction of motor neurons	1.90309	EBF2
Mitosis of organ of Corti cells	1.90309	CDKN1B
Infection of cecum	1.90309	AKT2
Regulation of eicosanoid	1.90309	SLC30A7
Translocation of ADP	1.90309	VDAC1
Differentiation of pancreatic epsilon cell	1.90309	RFX6
Development of corticospinal neurons	1.90309	BCL11B
Commitment of keratinocytes	1.90309	RBPJ
Permeability of mitochondrial outer membrane	1.90309	FAM83A
Delay in ossification of vertebrae	1.90309	PCSK5
Antibody-dependent cell-mediated cytotoxicity of melanoma cell lines	1.90309	SIRPA
Formation of nuclear envelope	1.90309	LMNA
Differentiation of transit amplifying progenitor cells	1.90309	RBPJ
Mild lipodystrophy	1.90309	ATP2A2
Protective immunity of Th17 cells	1.90309	LEPR
Expansion of erythroblasts	1.90309	IFNAR1
Hypertrophy of type IIa myofibers	1.90309	DEPDC5
Growth of corticotrophic adenoma	1.90309	NR2C2
Hyperkeratosis of nail	1.90309	ATP2A2
Nephrogenic diabetes insipidus	1.90309	NFAT5
Stabilization of mouse chromosome 5	1.90309	PARP1
Attachment of red blood cells	1.90309	SIRPA
Transformation of retinal progenitor cells	1.90309	RBL1
Invasion of bone marrow cell lines	1.90309	SLC7A11
Maturation of adipose mesenchymal stem cells	1.90309	LMNA
Cutaneous albinism	1.90309	NAA10
Accumulation of memory precursor T lymphocytes	1.90309	FOXO3
Differentiation of subcutaneous tumor	1.90309	MCU
Density of plasma membrane projections	1.90309	LEPR
Apoptosis of nucleus pulposus cells	1.90309	NFAT5
Development of nuclear cataract	1.90309	NFAT5
Autoimmune response of Th17 cells	1.90309	LEPR
Restlessness	1.90309	LEPR
Development of choroidal neoplasm	1.90309	NOTCH3
Transmigration of breast cell lines	1.90309	MYH10
Attachment of macrophage cancer cell lines	1.90309	SIRPA
Delivery of macrophages	1.90309	IFNAR1
Multinucleation of liver cell lines	1.90309	NOTCH3
Late preterm birth	1.90309	PPARG
Penetration of microtubules	1.90309	MYH10
Movement of pro-B lymphocytes	1.90309	LCP1
Arrest in cell cycle progression of adipose cell lines	1.90309	PPARG
Bilateral hydronephrosis	1.90309	NFAT5
Arrest in G1/S phase transition of T lymphocytes	1.90309	NFAT5
Migration of chondrocytes	1.90309	NACC1
Lesioning of knee joint	1.90309	PARP1
Mechanical hypersensitivity of neurons	1.90309	CACNA2D1
Infection of ependymal cells	1.90309	IFNAR1
Severe intrauterine growth retardation	1.90309	RBPJ
Entry into G2/M phase	1.90309	LMNA
Mechanotransduction of embryonic cell lines	1.90309	LMNA
Exocytosis of inner hair cells	1.90309	CACNB2
Senescence of breast cancer cell lines	1.90309	PARP1
Severe non-insulin-dependent diabetes mellitus	1.90309	LEPR
Disorganization of accessory olfactory bulb	1.90309	BCL11B
Development of vomeronasal organ	1.90309	BCL11B
Onset of proliferation of podocytes	1.90309	CDKN1B
Growth of Candida albicans ATCC 90028	1.90309	IFNAR1
Experimental fibrosis of peritoneal tissue	1.90309	LPAR1
Delay in differentiation of oligodendrocyte precursor cells	1.90309	CDKN1B
Transmembrane transport of glutathione	1.90309	SLC7A11
Cross-presentation of dendritic cells	1.90309	IFNAR1
Mean arterial pressure of femoral artery	1.90309	ATP2A2
Clonal expansion of Th1 cells	1.90309	PARP1
Exit from cell cycle progression of organ of Corti cells	1.90309	CDKN1B
Gastrointestinal carcinoma	1.89963	ATP2A2;CHD7;IFNAR1;ME1;SYNCRIP
Proliferation of myeloid progenitor cells	1.89279	CDKN1B;FOXO3;NRAS
Hypertriglyceridemia	1.89279	FOXO3;LCP1;LEPR
Inflammation of lung tissue	1.88941	INSIG1;PPARG
Presence of neurons	1.88941	CDKN1B;CNKSR2
Vasodilation of aortic ring tissue	1.88941	PPARG;ZFP36
Epithelial-mesenchymal transition of breast cancer cell lines	1.88941	ELOVL5;FOXO3
Opening of vagina	1.88941	NHLH2;NR2C2
Activation of nerves	1.88941	LEPR;PPARG
Cellularity of spleen	1.88941	CDKN1B;PARP1
Movement of Nucleus	1.88941	LMNA;MYH10
Dysmyelination	1.88606	ASPA;CDKN1B;EBF2;LMNA;LPAR1;NRCAM;PPARG
Circadian rhythm	1.88606	ADCY1;BLOC1S6;PARP1;PPARG;SUV39H2
Benign lesion	1.88606	ATF2;ATP2A2;BCL11B;CAMK2B;CDKN1B;E2F3;FOXO3;GHRH;LEPR;NR2C2;NRAS;RAB11A;RBL1;SDC1;SLC7A11
Hyperplasia of tissue	1.87615	ATP2A2;BTG2;CCND2;CDKN1B;Clcnkb;LEPR;PPARG;RBL1
Transport of molecule	1.87615	ABCC5;ADRA2A;AKT2;AP2A1;AP3S1;AP4E1;ATF2;ATP2A2;CACNA2D1;CAMK2B;CDKN1B;EBF2;FOXO3;GHRH;LMNA;MCU;MPDZ;NEDD4;PARP1;PPARG;SFXN1;SLC1A4;SLC30A7;SLC6A2;SLC7A11;STEAP3;STX16;STXBP1;SURF4
Activation of Adenylate cyclase	1.8729	ADCY1;GHRH;LPAR1;PALM
Synaptic transmission	1.86967	ADCY1;BTBD9;CACNB2;DLGAP2;GRM3;PFN1;PHF8;SLC7A11;STXBP1;VDAC1
Tumorigenesis of gastrointestinal tumor	1.86646	ATP2A2;BCL11B;CHD7;IFNAR1;ME1;SYNCRIP
Metabolism of peptide	1.86646	CAMK2B;HIPK3;PCSK5;SLC7A11;TNKS;TTBK1
Presymptomatic disease stage Huntington disease	1.86328	DBN1;INSIG1;TRIO
Abnormal morphology of vascular smooth muscle	1.86328	BACH1;LMNA;NOTCH3
Quantity of cytokine	1.86328	AKT2;E2F3;Ifi204 (includes others);IFNAR1;KDM3A;KLHDC10;LEPR;PPARG;SIK3;STK38
Thymic hypoplasia	1.85387	BCL11B;CDKN1B;NFAT5;TLE4;ZFP36
Development of benign tumor	1.84771	ATF2;ATP2A2;CAMK2B;CDKN1B;E2F3;FOXO3;GHRH;NR2C2;RAB11A;RBL1
Growth of solid tumor	1.84466	AKT2;ATF2;BTG2;CCDC25;CDKN1B;FOXO3;KDM3A;MCU;NOTCH3;NR2C2;NRAS;PARP1;PHF8;PPARG;PRSS35;RBL1;RBPJ;SAP30;SLC7A11;USP47
Proliferation of bone marrow cells	1.83863	CCND2;CDKN1B;FOXO3;NRAS;PPARG
Thickness of epidermis	1.83565	CCND2;LMNA;PPARG
Development of joint	1.83565	FOXO3;INSIG1;RBPJ
Concentration of norepinephrine	1.83565	ADRA2A;CACNA2D1;SLC6A2;SLITRK1
Mammary tumor	1.82974	ACADVL;AKT2;ATF2;CDKN1B;CTDSPL;E2F3;LEPR;LETMD1;PARP1;PPARG;SAP30;SLC7A11
Spike-wave discharge	1.82974	ADRA2A;CELF4
Biosynthesis of peptide	1.82974	PCSK5;SLC7A11
Quantity of somatotrophs	1.82974	CDKN1B;GHRH
Arrest in G2/M phase transition	1.82974	ATF2;PARP1
Transport of endosomes	1.82974	ARL8B;WASHC4
Autophagy of muscle	1.82974	BNIP3;FOXO3
Abnormal morphology of dendrites	1.82391	CCND2;DBN1;MYH10;NEDD4;PFN1
Cataract disease	1.81531	NFAT5;NOTCH3;NRCAM;VPS13B
Cell viability of fibroblast cell lines	1.80967	LMNA;NR2C2;NRAS;PARP1;VDAC1
Quantity of neuroendocrine cells	1.80967	AKT2;CDKN1B;GHRH;LEPR;SLC30A7
Proliferation of smooth muscle cells	1.80967	E2F3;LPAR1;NOTCH3;PPARG;SIRPA
Hypoplasia of testis	1.80688	E2F3;EBF2;NHLH2
Differentiation of stem cells	1.80134	CDKN1B;EIF4G2;Ifi204 (includes others);KDM3A;LMNA;NRAS;PPARG;RBL1;RBPJ;ZFP36
Degeneration of seminiferous tubule	1.79588	IGSF11;NHLH2;NR2C2;UBE2W
Hyperinsulinism	1.79588	AKT2;CDKN1B;LEPR;PPARG
Abnormal morphology of adipocytes	1.79588	AKT2;INSIG1;LEPR;PPARG
Size of forebrain	1.79588	AKAP13;AP4E1;FOXO3;FZD3
Pituitary gland adenoma	1.79588	CAMK2B;CDKN1B;FOXO3;GHRH;NR2C2
Abnormal morphology of neurites	1.79317	CCND2;DBN1;EBF2;LMNA;MYH10;NEDD4;NRCAM;PFN1
Digestive system cancer	1.78516	ACADVL;AKT2;ATP2A2;CDKN1B;CHD7;IFNAR1;ME1;NOTCH3;NRAS;PARP1;PPARG;RBPJ;SLC6A2;STK38;SYNCRIP
Growth of organism	1.78252	AKT2;ATF2;BTG2;CDKN1B;DUOXA2;E2F3;FOXO3;FZD3;GIGYF2;IFNAR1;LMNA;LPAR1;NR2C2;NRAS;PARP1;PPARG;RBL1;SIK3;SLC30A7;SLITRK1;SS18;TNKS;VPS13B
Quantity of protein in blood	1.78252	AKT2;CDKN1B;E2F3;FOXO3;GHRH;Ifi204 (includes others);IFNAR1;KDM3A;KLHDC10;LEPR;LMNA;NHLH2;NR2C2;PHF8;PPARG;SIK3;STK38
Size of cells	1.77989	AKT2;ATF2;CDKN1B;FAM83A;FOXO3;KDM3A;LMNA;NR2C2;NRAS;PARP1;PPARG;PSTPIP2;RBL1;RBPJ;SIK3;USP36
Expression of protein	1.77989	CDKN1B;EIF4G2;IFNAR1;IMPACT;PPARG;SYNCRIP;USP36
Maturation of connective tissue	1.77989	CDKN1B;LMNA;RBL1
Hyperphagia	1.77728	LEPR;NHLH2;PPARG;SDC1
Transport of iron ion	1.77728	SFXN1;STEAP3
Autophagy of fibroblasts	1.77728	BNIP3;FOXO3
Maturation of chondrocytes	1.77728	CDKN1B;RBL1
Expansion of myeloid progenitor cells	1.77728	FOXO3;NRAS
Mechanical hyperalgesia	1.77728	ADCY1;LEPR
Benign solid tumor	1.77469	ATF2;ATP2A2;CAMK2B;CDKN1B;E2F3;FOXO3;GHRH;NR2C2;NRAS;RAB11A;RBL1
Abnormal morphology of muscle	1.77211	ACADVL;AKAP13;ATP2A2;BACH1;DEPDC5;FOXO3;KDM3A;LMNA;MYH10;NOTCH3;PPARG;RBPJ;TRIO
Morphology of muscle cells	1.76955	AKT2;FOXO3;LEPR;LMNA;MYH10;NRAS;TRIO
Mass of fat pad	1.76955	CDKN1B;INSIG1;KDM3A;NR2C2;RBL1;SIK3
Spatial learning	1.767	ADCY1;ADRA2A;DLGAP2;NRAS;NRCAM;PHF8;SLC7A11;VDAC1
Concentration of fatty acid	1.75945	ACADVL;ADGRF5;Clcnkb;CS;EFNA5;ELOVL5;KDM3A;LEPR;ME1;PPARG;SLC30A7
Cancer of head	1.75945	BTG2;CDKN1B;PARP1;RBL1
Quantity of GPT in blood	1.75945	IFNAR1;NR2C2;PHF8;SIK3
Ovulation	1.75945	CCND2;EFNA5;FOXO3;NR2C2
Transport of divalent cations	1.75696	ATP2A2;CACNA2D1;CAMK2B;MCU;SLC30A7;STEAP3
Quantity of insulin in blood	1.75696	AKT2;CDKN1B;KDM3A;LEPR;LMNA;NR2C2;PPARG;SIK3
Abnormal morphology of nervous system	1.75449	ADCY1;AKT2;ASPA;BTBD9;CCND2;CDKN1B;DBN1;DLGAP2;E2F3;EBF2;EFNA5;FOXO3;IFNAR1;LEPR;LMNA;LPAR1;MYH10;NEDD4;NR2C2;NRCAM;PFN1;PHF8;RBL1;TRIO;USP30;VANGL2
Microtubule dynamics	1.75203	ADCY1;BCL11B;BLOC1S6;CAMK2B;CDKN1B;CEP128;DBN1;EFNA5;LPAR1;MPDZ;MYH10;NEDD4;NISCH;NRCAM;PALM;PARP1;PFN1;RANBP10;S100B;SIRPA;SLC25A46;SLITRK1;SS18;TRIO;UPF3B;VANGL2;VDAC1
Mechanical hypersensitivity	1.75203	CACNA2D1;FZD3;NR2C2
Mass of brown adipose tissue	1.75203	LMNA;NAA10;PPARG
Uptake of Ca2+	1.75203	ATP2A2;PPARG;VDAC1
Migration of cells	1.75203	AKT2;BCL11B;BTG2;CDKN1B;DBN1;E2F3;EBF2;FASTK;FNIP1;IFNAR1;LCP1;LEPR;LMNA;LPAR1;MCU;MYH10;NACC1;NEDD4;NFAT5;NHLH2;NISCH;NOTCH3;NRAS;PARP1;PELI1;PFN1;PIP4K2C;PPARG;PRSS35;RBPJ;S100B;SDC1;SIRPA;SYNCRIP;TNS3;TRIO;USP47;ZNF513
Transport of protein	1.74958	AP2A1;AP3S1;AP4E1;ATF2;LMNA;MPDZ;SLC7A11
Quantity of steroid	1.74715	AKT2;CDKN1B;DENND5B;FOXO3;INSIG1;KDM3A;LEPR;LMNA;ME1;NHLH2;NR2C2;PARP1;PPARG;RBMS1;SIK3;SLC7A11;SURF4
Hypoplasia of heart	1.73993	ATF2;MYH10;RBPJ;TEAD1
Abnormal morphology of epiphyseal growth plate	1.73993	E2F3;PRG4;RBL1;TLE4
Activation of enzyme	1.73993	ADCY1;CDKN1B;GHRH;GPR83;KAT2B;LPAR1;PALM
Transport of metal	1.73993	ATP2A2;CACNA2D1;CAMK2B;CDKN1B;MCU;NEDD4;PPARG;SFXN1;SLC30A7;SLC7A11;STEAP3
Modification of peptide	1.73755	CAMK2B;HIPK3;PCSK5;TNKS;TTBK1
Abnormal morphology of lymphoid organ	1.73518	AKAP13;BCL11B;CDKN1B;FNIP1;FOXO3;IFNAR1;LMNA;NOTCH3;NRAS;RBL1;SIRPA;STEAP3;TLE4;ZFP36
Epithelial neoplasm	1.73518	ACADVL;AKT2;ATF2;ATP2A2;CAMK2B;CDKN1B;CHD7;E2F3;FOXO3;GHRH;IFNAR1;ME1;NOTCH3;NR2C2;NRAS;PARP1;PPARG;RAB11A;RBL1;RBPJ;SLC7A11;SYNCRIP
Morphology of pancreas	1.73518	AKT2;CCND2;CDKN1B;LEPR;PPARG;SIK3
Organization of cells	1.73518	ATF2;ATP2A2;NEDD4;RILPL1;RILPL2;SLC7A11
Uptake of carbohydrate	1.73049	AKT2;ATP2A2;BACH1;PARP1;PPARG;RBPJ;SLC30A7;TNKS
Solid tumor	1.72816	ACADVL;AKT2;ATF2;ATP2A2;BCL11B;BTG2;CAMK2B;CCDC25;CCND2;CDKN1B;CHD7;CTDSPL;E2F3;FNIP1;FOXO3;GHRH;GPX3;HIPK3;IFNAR1;IPO11;KDM3A;LEPR;LETMD1;MCU;ME1;NAA10;NOTCH3;NR2C2;NRAS;PARP1;PHF8;PPARG;PRSS35;RAB11A;RBL1;RBPJ;SAP30;SFXN1;SLC6A2;SLC7A11;STK38;SYNCRIP;TRIM37;USP12;USP47;ZFP36
Heart beat	1.72584	ACADVL;ADRA2A;NHLH2
Proliferation of neuroepithelial cells	1.72584	CDKN1B;TULP3
Hyperplasia of muscle cells	1.72584	Clcnkb;PPARG
Development of synovial joint	1.72584	FOXO3;RBPJ
Abnormal morphology of enlarged islets of Langerhans	1.72584	AKT2;CDKN1B
Arrest in cell cycle progression of embryonic cell lines	1.72584	CDKN1B;RBL1
Systolic pressure of left ventricle	1.72584	ATP2A2;PARP1
Colorectal cancer	1.72354	IFNAR1;ME1;PPARG;SLC6A2;STK38
Hypoplasia of spleen	1.72354	AKAP13;CDKN1B;NFAT5;TLE4
Mass of brain	1.72354	AKT2;CDKN1B;FOXO3;LEPR
Morphogenesis of embryo	1.72125	ATF2;CHD7;FZD3;NEDD4;PCSK5;RBPJ;SIK3;TEAD1;TULP3
Extraintestinal functional disorder	1.72125	ACADVL;ADGRF5;AKT2;ATP2A2;E2F3;FNIP1;SIK3
Cancer	1.71444	ACADVL;ADGRF5;AKT2;ATF2;ATP2A2;BACH1;BTG2;CCND2;CDKN1B;CHD7;CTDSPL;E2F3;ELOVL5;FOXO3;GNGT2;GPX3;HIPK3;IFNAR1;INSIG1;KDM3A;LCP1;LEPR;LETMD1;LMNA;ME1;NAA10;NOTCH3;NRAS;NXN;PARP1;PFKFB2;PPARG;RAB11FIP1;RBL1;RBPJ;RFX6;SAP30;SDC1;SFXN1;SLC6A2;SLC7A11;STK38;SYNCRIP;TRIM37;TSPAN18;USP12;USP36;ZFP36
Cell death of muscle cells	1.71444	BACH1;BNIP3;CACNB2;FOXO3;GHRH;LMNA;MYH10;NOTCH3;SIVA1
Morphology of testis	1.7122	AKT2;CCND2;CDKN1B;FAM83A;KDM3A;LMNA;NAA10;NR2C2;SLC7A11;UBE2W
Lymphoreticular neoplasm	1.70774	ATF2;BTG2;CCND2;CDKN1B;E2F3;FOXO3;HIPK3;NOTCH3;NRAS;PARP1;PPARG;RBL1;SFXN1;ZFP36
Cellularity of lymphoid organ	1.70115	CDKN1B;NOTCH3;PARP1
Abnormal morphology of stem cells	1.70115	CCND2;FOXO3;IFNAR1
Lymphopoiesis	1.69897	AKT2;ATF2;BCL11B;CCND2;CDKN1B;FNIP1;FOXO3;GHRH;IFNAR1;LCP1;LEPR;NBR1;NOTCH3;PARP1;PPARG;RBL1;RBPJ;SDC1;TLE4;USP15
Organization of organelle	1.69465	ATF2;ATP2A2;DBN1;KDM3A;LETMD1;LMNA;NEDD4;PARP1;SIRPA;SLC25A46;SLC7A11;SPTSSB;USP36;VANGL2;ZNF462
Formation of skin	1.69037	AKT2;ASH1L;BCL11B;CCND2;LMNA;PPARG;RBL1;RBPJ;RSPO4;VANGL2
Expansion of hematopoietic progenitor cells	1.68825	CCND2;FOXO3;IFNAR1;NRAS
Lymphoproliferative disorder	1.68403	ATF2;BTG2;CCND2;CDKN1B;E2F3;FBXO11;HIPK3;LCP1;NOTCH3;NRAS;PARP1;PFKFB2;PPARG;RBL1;SFXN1;ZFP36
Abnormal morphology of brain	1.67778	ADCY1;ASPA;BTBD9;CCND2;CDKN1B;DBN1;E2F3;EBF2;EFNA5;IFNAR1;MYH10;NRCAM;PHF8;RBL1;TRIO
Size of cerebral ventricles	1.67778	AP4E1;ATF2
Size of fibroblast cell lines	1.67778	CDKN1B;NRAS
Abnormal morphology of pericytes	1.67778	LEPR;NOTCH3
Premature senescence of reproductive system	1.67778	FOXO3;NHLH2
Tumorigenesis of gastrointestinal adenocarcinoma	1.67572	ATP2A2;CHD7;SYNCRIP
Systemic lupus erythematosus	1.67572	AKT2;CDKN1B;FOXO3
Maturation of synapse	1.67572	CHRDL1;PALM;PFN1
Quantity of glycogen	1.66959	ACADVL;ELOVL5;LEPR;PPARG;SLC7A11
Subcutaneous tumor	1.65956	BTG2;CCDC25;FOXO3;GPX3;KDM3A;MCU;NAA10;NOTCH3;NRAS;PHF8;PPARG;PRSS35;SLC7A11;USP47
Neoplasia of fibroblast cell lines	1.65758	CCND2;DCUN1D3;NRAS;SLC7A11;TRIO
Formation of blood vessel	1.65758	FNIP1;FOXO3;MYH10;PARP1;PCSK5
Cell movement of brain cells	1.65365	BTG2;MYH10;NRCAM;TRIO
Production of superoxide	1.65365	AKT2;NOTCH3;PSTPIP2;RBPJ
Cell death of embryonic cell lines	1.65365	ATF2;ATP2A2;CDKN1B;FOXO3;PARP1;RBL1;SIVA1;VDAC1
Quantity of virus	1.6517	CDKN1B;DBN1;IFNAR1
Cell viability of brain cells	1.6517	ADCY1;NRCAM;STXBP1
Quantity of corpus luteum	1.6517	AKT2;LEPR;NR2C2
Memory	1.64975	ADCY1;BLOC1S6;BTBD9;CAMK2B;CCND2;LEPR;PHF8;S100B;SLC7A11;VPS13B
Cell death of hematopoietic cells	1.64589	ATF2;BCL11B;FNIP1;NFAT5;NRAS;PARP1;PFN1;TLE4
Migration of connective tissue cells	1.63451	AKT2;CDKN1B;MYH10;NACC1;NFAT5;ZNF513
Abnormal morphology of hematopoietic progenitor cells	1.63451	ATF2;CCND2;FOXO3;IFNAR1;RBL1;STEAP3
Severe developmental disorder	1.63264	PPARG;RBPJ
Density of connective tissue	1.63264	LEPR;LMNA
Quantity of C18:2 fatty acid	1.63264	LEPR;PPARG
Initiation of translation of mRNA	1.63264	EIF4G2;IMPACT
Size of cerebellum	1.63264	BTG2;CDKN1B
Hyperplasia of smooth muscle	1.63264	Clcnkb;PPARG
Growth of benign tumor	1.63264	CDKN1B;NR2C2
Abnormal morphology of gonad	1.63264	AKT2;CDKN1B;CHD7;E2F3;EBF2;EFNA5;FOXO3;KDM3A;LMNA;NHLH2;NR2C2;UBE2W;VPS13B
Rho protein signal transduction	1.62893	LPAR1;TNS3;VANGL2
Skin papilloma	1.62893	ATF2;ATP2A2;NRAS
Hypoplasia of lymphoid organ	1.62342	AKAP13;BCL11B;CDKN1B;NFAT5;TLE4;ZFP36
Abnormal morphology of bone marrow	1.6216	ATF2;CCND2;PPARG;RBL1
Morphology of body cavity	1.61979	AKAP13;AKT2;ATP2A2;CCND2;CDKN1B;DUOXA2;FOXO3;GHRH;LEPR;LMNA;ME1;MYH10;NFAT5;NOTCH3;PARP1;PPARG;RBL1;SIK3;SLC7A11;STEAP3;TULP3;UBE2W
Lymphoma	1.61261	ATF2;BTG2;CCND2;CDKN1B;E2F3;HIPK3;NRAS;PARP1;PPARG;RBL1;SFXN1;ZFP36
Expansion of myeloid cells	1.60555	FOXO3;IFNAR1;NRAS
Ischemia of brain	1.60555	GPX3;LCP1;PARP1
S phase of mammary epithelial cells	1.6038	CDKN1B
Morphogenesis of bronchus	1.6038	TULP3
Abnormal morphology of outer medulla	1.6038	NFAT5
Differentiation of cerebellar granule neuron precursor cells	1.6038	BTG2
Expansion of leukemia cell lines	1.6038	SIK3
Cell viability of germ cell tumor cell lines	1.6038	AKT2
Ploidy of liver cell lines	1.6038	NOTCH3
Secondary neoplasm of kidney	1.6038	CDKN1B
Destruction of coccyx	1.6038	PSTPIP2
Hyperplasia of granule neuron progenitor cells	1.6038	BTG2
Activation of sensory nerve	1.6038	PPARG
Re-entry into cell cycle progression of keratinocytes	1.6038	RBL1
Atrophy of dermis	1.6038	RBPJ
Severe congenital hypothyroidism	1.6038	DUOXA2
Formation of white adipose tissue	1.6038	PPARG
Quantity of Blautia coccoides	1.6038	PARP1
Entry into cell cycle progression of fibroblasts	1.6038	RBL1
Size of endocrine gland tumor	1.6038	CDKN1B
Total cataract	1.6038	VPS13B
Onset of tumorigenesis of pituitary gland	1.6038	CDKN1B
Innervation of inguinal white adipose tissue	1.6038	LEPR
Heterotopic ossification	1.6038	LEPR
Severe ataxia	1.6038	TRIO
Mild hearing loss	1.6038	VANGL2
Delay in initiation of apoptosis of muscle cell lines	1.6038	SIVA1
Radiosensitivity of embryonic cell lines	1.6038	PARP1
Metastasis of breast adenocarcinoma	1.6038	AKT2
Intussusception	1.6038	CDKN1B
Firing of serotonergic neurons in dorsal raphe nucleus	1.6038	LPAR1
Ischemic cerebral infarction	1.6038	LCP1
Colony formation of epithelial cell lines	1.6038	ATF2
Activation of neural stem cells	1.6038	NOTCH3
Transmigration of epithelial cell lines	1.6038	MYH10
Recombination of spermatocytes	1.6038	PPP2R1B
Euglycemia	1.6038	PPARG
Arrest in cell cycle progression of B cell hybridoma cells	1.6038	CCND2
Oncogene-induced senescence of hepatocytes	1.6038	NRAS
Endochondral ossification of cartilage tissue	1.6038	RBPJ
Repair of hindlimb	1.6038	LEPR
Abnormal initiation of cell cycle progression of epithelial cells	1.6038	RAB11A
Release of HIV-1	1.6038	CHMP3
Vasodilation of basilar artery	1.6038	PPARG
Production of prostatic intraepithelial tumor	1.6038	RBL1
Tumorigenesis of adenohypophysis	1.6038	CDKN1B
Differentiation of luteal cells	1.6038	CDKN1B
Acute decompensated heart failure	1.6038	RBPJ
Doxorubicin-induced focal segmental glomerular sclerosis	1.6038	BTG2
Formation of cerebral aneurysm	1.6038	PPARG
Metastasis of myeloma cell lines	1.6038	SDC1
Variation QT syndrome	1.6038	NHLH2
Rupture of cerebral aneurysm	1.6038	PPARG
Length of mandible	1.6038	LMNA
Differentiation of alveolar duct	1.6038	CCND2
Arrest in G1 phase of myotube	1.6038	CDKN1B
Spongy degeneration of central nervous system of white matter	1.6038	ASPA
Arrest in G2/M phase of tumor cells	1.6038	CDKN1B
Generation of B-1b lymphocytes	1.6038	AKT2
Quantity of 13(S)-hydroxyoctadecadienoic acid	1.6038	LEPR
Structure of atherosclerotic lesion	1.6038	PARP1
Hypoleptinemia	1.6038	LEPR
Compound action potential of optic nerve	1.6038	IFNAR1
Exocytosis by hippocampal neurons	1.6038	STXBP1
Progressive hydronephrosis	1.6038	NFAT5
Inflammation of coccyx	1.6038	PSTPIP2
Disruption of retina	1.6038	RBL1
Loss of multipotential hemopoietic progenitor cells	1.6038	IFNAR1
Function of adipocytes	1.6038	PARP1
Mass of adipocytes	1.6038	PPARG
Megaloblastic anemia	1.6038	CCND2
Necrospermia	1.6038	VPS13B
Lifespan of granulosa cells	1.6038	CDKN1B
Area of external granular layer	1.6038	BTG2
Cell cycle progression of chondrocytes	1.6038	RBL1
Density of vertebrae	1.6038	LMNA
Apoptosis of connective tissue type mast cells	1.6038	FOXO3
Primary hepatocellular carcinoma	1.6038	NRAS
Quantity of sebaceous glands	1.6038	AKT2
Metabolism of acetate	1.6038	ASPA
Volume of nucleus	1.6038	LMNA
Latency of T-cell non-Hodgkin lymphoma	1.6038	NRAS
Exchange of chloride	1.6038	SLC26A2
Modification of reticular matrix	1.6038	IFNAR1
Docking of dense-core vesicles	1.6038	STXBP1
Apoptosis of mucosal mast cells	1.6038	FOXO3
Formation of epiphyseal cartilage	1.6038	IFNAR1
Cell cycle progression of oligodendrocyte precursor cells	1.6038	CDKN1B
Function of fibroblast cell lines	1.6038	PPARG
Quantity of V gamma 4 T cells	1.6038	RBPJ
Patterning of neuronal progenitor cells	1.6038	E2F3
Abnormal morphology of common cardinal vein	1.6038	RBPJ
Generation of B-1a lymphocytes	1.6038	AKT2
Presence of pyramidal neurons	1.6038	CDKN1B
Benign neoplasm of esophagus	1.6038	ATP2A2
Damage of red blood cells	1.6038	FOXO3
Proliferation of skin	1.6038	AKT2
Development of ovarian cyst	1.6038	AKT2
Uptake of norepinephrine	1.6038	SLC6A2
Degeneration of meniscus	1.6038	FOXO3
Exocytosis of dense-core vesicles	1.6038	STXBP1
Penetrance of T-cell non-Hodgkin lymphoma	1.6038	NRAS
Metabolism of malic acid	1.6038	ME1
Proliferation of glioma stem cells	1.6038	RBPJ
Morphology of aortic root	1.6038	MYH10
Adhesion of muscle cell lines	1.6038	SDC1
Mobility of neutrophils	1.6038	PPARG
Injury of parotid gland	1.6038	IFNAR1
Exit from cell cycle progression of lens fiber cells	1.6038	CDKN1B
Delay in ossification of limb	1.6038	PCSK5
Binding of DR1 response element	1.6038	NR2C2
Migration of neuroblastoma cell lines	1.6038	NISCH
Development of olfactory nerve	1.6038	CHD7
Quantity of neuroepithelial tumor	1.6038	RBL1
Homeostasis of K+	1.6038	KCTD7
Accumulation of protein fragment	1.6038	ABCC5
Cell death of glioma stem cells	1.6038	RBPJ
Exit from cell cycle progression of granule neuron progenitor cells	1.6038	ARHGAP17
Development of retinothalamic projections	1.6038	EFNA5
Differentiation of adipose stromal cells	1.6038	PARP1
Expansion of invariant natural killer T cells	1.6038	PPARG
Organization of retina	1.6038	CDKN1B
Abnormal morphology of corticotroph cells	1.6038	SYTL4
Proliferation of sensory progenitor cells	1.6038	CDKN1B
Exit from cell cycle progression of trophoblast cells	1.6038	CDKN1B
Proliferation of tumor-associated macrophages	1.6038	RBPJ
Transformation of myeloid progenitor cells	1.6038	FOXO3
Recruitment of Th1 cells	1.6038	PELI1
Morphogenesis of granule neuron progenitor cells	1.6038	FZD3
Loss of heparan sulfate	1.6038	LEPR
Loss of vascular smooth muscle cells	1.6038	LMNA
Quantity of transit amplifying progenitor cells	1.6038	CDKN1B
Arrest in mid S phase of fibroblast cell lines	1.6038	NRAS
Abnormal morphology of enamel knot	1.6038	BCL11B
Abnormal morphology of secondary lens fiber cells	1.6038	NRCAM
Permeability transition of mitochondrial membrane	1.6038	BTG2
Chemorepulsion of commissural neurons	1.6038	NRCAM
Length of myotube	1.6038	NRAS
Formation of frontal hematoma	1.6038	LPAR1
Density of myofiber	1.6038	NRAS
Size of ovarian cyst	1.6038	AKT2
Mild hyperinsulinism	1.6038	AKT2
Polarization of stereocilia bundles	1.6038	VANGL2
Maturation of marginal-zone B lymphocytes	1.6038	LCP1
Proliferation of melanotrophs	1.6038	CDKN1B
Immune complex-mediated inflammatory arthritis	1.6038	FOXO3
Attachment of blastocyst	1.6038	VANGL2
Development of tertiary lymphoid structure	1.6038	IFNAR1
Production of West Nile virus	1.6038	IFNAR1
Number of tubular cells	1.6038	FOXO3
Mild hyperglycemia	1.6038	AKT2
Conversion of inflammatory macrophages	1.6038	BACH1
Iodide organification defect	1.6038	DUOXA2
Memory suppression	1.6038	ADCY1
Adult onset transitory hindlimb paralysis	1.6038	NRCAM
Proliferation of RPE cells	1.6038	RBPJ
Permeability of small intestine tissue	1.6038	ATF2
Apoptosis of embryoid body cells	1.6038	BNIP3
Infection of ependyma	1.6038	IFNAR1
Lung metastasis by bladder cancer cell lines	1.6038	CDKN1B
Thickening of myocardium	1.6038	AKAP13
Cell viability of colorectal cancer cell lines	1.6038	SLC6A2
Conversion of M2 macrophages	1.6038	BACH1
Thickness of skeletal muscle	1.6038	NRAS
Hyperplasia of juxtaglomerular cells	1.6038	Clcnkb
Hypoplasia of ascending aorta	1.6038	ATP2A2
Deformation of hind leg	1.6038	PSTPIP2
Development of vaginal opening	1.6038	LEPR
Expansion of CD4+ CD8+ T-lymphocytes	1.6038	NOTCH3
Proliferation of inner pillar cells	1.6038	CDKN1B
Initiation of growth of primordial ovarian follicle	1.6038	FOXO3
Stabilization of mouse X chromosome	1.6038	PARP1
Biosynthesis of glycerophospholipid	1.6038	PPARG
Endoplasmic reticulum stress response of liver cells	1.6038	ATP2A2
Development of inner ear	1.60206	CDKN1B;CHD7;FZD3;Ifi204 (includes others);INSIG1;VANGL2
Guidance of retinal ganglion cell axon	1.59176	EFNA5;NRCAM
Failure of bone marrow	1.59176	IFNAR1;PFN1
Function of white adipose tissue	1.59176	NR2C2;PPARG
Long-term potentiation of collateral synapses	1.59176	ADCY1;CAMK2B
Concentration of docosahexaenoic acid	1.59176	ELOVL5;SLC30A7
Cellularity	1.59007	CDKN1B;NOTCH3;PARP1;PPARG
Cell movement	1.5867	AKT2;ASH1L;BCL11B;BTG2;CDKN1B;DBN1;E2F3;EBF2;EFNA5;FASTK;FNIP1;IFNAR1;LCP1;LEPR;LMNA;LPAR1;MCU;MYH10;NACC1;NEDD4;NFAT5;NHLH2;NISCH;NOTCH3;NRAS;NRCAM;PARP1;PELI1;PFN1;PIP4K2C;PPARG;PRSS35;RBPJ;S100B;SDC1;SIRPA;SIVA1;SYNCRIP;TNS3;TRIO;USP47;ZNF513
Abnormal morphology of myeloid progenitor cells	1.58336	ATF2;CCND2;RBL1
Convulsion	1.58336	CELF4;GAD2;SLC7A11
Development of pituitary gland	1.58336	CDKN1B;GHRH;RBPJ
Size of bone	1.5784	LEPR;LMNA;NAA10;NBR1;PFN1;PPARG;PSTPIP2;SIK3;SIRPA;SLC6A2;TLE4
Mass of testis	1.5784	AKT2;CCND2;FAM83A;KDM3A;LMNA;NAA10;NR2C2;SLC7A11;UBE2W
Transformation of lymphatic system cells	1.57512	CCND2;FOXO3;TRIO;VPS13B
Fear	1.57512	ADRA2A;GAD2;SLITRK1;VDAC1
Abnormal morphology of central nervous system	1.57025	ADCY1;AKT2;ASPA;BTBD9;CCND2;CDKN1B;DBN1;E2F3;EBF2;EFNA5;IFNAR1;MYH10;NRCAM;PHF8;RBL1;TRIO
Congestive heart failure	1.56225	ATP2A2;E2F3;MYH10
Foam cells	1.56225	ADGRF5;AKAP13;PARP1
Development of malignant tumor	1.56067	AKT2;ATP2A2;BTG2;CDKN1B;CHD7;E2F3;FOXO3;HIPK3;IFNAR1;LEPR;ME1;NRAS;PARP1;PPARG;RBL1;SLC7A11;SYNCRIP
Morphology of cardiac muscle	1.55909	FOXO3;LEPR;MYH10;PPARG
Insulin resistance	1.55752	AKT2;BACH1;CDKN1B;KDM3A;LEPR;LMNA;PPARG;RBPJ;SLC30A7
Necroptosis	1.55752	AKT2;IFNAR1;NUDT13;PARP1;PELI1
Cardiogenesis	1.5544	AKAP13;ATF2;CCND2;CDKN1B;CHD7;FOXO3;LMNA;MYH10;NFAT5;PCSK5;PPARG;PSKH1;RBPJ;TEAD1;VANGL2
Uptake of D-glucose	1.55129	AKT2;ATP2A2;BACH1;PPARG;RBPJ;TNKS
Self-renewal of neural stem cells	1.55129	RBPJ;SS18
Proliferation of adipocytes	1.55129	AKT2;E2F3
Quantity of granule cells	1.55129	ASPA;CCND2
Quantity of outer hair cells	1.55129	CDKN1B;FOXO3
Lack of hair follicle	1.55129	AKT2;RBL1
Release of reactive oxygen species	1.55129	DUOXA2;PFN1
Azoospermia or oligozoospermia	1.54821	CCND2;IGSF11;KDM3A;LMNA;NHLH2;NR2C2;UBE2W;VPS13B
Abnormal morphology of spleen	1.54212	AKAP13;CDKN1B;FNIP1;FOXO3;IFNAR1;LMNA;NRAS;RBL1;SIRPA;STEAP3;ZFP36
Apoptosis of muscle cell lines	1.54061	GHRH;LMNA;SIVA1
Long-term memory	1.54061	ADCY1;BTBD9;CCND2
Abnormal morphology of thin ventricular wall	1.54061	CCND2;MYH10;NFAT5
Morphology of muscle	1.53611	AKT2;FOXO3;LEPR;LMNA;MYH10;NEDD4;NRAS;PPARG;TRIO
Leukopoiesis	1.53462	AKAP13;AKT2;ATF2;ATP2A2;BCL11B;CCND2;CDKN1B;FNIP1;FOXO3;GHRH;Ifi204 (includes others);IFNAR1;LCP1;LEPR;NBR1;NOTCH3;PARP1;PPARG;RBL1;RBPJ;SDC1;TLE4;USP15
Phosphorylation of L-amino acid	1.53313	EFNA5;HIPK3;IFNAR1;TNKS;TTBK1
Extrapancreatic malignant tumor	1.53165	ACADVL;AKT2;ATF2;ATP2A2;BTG2;CCND2;CDKN1B;CHD7;CTDSPL;E2F3;HIPK3;IFNAR1;LCP1;LETMD1;ME1;NOTCH3;NRAS;PARP1;PFKFB2;PPARG;RBL1;RBPJ;SFXN1;SLC6A2;SLC7A11;STK38;SYNCRIP;ZFP36
Proliferation of central nervous system cells	1.53165	AKT2;BTG2;CDKN1B;FOXO3;PARP1;RBL1
Tumorigenesis of lymphocytes	1.53018	ATF2;BTG2;CCND2;CDKN1B;E2F3;HIPK3;LCP1;NOTCH3;NRAS;PARP1;PFKFB2;PPARG;RBL1;SFXN1;ZFP36
Morphogenesis of inner ear	1.52871	CHD7;FZD3;INSIG1;VANGL2
Non-melanoma solid tumor	1.52871	ACADVL;AKT2;ATF2;ATP2A2;BTG2;CAMK2B;CCND2;CDKN1B;CHD7;E2F3;FOXO3;GHRH;HIPK3;IFNAR1;ME1;NOTCH3;NR2C2;NRAS;PARP1;PPARG;RAB11A;RBL1;RBPJ;SFXN1;SLC7A11;SYNCRIP;ZFP36
Mass of tumor	1.52143	HIPK3;NXN;RAB11FIP1;TAF15;USP36
Differentiation of naive lymphocytes	1.51999	FNIP1;FOXO3;IFNAR1
Growth of subcutaneous tumor	1.5157	BTG2;CCDC25;FOXO3;KDM3A;MCU;NOTCH3;NRAS;PHF8;PPARG;PRSS35;SLC7A11;USP47
Fibrosis of heart	1.5157	ADRA2A;ATP2A2;LMNA;NOTCH3;PELI1;RBPJ;SIRPA;STEAP3;TEAD1
Serine phosphorylation of peptide	1.51428	CAMK2B;HIPK3;TNKS;TTBK1
Estrous cycle	1.51428	CDKN1B;FOXO3;NHLH2;NR2C2
Cell viability of cortical neurons	1.51286	ADCY1;STXBP1
Invasion of tumor cells	1.51286	RAB11FIP1;SDC1
Autophagy of epithelial cells	1.51286	FOXO3;PPARG
Size of nucleus	1.51286	LMNA;USP36
Abnormal morphology of aortic valve	1.51286	MYH10;RBPJ
Function of ovary	1.51286	EFNA5;NR2C2
Growth of hepatocellular carcinoma	1.51286	NRAS;RBPJ
Accumulation of glycogen	1.51286	FNIP1;SLC30A7
Esophageal lesion	1.51286	ATP2A2;CDKN1B
Quantity of lysophosphatidylcholine	1.51286	ME1;PPARG
Maximal conduction velocity	1.51286	EBF2;NRCAM
Initiation of translation of protein	1.51286	EIF4G2;IMPACT
Mitosis of fibroblast cell lines	1.51286	E2F3;TULP3
Transformation of progenitor cells	1.51286	FOXO3;RBL1
Metabolism of macromolecule	1.50864	AREL1;ASH1L;CDKN1B;EIF4G2;FOXO3;GIGYF2;IFNAR1;IMPACT;LMNA;NEDD4;NRAS;PARP1;PCSK5;PPARG;PRG4;RBPJ;SYNCRIP;TMPRSS2;USP36;ZFP36
Quantity of neurons	1.50169	ASPA;ATF2;CACNA2D1;CCND2;CDKN1B;EBF2;FOXO3;LPAR1;NEDD4;NHLH2;NOTCH3;NRCAM;PPP4R3B;RBL1;SLC6A2
Familial congenital malformation	1.50169	CCND2;E2F3;EBF2;NAA10;NEDD4;NHLH2;PRG4
Morphogenesis of outflow tract	1.49894	ATF2;NEDD4;RBPJ
Abnormal morphology of white adipose tissue	1.49894	INSIG1;KDM3A;RBL1
Neoplasia of prostate cancer cell lines	1.49894	FBXO11;GNGT2;TSPAN18
Formation of skull bone	1.49894	CHD7;PCSK5;RBPJ
Accumulation of reactive oxygen species	1.49894	ADGRF5;FOXO3;PPARG
Paired-pulse facilitation of synapse	1.49894	BTBD9;GRIK4;VDAC1
Development of fibroblast cell lines	1.49757	Ifi204 (includes others);NRAS;NRCAM;PPARG;VDAC1
Necrosis	1.49757	ADCY1;AKT2;ATF2;ATP2A2;BACH1;BCL11B;BNIP3;CACNB2;CCND2;CDKN1B;E2F3;FBXO11;FNIP1;FOXO3;GHRH;GRM3;IFNAR1;LMNA;MYH10;NFAT5;NOTCH3;NR2C2;NRAS;NRCAM;NUDT13;PARP1;PELI1;PFN1;PPARG;PPP2R1B;RAB11A;RBL1;RBPJ;SDC1;SIRPA;SIVA1;SLC7A11;STEAP3;STK38;STXBP1;TEAD1;TLE4;VDAC1;ZFP36
Endocytosis	1.49621	AAK1;AP2A1;BTBD9;IFNAR1;LEPR;PFN1;RAB11A;SDC1;SIRPA;SLC7A11;SLITRK1
Atrophy of organ	1.49485	AKT2;ATF2;E2F3;FOXO3;IGSF11;LMNA;NFAT5;RBPJ;TLE4
Quantity of amino acids	1.49349	ACADVL;DUOXA2;EFNA5;IFNAR1;LEPR;PFKFB2;SLC7A11
Differentiation of progenitor cells	1.49349	ATF2;BTG2;CDKN1B;EBF2;FNIP1;Ifi204 (includes others);LMNA;NR2C2;NRAS;PPARG;RBPJ;SIRPA;ZFP36
Quantity of monocytes	1.49214	IFNAR1;LCP1;MCU;PARP1;SIRPA;ZFP36
Development of epithelial tissue	1.48945	BCL11B;CDKN1B;CHD7;E2F3;LEPR;NOTCH3;NRAS;PCDH8;RBPJ;RILPL1;RILPL2
Proliferation of connective tissue cells	1.48812	AKT2;ATF2;BCL11B;CCND2;CDKN1B;E2F3;Ifi204 (includes others);ING5;LPAR1;NRAS;NRCAM;RBL1;SLC26A2;SLC7A11;ZNF513
Differentiation of Th17 cells	1.48678	GHRH;IFNAR1;LEPR;PPARG;USP15
Morphology of gland	1.48017	AKT2;CCND2;CDKN1B;DUOXA2;GHRH;LEPR;PPARG;SIK3
Hematopoietic neoplasm	1.47886	ATF2;BTG2;CCND2;CDKN1B;E2F3;FOXO3;HIPK3;IFNAR1;LCP1;NOTCH3;NRAS;PARP1;PFKFB2;PPARG;RBL1;SFXN1;ZFP36
Metastasis of squamous cell carcinoma cell lines	1.47886	BACH1;FOXO3;USP36
Lymphocytic cancer	1.47886	ATF2;BTG2;CCND2;CDKN1B;E2F3;HIPK3;LCP1;NOTCH3;NRAS;PARP1;PFKFB2;PPARG;RBL1;SFXN1;ZFP36
Malignant lymphocytic neoplasm	1.47886	ATF2;BTG2;CCND2;CDKN1B;E2F3;HIPK3;LCP1;NOTCH3;NRAS;PARP1;PFKFB2;PPARG;RBL1;SFXN1;ZFP36
Accumulation of mitochondria	1.47756	NR2C2;STX16
Abnormal morphology of thymus cortex	1.47756	BCL11B;ZFP36
Cell cycle progression of stem cells	1.47756	NRAS;SS18
Development of medulloblastoma	1.47756	BTG2;PARP1
Apoptosis of hematopoietic stem cells	1.47756	NRAS;PFN1
Morphology of pituitary gland	1.47756	CDKN1B;GHRH
Testicular tumor	1.47756	CCND2;CDKN1B
Quantity of monocyte-derived macrophages	1.47756	LCP1;RBPJ
Locomotion	1.47237	ACADVL;ADCY1;ATP2A2;BTBD9;CCND2;CHD7;GIGYF2;GRM3;LEPR;NRCAM;SLC25A46;SLC6A2
Accumulation of lipid	1.46092	ACADVL;ELOVL5;INSIG1;LEPR;LMNA;LPAR1;NFAT5;PPARG;RBL1;SLC7A11
Size of white adipocytes	1.45967	ATF2;NR2C2;RBL1
Colony formation of cells	1.45842	ATF2;CDKN1B;Ifi204 (includes others);NRAS;NRCAM;PARP1;SIK3;SLC7A11
Maturation of neurons	1.45717	CHRDL1;PALM;PFN1;STXBP1
Occlusion of artery	1.45469	ADGRF5;AKAP13;ATP2A2;DENND5B;PARP1;PFN1;PPARG;SURF4;ZFP36
Ubiquitination of protein	1.45469	AREL1;NEDD4;NXN;PELI1;UBE2W;UBE4A
Colon tumor	1.45346	IFNAR1;PARP1;PPARG;SLC6A2;STK38
Organization of cytoskeleton	1.44977	ADCY1;ATF2;BCL11B;BLOC1S6;CAMK2B;CDKN1B;CEP128;DBN1;EFNA5;LPAR1;MPDZ;MYH10;NEDD4;NISCH;NRCAM;PALM;PARP1;PFN1;RANBP10;S100B;SIRPA;SLC25A46;SLITRK1;SS18;TRIO;UPF3B;VANGL2;VDAC1
Apoptosis of hematopoietic cells	1.44491	ATF2;BCL11B;FNIP1;NRAS;PARP1;PFN1;TLE4
Neoplastic cell transformation of fibroblast cell lines	1.4437	CCND2;DCUN1D3;NRAS;SLC7A11
Expansion of helper T lymphocytes	1.4437	LCP1;PARP1
S phase of fibroblasts	1.4437	CDKN1B;PARP1
Hyperplasia of blood vessel	1.4437	Clcnkb;PPARG
Abnormal morphology of red pulp	1.4437	RBL1;STEAP3
Phagocytosis by macrophage cancer cell lines	1.4437	PFN1;RAB11A
Expansion of CD8+ T lymphocyte	1.4437	IFNAR1;NOTCH3
Excision repair of DNA	1.4437	NR2C2;PARP1
Response of helper T lymphocytes	1.4437	LEPR;PPARG
Abnormal morphology of head	1.44249	ADCY1;ASPA;BCL11B;BTBD9;CCND2;CDKN1B;CHD7;DBN1;E2F3;EBF2;EFNA5;IFNAR1;INSIG1;LMNA;MYH10;NAA10;NOTCH3;NRCAM;PHF8;RBL1;SIK3;SYTL4;TRIO;VANGL2;VPS13B
Development of dentate gyrus	1.44009	BLOC1S6;BTG2;VPS13B
Autoimmune response	1.44009	IFNAR1;LEPR;PARP1
Lethargy	1.44009	ASPA;ATP2A2;IFNAR1
Shape change of neurites	1.43533	BCL11B;CAMK2B;DBN1;NRCAM;PALM;PFN1;S100B;SS18;TRIO
Morphology of islets of Langerhans	1.4318	AKT2;CCND2;CDKN1B;LEPR;PPARG
Abnormal morphology of junctional epithelium	1.43063	CDKN1B
Apoptosis of colonic epithelium	1.43063	NRAS
Abnormal quantity of selenium	1.43063	GPX3
Adipogenesis of bone cell lines	1.43063	PPARG
Adipogenesis of brown pre-adipocytes	1.43063	PPARG
Antiviral response of fibroblasts	1.43063	IFNAR1
Aortic coarctation	1.43063	ATP2A2
Adipogenesis of bone marrow mesenchymal cells	1.43063	PPARG
Abnormal morphology of short cochlear duct	1.43063	VANGL2

## Sheet: Chronic_Insulin
Function	p-value(-log10)	Genes
Reinitiation of proliferation of keratinocytes	2.86646	PRKD1
Formation of glutaminergic synapse	2.86646	CELF4
Positioning of hippocampal neurons	2.86646	DCX
Respiration of pancreatic cancer cell lines	2.86646	LIPE
Polarity of neural precursor cells	2.86646	DCX
Tumorigenesis of lung cell lines	2.86646	PRKD1
Formation of GABAergic synapse	2.86646	CELF4
Utilization of glycogen	2.86646	LIPE
Hydrolysis of monooleoyl-2-O-monooleylglycerol	2.86646	LIPE
Osteopenia of cranium	2.86646	USP1
Sphericalization of left ventricle	2.86646	BNIP3
Catabolism of diacylglycerol	2.86646	LIPE
Growth of subcutaneous tumor in T24 cells	2.86646	RBMX
Vacuolation of seminiferous epithelium	2.86646	LIPE
Formation of syncytial-lipoid structures	2.86646	LIPE
Cellular respiration of tumor cell lines	2.86646	LIPE
Localization of germ cells	2.56543	LIPE
Branching of interneurons	2.56543	DCX
Respiration of carcinoma cell lines	2.56543	LIPE
Apoptosis of embryoid body cells	2.56543	BNIP3
Positive selection of natural killer T lymphocytes	2.56543	ELK1
Morphology of spermatids	2.56543	LIPE
Storage of fatty acid	2.56543	LIPE
Thickness of retinal pigment epithelium	2.56543	SFXN3
Disruption of ribbon synapse	2.56543	SFXN3
Formation of syncytia	2.56543	LIPE
Bone mineral density	2.41117	LIPE;PRKD1;USP1
Delay in clearance of D-glucose	2.39041	LIPE
Transport of Golgi vesicles	2.39041	PRKD1
Abnormal morphology of osteoid	2.39041	USP1
Activation of lamellipodia	2.39041	PRKD1
Metastasis of cholangiocarcinoma cell lines	2.39041	USP1
Mass of periovarial white adipose tissue	2.39041	LIPE
Morphology of sperm head	2.2652	LIPE
Lipogenesis by adipocytes	2.2652	LIPE
Apoptosis of ectodermal cells	2.2652	PIAS2
Formation of bone nodule	2.2652	PRKD1
Injury of hepatocytes	2.2652	BNIP3
Quantity of adipoblasts	2.16877	LIPE
Distension of endoplasmic reticulum	2.16877	LIPE
Hydrolysis of cholesterol ester	2.16877	LIPE
Synthesis of glycerol	2.16877	LIPE
Metabolism of ether lipid	2.16877	LIPE
Lipolysis of fatty acid	2.08991	LIPE
Initiation of transcription of RNA	2.08991	LIPE
Incorporation of D-glucose	2.08991	LIPE
Regeneration of hepatocytes	2.08991	ELK1
Apoptosis of embryonic cells	2.05799	BNIP3;PIAS2
Subcutaneous tumor	2.057	ANKHD1;ELK1;RBMX;USP1
Cell death of retinoblastoma cell lines	2.02319	BNIP3
Accumulation of diacylglycerol	2.02319	LIPE
Abnormal quantity of triacylglycerol	1.96658	LIPE
Abnormal morphology of common lymphoid progenitor cells	1.96658	ARID3A
Androgen receptor signaling pathway	1.91364	PIAS2
Efflux of Ca2+	1.91364	WDR37
Size of fat pad	1.91364	LIPE
Concentration of retinaldehyde	1.91364	LIPE
Quantity of M2-like macrophages	1.86967	DUSP3
Uptake of palmitic acid	1.86967	LIPE
Biosynthesis of DNA	1.86967	POLD3
Migration of neural precursor cells	1.86967	DCX
Disassembly of extracellular matrix	1.86967	ADAMTS15
Size of fatty lesion	1.86967	LIPE
Repetitive behavior	1.82681	TCF20
Cell death of adipocytes	1.79048	LIPE
Release of glycerol	1.79048	LIPE
Quantity of transitional type 1 B lymphocytes	1.79048	ARID3A
Absence seizure	1.79048	CELF4
Transcription of RNA	1.77469	ARID3A;ELK1;LIPE;PIAS2;PRKD1;TCF20
Function of brown adipose tissue	1.75696	LIPE
Osteopenia of femur	1.75696	USP1
Muscular atrophy of anterior tibial muscle	1.75696	BNIP3
Glycolysis of tumor cell lines	1.75696	LIPE
Quantity of crypt cells	1.72354	PRKD1
Catabolism of triacylglycerol	1.72354	LIPE
Formation of calvaria	1.72354	ALG2
Quantity of retinyl ester	1.69465	LIPE
Autophagy of muscle	1.69465	BNIP3
Sumoylation of protein	1.69465	PIAS2
Formation of renal cyst	1.69465	PRKD1
Spike-wave discharge	1.69465	CELF4
Oligozoospermia	1.68825	LIPE;USP1
Export of molecule	1.68194	LIPE;WDR37
Pancreatobiliary adenocarcinoma	1.67162	LIPE;RBMX
Autophagy of bone marrow-derived macrophages	1.66756	BNIP3
Autophagy of fibroblasts	1.66756	BNIP3
Concentration of tretinoin	1.66756	LIPE
Differentiation of stromal cell lines	1.66756	ALG2
Maturation of chondrocytes	1.66756	ALG2
Inflammation of epididymal fat	1.64016	LIPE
Adenocarcinoma	1.63639	ANKHD1;LIPE;RBMX
Ductal adenocarcinoma	1.61979	LIPE;RBMX
Quantity of spermatids	1.61618	LIPE
Malignant solid organ tumor	1.61083	DCX;USP1
Uptake of D-glucose	1.59346	ELK1;LIPE
Abnormal morphology of rostral migratory stream	1.59346	DCX
Hydrolysis of triacylglycerol	1.57025	LIPE
Function of white adipose tissue	1.57025	LIPE
Dilated cardiomyopathy	1.5544	BNIP3;PRKD1
Neoplasia of fibroblasts	1.54975	ARID3A
Positive selection of thymocytes	1.54975	ELK1
Abnormal morphology of spermatogonia	1.51145	USP1
Extracranial solid tumor	1.49621	ANKHD1;ARID3A;DCX;LIPE;RBMX;USP1
Abnormal quantity of fatty acid	1.49349	LIPE
Chondrogenesis	1.49349	ALG2
Concentration of retinol	1.49349	LIPE
Depolarization of mitochondria	1.49349	PRKD1
Growth of subcutaneous tumor	1.4908	ELK1;RBMX;USP1
Proliferation of pre-T lymphocytes	1.47496	PRKD1
Differentiation of adipose cell lines	1.45842	USP1
Metastasis of bladder cancer cell lines	1.45842	RBMX
Synthesis of DNA	1.45346	POLD3;PRKD1
Migration of cortical neurons	1.42713	DCX
Apoptosis of chondrocytes	1.42713	BNIP3
Immortalization of fibroblasts	1.42713	ARID3A
Degeneration of retinal layer	1.42713	BNIP3
Alveolar rhabdomyosarcoma	1.41229	DCX
Radiosensitivity	1.41229	ANKHD1
Phosphorylation of L-threonine	1.41229	PRKD1
Synthesis of nucleotide	1.4045	ADCY9;LIPE
Digestive organ tumor	1.40121	ANKHD1;ARID3A;LIPE;RBMX
Quantity of germ cells	1.38828	LIPE;USP1
Working memory	1.38405	TCF20
Cell viability of embryonic stem cell lines	1.38405	PRKD1
Development of head	1.37779	ALG2;DCX;SFXN3;TCF20;WDR37
Quantity of bone marrow cells	1.37161	ARID3A;USP1
Quantity of pathological cyst	1.37059	PRKD1
Abnormal morphology of seminiferous epithelium	1.35754	LIPE
Dysfunction of mitochondria	1.35754	BNIP3
Differentiation of pre-T lymphocytes	1.34486	PRKD1
Non-melanoma solid tumor	1.34199	ANKHD1;DCX;LIPE;RBMX;USP1
Cell proliferation of colorectal cancer cell lines	1.33255	ADAMTS15
Mass of mitochondria	1.33255	PRKD1
Insulin tolerance	1.32057	LIPE
Force generation	1.32057	PRKD1
Duchenne muscular dystrophy	1.30892	BNIP3

## Sheet: Acute_Bodycomp
Function	p-value(-log10)	Genes
Impaired glucose tolerance	7.38828	AKT2;CCND2;CKB;CYP19A1;DICER1;DNMT3A;EPAS1;FKBP5;FOXP1;FST;GSK3A;IDE;MC3R;MFN2;NCOR2;P2RY14;PAK1;PPARG;PPP3CA;TFEB;VDR;XBP1
Quantity of stem cells	5.81816	ALDH2;ARID4B;CCND2;DICER1;DNMT3A;EOMES;FADD;FLT3;KMT2A;KMT2E;MECOM;MYSM1;PER2;PFKM;SFRP1;SHH;TCF7L2;TLE4;ZBTB16
Quantity of steroid	5.63451	ACSL4;AKAP9;AKT2;ALDH2;APOE;ATP8B1;BHMT;CIDEC;CISD2;CYP19A1;DENND5B;DICER1;DLG2;DLG4;DLK1;GAS7;GHRHR;GSK3A;Gulo;HERC1;HMGN1;IMMP2L;KCNE1;LEPR;MBOAT7;NCOA1;NHLH2;NPY5R;NTRK2;PER2;PPARG;PPP3CA;RBMS1;RCAN1;RSPO1;SIK3;TCF7L2;TXNIP;UBE2J1;VDR;ZBTB16
Quantity of adipose tissue	5.63451	AKT2;APOE;BBS2;CDC27;CIDEC;CISD2;CYP19A1;DICER1;DLK1;DNMT3A;E2F3;GHRH;KMT2E;LEPR;MAMLD1;MC3R;MRAP2;NAA10;NUCKS1;PPARG;PTPRD;SGMS1;SIK3;SLC25A21;UBE2J1;VDR
Development of neural cells	5.63264	Adcy3;APOE;AUTS2;BECN1;CACNA2D2;CAMK1D;CELSR1;CHN1;CKB;CSMD3;CYP19A1;DICER1;DLG4;DLGAP4;DMD;ENTPD1;EOMES;FGF10;FNBP1L;FOS;FOXP2;FZD3;GABRA2;GAS7;GHRH;HDGFL3;HERC1;LINGO2;MAGI2;MFRP;MID1;MRAS;MSI2;MTURN;MYO6;NRXN1;NTRK2;PAK1;PBX3;PLXNB2;PPP3CA;PTPRD;SEMA4D;SFRP1;SFRP2;SHH;SPG11;SUN1;SUN2;TCF7L2;TENM4;TMEM108;TULP3;UBE3A;XBP1
Concentration of lipid	5.55909	ACSL4;ADORA1;AGPAT4;AKAP9;AKT2;ALDH2;AP4E1;APOE;ATP8B1;BBS2;BECN1;BHMT;CIDEC;CISD2;CYP19A1;DENND5B;DICER1;DLG2;DLG4;DLK1;E2F3;ELMO1;ELOVL5;EPAS1;FKBP5;GAS7;GHRHR;GSK3A;Gulo;HERC1;HGSNAT;HMGN1;IMMP2L;IRAK2;KCNE1;LEPR;MBOAT7;MFN2;NAA10;NCOA1;NHLH2;NPY5R;NTRK2;PER2;PPARG;PPP3CA;RBMS1;RCAN1;RSPO1;SGMS1;SIK1;SIK3;SLC30A7;SLC40A1;TCF7L2;TXNIP;UBE2J1;VDR;XBP1;ZBTB16
Morphology of nervous system	5.33913	Adcy3;AKT2;AP4E1;APOE;BECN1;CACNA2D2;CHN1;CKB;DICER1;DLGAP4;ENTPD1;EPB41L1;FOS;FZD3;LEPR;MAGI2;MID1;MYO6;NTRK2;PAK1;PCM1;PDCD6IP;PLXNB2;PPARG;PPP3CA;RAB23;RAB8A;RCAN1;SHH;SUN1;TCF7L2;TENM4;TRAPPC9;TULP3
Weight gain	5.30452	AP1G1;APOE;BBS2;BHMT;CIDEC;CYP19A1;DENND5B;E2F3;EPAS1;FKBP5;FOS;GHRH;GSK3A;IRAK2;LEPR;MC3R;MFN2;MRAP2;NTRK2;NUCKS1;PER2;PPARG;RUNX2;SFRP1;SLC30A7;TACR3;UBE3A;VDR
Cellular homeostasis	5.09963	AKT2;ALDH2;AMPD3;APOE;BECN1;C9orf72;CISD2;CYP19A1;DICER1;DMD;DMP1;DMXL2;DNMT3A;ELK4;ENTPD1;EOMES;EPAS1;FADD;FLT3;FOXP1;GHRH;GHRHR;GRIK1;GSK3A;HERC1;KCNB1;KCNE1;LEPR;MCU;MECOM;MFN2;MPZL2;MYSM1;NBEA;NCOR2;NTRK2;NUCKS1;P2RY14;PACSIN2;PAK1;PDCD6IP;PENK;PFKM;PHLPP1;POLB;PPARG;PPP2R2A;PPP3CA;RUNX2;SHH;SIK1;SIK3;SLC20A2;SLC24A3;SLC30A7;SLC40A1;SNAP47;SPG11;SPN;STIM2;STX16;SYK;TCF7L2;TFEB;TIAL1;TNFAIP1;T…
Development of neurons	4.98716	Adcy3;APOE;AUTS2;BECN1;CACNA2D2;CAMK1D;CELSR1;CHN1;CKB;CSMD3;CYP19A1;DICER1;DLG4;DLGAP4;DMD;ENTPD1;EOMES;FGF10;FNBP1L;FOS;GABRA2;GAS7;GHRH;HDGFL3;HERC1;LINGO2;MAGI2;MFRP;MID1;MRAS;MTURN;MYO6;NRXN1;NTRK2;PAK1;PBX3;PLXNB2;PPP3CA;PTPRD;SEMA4D;SFRP1;SFRP2;SHH;SPG11;SUN1;SUN2;TENM4;TMEM108;TULP3;UBE3A;XBP1
Hypoplasia of organ	4.84164	APOE;ARID4B;CACNA2D2;CBX4;CCND2;CNOT7;CYP19A1;DICER1;DLK1;E2F3;FADD;FANCL;FGF10;FUT4;GHRH;KMT2E;MBOAT7;MECOM;NCOA1;NHLH2;PBX3;PCSK5;PPARG;PTPRD;RBMS1;RUNX2;SHH;SSBP2;TEAD1;TLE4;VDR;XBP1;XRCC5
Development of body axis	4.83268	Adcy3;BBS2;CCND2;CELSR1;CISD2;CYP19A1;DCLK2;DICER1;DLG4;DLGAP4;DMP1;DMXL2;DNMT3A;ENTPD1;EOMES;EPB41L5;FGF10;FOXP2;FST;FZD3;GHRH;GHRHR;HERC1;Ifitm1;IMMP2L;KCNE1;KIF21B;KMT2A;Lefty1;MAP3K1;MBOAT7;MECOM;MFN2;MID1;MLLT3;MYO6;MYO7A;MYSM1;NCOR2;NTRK2;PAK1;PCSK5;PDGFC;PDSS2;PLXNB2;POLB;PPARG;PPP3CA;PTCHD1;PTPRD;RUNX2;SETD1A;SFRP1;SFRP2;SHH;SUN1;SUN2;TCF20;TCF7L2;TMEM108;TULP3;VPS13B;ZBTB16;ZDHHC16
Quantity of leptin in blood	4.78781	AKT2;APOE;BBS2;CIDEC;CYP19A1;E2F3;LEPR;MC3R;MRAP2;NCOA1;NUCKS1;PER2;PPARG;SIK3
Morphology of cellular protrusions	4.73755	APOE;CACNA2D2;CAMSAP3;CHN1;DICER1;ELMOD2;FOS;FST;MAGI2;MYO6;NTRK2;PAK1;RAB8A;RCAN1;TCF7L2;TENM4;TULP3
Development of genitourinary system	4.65561	ADAMTS16;AKAP9;AKT2;APOE;ARID4B;C14orf39;C9orf72;CCND2;CIDEC;CISD2;CNOT7;CYP19A1;DDHD1;DICER1;DMXL2;DND1;DNMT3A;EPAS1;FANCL;FGF10;FKBP5;FNDC3A;FOS;FST;GAS7;GHRH;GHRHR;GPR55;GREB1L;GZF1;IMMP2L;ISM1;KIAA0319L;KMT2E;LEPR;MECOM;NAA10;NCOA1;NHLH2;NPEPPS;NTRK2;PCSK5;PPARG;PPP3CA;PRDM14;PTP4A2;RNASE10;RSPO1;RUNX2;SFRP1;SFRP2;SHH;SIK3;SUN1;TACR3;TFEB;TIAL1;UBE2J1;UBE3A;USP42;VDR;VPS13B;XBP1;YTHDC2;ZBTB16
Proliferation of stem cells	4.63639	APOE;CCND2;EPAS1;FGF10;FLT3;KDM4C;KMT2A;MAP3K1;MECOM;MSI2;PHF20L1;PPARG;PUM2;RSPO1;RUNX2;SETD1A;SFRP1;SFRP2;SHH;TIAL1;XRCC5
Transcription	4.60555	ABLIM1;APOE;ARID4B;BBS2;CBX4;CNOT7;DCLK2;DICER1;DLK1;DMD;DNMT3A;E2F3;EHMT1;ELK4;EOMES;EPAS1;EPC1;FGF10;FOS;FOXP1;FOXP2;GSK3A;GZF1;HMGN1;KDM4C;KMT2A;KMT2E;Lefty1;MAGI2;MAMLD1;MAP3K1;MAPRE3;MCIDAS;MECOM;MYOZ1;NCOA1;NCOR2;NFYA;NHLH2;NSD3;NTRK2;NUCKS1;PAK1;PBX3;PER2;PIAS2;PPARG;PPP3CA;PRDM14;PRDM4;RCAN1;RREB1;RSPO1;RUNX2;SEMA4D;SETD1A;SFRP1;SFRP2;SHH;SLC24A3;SLC40A1;SOX21;TCF20;TCF7L2;TEAD1;TFEB;TIFA…
Transcription of RNA	4.58503	ABLIM1;ARID4B;CBX4;CNOT7;DCLK2;DICER1;DMD;DNMT3A;E2F3;EHMT1;ELK4;EOMES;EPAS1;EPC1;FGF10;FOS;FOXP1;FOXP2;GSK3A;GZF1;HMGN1;KMT2A;Lefty1;MAGI2;MAMLD1;MAP3K1;MAPRE3;MCIDAS;MECOM;MYOZ1;NCOA1;NCOR2;NFYA;NHLH2;NSD3;NUCKS1;PBX3;PER2;PIAS2;PPARG;PPP3CA;PRDM14;PRDM4;RCAN1;RREB1;RUNX2;SEMA4D;SFRP2;SHH;SLC40A1;SOX21;TCF20;TCF7L2;TEAD1;TFEB;TLE4;TOPORS;TXNIP;UBE3A;VDR;XBP1;YLPM1;ZBTB16;ZNF462
Morphology of bone	4.4023	ADORA1;APOE;AUTS2;CD200;CISD2;CYP19A1;DLK1;DMP1;FGF10;FOS;GHRHR;GPR55;GPR65;LEPR;NAA10;NCOA1;P3H1;PER2;PHLPP1;PPARG;RUNX2;SFRP2;SHH;SIK3;SLC40A1;TFEB;TLE4;VDR;ZBTB16
Expression of RNA	4.29499	ABLIM1;APOE;ARID4B;BBS2;CBX4;CNOT7;CYP19A1;DCLK2;DICER1;DLK1;DMD;DNMT3A;E2F3;EHMT1;ELK4;EOMES;EPAS1;EPC1;FGF10;FOS;FOXP1;FOXP2;GSK3A;GZF1;HMGN1;KDM4C;KMT2A;KMT2E;Lefty1;MAGI2;MAMLD1;MAP3K1;MAPRE3;MCIDAS;MECOM;MYL3;MYOZ1;NCOA1;NCOR2;NFYA;NHLH2;NSD3;NTRK2;NUCKS1;PAK1;PBX3;PER2;PIAS2;PPARG;PPP3CA;PRDM14;PRDM4;RCAN1;RREB1;RSPO1;RUNX2;SEMA4D;SETD1A;SFRP1;SFRP2;SHH;SLC24A3;SLC40A1;SOX21;TCF20;TCF7L2;TE…
Development of female reproductive tract	4.28988	CCND2;CYP19A1;DICER1;FANCL;FGF10;FOS;FST;GREB1L;IMMP2L;LEPR;NHLH2;NTRK2;RSPO1;SFRP1;SIK3;UBE3A;YTHDC2
Hypoplasia	4.28567	AKT2;APOE;ARID4B;CACNA2D2;CBX4;CCND2;CNOT7;CYP19A1;DICER1;DLK1;E2F3;FADD;FANCL;FGF10;FUT4;GHRH;KMT2E;MBOAT7;MECOM;NCOA1;NHLH2;PBX3;PCSK5;PPARG;PTPRD;RBMS1;RUNX2;SHH;SSBP2;TEAD1;TLE4;VDR;XBP1;XRCC5
Activation of DNA endogenous promoter	4.24949	ABLIM1;ARID4B;CBX4;CNOT7;DICER1;EHMT1;EOMES;EPAS1;EPC1;FGF10;FOS;FOXP1;FOXP2;GSK3A;GZF1;HMGN1;KMT2A;Lefty1;MAMLD1;MECOM;MYOZ1;NCOA1;NCOR2;NFYA;NHLH2;NUCKS1;PBX3;PER2;PIAS2;PPARG;PPP3CA;PRDM14;PRDM4;RREB1;RUNX2;SEMA4D;SFRP2;SHH;SLC40A1;SOX21;TCF20;TCF7L2;TEAD1;TFEB;TLE4;TXNIP;UBE3A;XBP1;YLPM1;ZNF462
Energy homeostasis	4.24872	ABCD3;ALDH2;AMPD3;APOE;BHMT;CIDEC;CKB;DICER1;DMD;FKBP5;FOXP2;GSK3A;IRAK2;KCNAB2;LEPR;MRAP2;NAA10;NCOA1;NUCKS1;PPARG;RUNX2;SIK3;VDR
Survival of follicular B lymphocytes	4.19723	AKT2;DICER1;SHH;SYK
Mass of connective tissue	4.18776	APOE;BBS2;BHMT;CIDEC;CYP19A1;DLK1;EPAS1;FKBP5;FST;GAS7;GPR55;MC3R;NAA10;NHLH2;PPARG;SFRP1;SGMS1;SIK3;TFEB;VDR
Mass of adipose tissue	4.18046	APOE;BBS2;BHMT;CIDEC;CYP19A1;DLK1;EPAS1;FKBP5;FST;GAS7;GPR55;MC3R;NAA10;NHLH2;PPARG;SFRP1;SGMS1;SIK3;VDR
Respiration of connective tissue cells	4.14509	ALDH2;APOE;FST;MFN2;SLC40A1
Development of genital organ	4.14327	AKAP9;ARID4B;C14orf39;CCND2;CNOT7;CYP19A1;DICER1;DMXL2;DND1;DNMT3A;FANCL;FGF10;FNDC3A;FOS;FST;GREB1L;IMMP2L;KIAA0319L;KMT2E;LEPR;NCOA1;NHLH2;NPEPPS;NTRK2;PRDM14;PTP4A2;RNASE10;RSPO1;SFRP1;SFRP2;SHH;SIK3;TIAL1;UBE2J1;UBE3A;USP42;VDR;VPS13B;YTHDC2;ZBTB16
Quantity of vertebrae	4.065	FST;MLLT3;PCSK5;SFRP1;SFRP2;ZBTB16
Transcription of DNA	4.05799	ABLIM1;ARID4B;CBX4;CNOT7;DICER1;DMD;E2F3;EHMT1;EOMES;EPAS1;EPC1;FGF10;FOS;FOXP1;FOXP2;GSK3A;GZF1;HMGN1;KMT2A;Lefty1;MAMLD1;MAPRE3;MCIDAS;MECOM;MYOZ1;NCOA1;NCOR2;NFYA;NHLH2;NSD3;NUCKS1;PBX3;PER2;PIAS2;PPARG;PPP3CA;PRDM14;PRDM4;RREB1;RUNX2;SEMA4D;SFRP2;SHH;SLC40A1;SOX21;TCF20;TCF7L2;TEAD1;TFEB;TLE4;TOPORS;TXNIP;UBE3A;VDR;XBP1;YLPM1;ZBTB16;ZNF462
Hypoplasia of genital organ	4.04624	ARID4B;CNOT7;CYP19A1;E2F3;FANCL;NCOA1;NHLH2;RBMS1;VDR
Number of thoracic vertebra	4.00922	FST;SFRP1;SFRP2;ZBTB16
Quantity of connective tissue	4.00305	AKT2;APOE;ARID4B;BBS2;CCND2;CDC27;CIDEC;CISD2;CYP19A1;DICER1;DLK1;DNMT3A;E2F3;EPAS1;FLT3;FOS;GHRH;GPR55;Gulo;HERC1;KMT2E;LEPR;MAMLD1;MC3R;MRAP2;MYSM1;NAA10;NUCKS1;PER2;PHLPP1;PPARG;PTPRD;RUNX2;SGMS1;SIK3;SLC25A21;SLC40A1;UBE2J1;VDR
Size of bone	3.97881	APOE;AUTS2;CD200;CYP19A1;DLK1;DMP1;FGF10;FOS;GHRHR;GPR55;LEPR;NAA10;NCOA1;P3H1;PER2;PHLPP1;PPARG;RUNX2;SFRP2;SHH;SIK3;SLC40A1;TFEB;TLE4;VDR
Proliferation of adipocytes	3.92082	AKT2;E2F3;FGF10;PER2;SHH
Abnormal morphology of granule neuron progenitor cells	3.90658	CCND2;FOXP2;MID1;PLXNB2;SUN1;SUN2
Developmental process of synapse	3.8729	CACNA2D2;CYP19A1;DLG4;DLGAP4;DMD;GABRA2;GHRH;LINGO2;MYO6;NRXN1;NTRK2;PAK1;PLXNB2;PTPRD;SEMA4D;SPG11;SUN1;SUN2
Abnormal morphology of cerebellum fissure	3.86646	MID1;SUN1;SUN2
Transformation of liver cells	3.86646	FOS;PBX3;PDGFC
Morphology of brain	3.7986	Adcy3;AKT2;AP4E1;CKB;DICER1;DLGAP4;ENTPD1;EPB41L1;FZD3;LEPR;MID1;PCM1;PDCD6IP;PLXNB2;PPARG;PPP3CA;RAB23;SHH;SUN1;TRAPPC9
Folliculogenesis	3.77469	CCND2;CYP19A1;DICER1;FANCL;FOS;FST;IMMP2L;NHLH2;NTRK2;RSPO1;SIK3;UBE3A
Proliferation of neural cells	3.70774	AKT2;APOE;CELSR1;CHN1;CYP19A1;DICER1;DLG4;DLGAP4;E2F3;EPAS1;FZD3;GAS7;GHRH;HDGFL3;IDE;KDM4C;LEPR;MID1;MSI2;NCOR2;NTRK2;PAK1;PLXNB2;PPARG;PTP4A2;RAB23;SETD1A;SHH;SYK;TCF7L2;TRPC3;TULP3;UBE3A
Rickets	3.69037	DMP1;RCAN1;SIK3;VDR
Limb development	3.64397	AUTS2;BECN1;DICER1;DMD;DNMT3A;ELMO1;FGF10;GHRHR;MECOM;MYSM1;P3H1;PCSK5;PDGFC;PHLPP1;RAB23;RUNX2;SFRP2;SHH;SIK3;TULP3;ZBTB16
Development of ovary	3.64016	CCND2;CYP19A1;DICER1;FANCL;FOS;FST;IMMP2L;NHLH2;NTRK2;RSPO1;SFRP1;SIK3;UBE3A;YTHDC2
Development of internal genitalia	3.61798	AKAP9;ARID4B;CCND2;CYP19A1;DICER1;FANCL;FNDC3A;FOS;FST;GREB1L;IMMP2L;KMT2E;LEPR;NCOA1;NHLH2;NTRK2;RNASE10;RSPO1;SFRP1;SFRP2;SHH;SIK3;UBE2J1;UBE3A;YTHDC2
Neurodegeneration of hair cells	3.61261	APOE;ATP8B1;KCNE1;MINAR2;MYO7A;SCARB2;SUN1
Morphogenesis of gastrointestinal tract	3.61261	FGF10;POLB;RUNX2;SFRP1;SFRP2;SHH;TCF7L2
Abnormal morphology of head	3.6073	Adcy3;APOE;BBS2;BHMT;CACNA2D2;CCND2;CHN1;CISD2;CKB;CSMD3;CYP19A1;DICER1;DLK1;DMP1;E2F3;EHMT1;ELMOD1;ENTPD1;EPB41L1;FGF10;FOS;FOXP2;FST;KCNE1;MBOAT7;MECOM;MID1;MYO7A;NAA10;NCOA1;NCOR2;NTRK2;PBX3;PDCD6IP;PDGFC;PEAK1;PER2;PLXNB2;POLB;RAB28;RREB1;RUNX2;SCARB2;SHH;SIK3;SUN1;SUN2;TCF7L2;TRPC3;UBE3A;VDR;VPS13B;XRCC5;ZDHHC16
Startle response	3.59688	APOE;BBS2;CKB;EHMT1;FOXP2;HMGN1;KCNE1;MID1;PENK;VDR
Growth of organism	3.59517	ADORA1;AKT2;APOE;BECN1;BHMT;CACNA2D2;DICER1;DLGAP4;DLK1;DMD;DMP1;E2F3;EHMT1;EOMES;EPAS1;FOXP1;FOXP2;FZD3;GCLC;KDM4C;MAP3K1;MFN2;MSI2;MYH1;MYSM1;NCOA1;NCOR2;PHF20L1;PLXNB2;POLB;PPARG;PPP3CA;PTP4A2;PUM2;RAB23;SCARB2;SETD1A;SHH;SIK3;SLC30A7;TCF7L2;THOC1;TIAL1;TNKS;VDR;VPS13B;XRCC5
Accumulation of hematopoietic stem cells	3.57349	DNMT3A;NFYA;ZBTB16
Formation of osteoblasts	3.56067	FST;PPARG;RUNX2;SEMA4D;SFRP1;SFRP2;SHH
Morphology of muscle	3.55909	AKT2;APOE;BECN1;CYP19A1;DICER1;DMD;FADD;FOXP1;FST;GSK3A;LEPR;MAP3K1;MSI2;MYH1;MYOZ1;PPARG;PPP3CA;SCARB2;SHH;VDR
Concentration of cholesterol	3.53462	AKAP9;ALDH2;APOE;ATP8B1;BHMT;CIDEC;CYP19A1;DENND5B;DICER1;DLG2;DLK1;GAS7;GSK3A;Gulo;LEPR;MBOAT7;PPARG;PPP3CA;RCAN1;RSPO1;SIK3;TCF7L2;TXNIP;UBE2J1;VDR
Congenital malformation of genital organs	3.53165	ARID4B;CNOT7;CYP19A1;E2F3;FANCL;FGF10;NCOA1;NHLH2;RBMS1;VDR
Concentration of sterol	3.52288	ACSL4;AKAP9;ALDH2;APOE;ATP8B1;BHMT;CIDEC;CYP19A1;DENND5B;DICER1;DLG2;DLK1;GAS7;GSK3A;Gulo;LEPR;MBOAT7;PPARG;PPP3CA;RCAN1;RSPO1;SIK3;TCF7L2;TXNIP;UBE2J1;VDR
Morphology of head	3.51428	Adcy3;AKT2;AP4E1;CISD2;CKB;CYP19A1;DICER1;DLGAP4;DNMT3A;ENTPD1;EPB41L1;FGF10;FOS;FST;FZD3;GHRH;LEPR;MID1;PCM1;PDCD6IP;PLXNB2;PPARG;PPP3CA;RAB23;SHH;SUN1;TRAPPC9
Ingestion by mice	3.51145	APOE;CIDEC;CISD2;DICER1;LEPR;MC3R;MRAP2;MYH1;NPY5R;NTRK2;NUCKS1;PER2;PPARG;SLC30A7;TCF7L2;UBE2J1;VDR
Assembly of intercellular junctions	3.47496	CACNA2D2;CYP19A1;DLG4;DLGAP4;DMD;GABRA2;GHRH;LINGO2;MYO6;NRXN1;NTRK2;PAK1;PDCD6IP;PLXNB2;PTPRD;SEMA4D;SPG11;SUN1;SUN2
Formation of plasma membrane	3.47496	CACNA2D2;CYP19A1;DLG4;DLGAP4;DMD;GABRA2;GHRH;LINGO2;MYO6;NRXN1;NTRK2;PAK1;PDCD6IP;PLXNB2;PTPRD;SEMA4D;SPG11;SUN1;SUN2
Formation of brain	3.4698	BBS2;CCND2;CYP19A1;DCLK2;DICER1;DMXL2;ENTPD1;EOMES;FGF10;FOXP2;FZD3;HERC1;IMMP2L;KCNE1;KIF21B;MBOAT7;MECOM;MID1;NCOR2;NTRK2;PAK1;PDSS2;PLXNB2;PPARG;PPP3CA;PTCHD1;PTPRD;SETD1A;SHH;SUN1;SUN2;TCF20;TMEM108;TULP3;VPS13B
Morphology of neurites	3.44491	APOE;CACNA2D2;CHN1;DICER1;FOS;MAGI2;MYO6;NTRK2;PAK1;RAB8A;RCAN1;TENM4
Abnormal morphology of cochlea	3.43533	APOE;BHMT;ELMOD1;FGF10;KCNE1;MYO7A;NTRK2;SCARB2;SHH;SUN1
Quantity of cells	3.43063	AKT2;ALDH2;AP1G1;APOE;ARID4B;ASCC3;BBS2;BECN1;BHMT;CACNA2D2;CAMSAP3;CCND2;CD200;CISD2;CNOT7;CYP19A1;DGKD;DICER1;DLK1;DMD;DNMT3A;DUSP3;ELK4;ELMO1;ENTPD1;EOMES;EPAS1;FADD;FANCL;FBXO11;FGF10;FLT3;FOS;FOXP1;FOXP2;FST;FUT4;GHRH;GPR55;Gulo;HERC1;ISM1;ITCH;ITGAE;KMT2A;KMT2E;LEPR;MAMLD1;MC3R;MCU;MECOM;MFN2;MPZL2;MSI2;MYO6;MYO7A;MYSM1;NAA10;NCOR2;NHLH2;NTRK2;PAK1;PDGFC;PELI1;PER2;PFKM;PHLPP1;PPARG;PPP3CA;…
Growth of prostate gland	3.42597	CYP19A1;FOS;NCOA1;UBE3A
Quantity of gonad	3.42366	ACSL4;AKT2;CISD2;CNOT7;CYP19A1;ELMO1;ENTPD1;EPAS1;FANCL;FOS;LEPR;NHLH2;NTRK2;RSPO1;SUN1;TIAL1;UBE2J1;UBE3A;VDR
Gonadogenesis	3.4045	AKAP9;ARID4B;C14orf39;CCND2;CNOT7;CYP19A1;DICER1;DMXL2;DND1;DNMT3A;FANCL;FNDC3A;FOS;FST;IMMP2L;KIAA0319L;KMT2E;NCOA1;NHLH2;NPEPPS;NTRK2;PRDM14;PTP4A2;RNASE10;RSPO1;SFRP1;SFRP2;SIK3;TIAL1;UBE2J1;UBE3A;USP42;VDR;VPS13B;YTHDC2;ZBTB16
Size of adipose tissue	3.39041	APOE;BBS2;BHMT;CYP19A1;DLK1;FKBP5;IRAK2;LEPR;MC3R;MRAP2;NCOR2;PPARG;SFRP1;SIK3
Solid tumor	3.38195	ABLIM1;ACSL4;AKT2;ALDH2;ARID4B;ASCC3;BECN1;BHMT;CBX4;CCND2;CD200;CELSR1;CISD2;COL6A3;CYP19A1;DICER1;DLK1;DNMT3A;E2F3;ELK4;ENTPD1;EPAS1;EPC1;FAM120A;FOS;FOXP1;FOXP2;FST;FUT4;GAS7;GHRH;GHRHR;GSK3A;HERC3;HMGN1;KDM4C;KMT2A;LEPR;LETMD1;MBOAT7;MCU;MFN2;MLLT3;MSI2;MYH1;NAA10;NCAPH;NCOR2;NPEPPS;NTRK2;NUCKS1;OSBPL3;PAK1;PC;PDGFC;PER2;PFKM;PHF20L1;PLXNB2;POLB;PPARG;PTP4A2;PTPRD;PUM2;RAB23;RCAN1;RRBP1;RSPO1…
Patterning of rostrocaudal axis	3.37263	CELSR1;Ifitm1;KMT2A;MLLT3;PCSK5;SFRP1;SFRP2;SHH;TULP3;ZBTB16
Mass of reproductive tract	3.36251	APOE;CYP19A1;GHRH;IMMP2L;TACR3;UBE3A;VDR
Growth of lesion	3.34775	ABLIM1;ACSL4;ADAMTS16;ADPGK;AKT2;ALPK2;APOE;ASCC3;BECN1;CISD2;CYBA;CYGB;DEPDC5;DICER1;DLK1;DNMT3A;E2F3;ELOVL5;ENSA;ENTPD1;EPAS1;FADD;FOS;FOXP1;FOXP2;FST;GHRHR;HERC1;HERC3;ITCH;KDM4C;KLHL22;KMT2A;MCU;MLLT3;MSI2;NSD3;NTRK2;NUCKS1;OGDH;OGFOD1;PAK1;PEAK1;PELI1;PFKM;PHF20L1;PHLPP1;PIGF;PLXNB2;PPARG;PPP2R2A;PTP4A2;PUM2;RAB8A;RCAN1;RUNX2;SCARB2;SFRP1;SFRP2;SHH;SIK1;SLC40A1;STAG3;SYK;TCF7L2;TEAD1;TNKS;TR…
Accumulation of lipid	3.33913	ALDH2;APOE;ATP8B1;BHMT;CIDEC;CYP19A1;DICER1;ELOVL5;EPAS1;FOS;GPR55;GSK3A;LEPR;MFN2;PPARG;SCARB2;SLC40A1;SYK;TFEB;USP22;VDR;XBP1
Mitochondrial respiration of muscle cells	3.33819	MFN2;SLC40A1;TEAD1
Abnormal morphology of dendrites	3.31247	APOE;CCND2;DLG4;EHMT1;FOXP2;NTRK2;STIM2;SUN1;SUN2;UBE3A
Morphology of uterus	3.3098	APOE;CYP19A1;FST;TACR3;UBE3A;VDR
Development of head	3.2993	Adcy3;BBS2;CCND2;CELSR1;CISD2;CYP19A1;DCLK2;DICER1;DLG4;DLGAP4;DMP1;DMXL2;DNMT3A;ENTPD1;EOMES;FGF10;FOXP2;FST;FZD3;GHRH;GHRHR;HERC1;IMMP2L;KCNE1;KIF21B;MAP3K1;MBOAT7;MECOM;MFN2;MID1;MYO6;MYO7A;NCOR2;NTRK2;PAK1;PCSK5;PDGFC;PDSS2;PLXNB2;POLB;PPARG;PPP3CA;PTCHD1;PTPRD;RUNX2;SETD1A;SHH;SUN1;SUN2;TCF20;TCF7L2;TMEM108;TULP3;VPS13B;ZDHHC16
Hypoplasia of uterus	3.29585	CYP19A1;FANCL;NHLH2;RBMS1;VDR
Quantity of bone	3.27409	APOE;CYP19A1;DICER1;FLT3;FOS;FST;GPR55;HERC1;MLLT3;PCSK5;PER2;PHLPP1;PPARG;RUNX2;SFRP1;SFRP2;SHH;SLC40A1;VDR;ZBTB16
Patterning of body axis	3.2636	CELSR1;Ifitm1;KMT2A;Lefty1;MLLT3;PCSK5;SFRP1;SFRP2;SHH;TULP3;ZBTB16
Lean body mass	3.25259	CDC27;CYP19A1;FOXP2;GSK3A;LEPR;MAMLD1;MC3R;MRAP2;SLC25A21;UBE2J1
Expansion of leukemia cell lines	3.23284	EPAS1;SIK3
Differentiation of alveolar duct	3.23284	CCND2;CYP19A1
Survival of germinal center B lymphocytes	3.23284	DICER1;SHH
Transport of aminophospholipid	3.23284	ATP8B1;SCARB2
Shortening of thoracic vertebra	3.23284	SFRP1;SFRP2
Abnormal morphology of vestibular organ	3.22257	FGF10;KCNE1;NTRK2;SCARB2;SHH
Development of reproductive system	3.22185	AKAP9;ARID4B;C14orf39;CCND2;CNOT7;CYP19A1;DICER1;DMXL2;DND1;DNMT3A;EPAS1;FANCL;FGF10;FNDC3A;FOS;FST;GHRHR;GREB1L;IMMP2L;KIAA0319L;KMT2E;LEPR;NCOA1;NHLH2;NPEPPS;NTRK2;PPARG;PRDM14;PTP4A2;RNASE10;RSPO1;RUNX2;SFRP1;SFRP2;SHH;SIK3;TFEB;TIAL1;UBE2J1;UBE3A;USP42;VDR;VPS13B;XBP1;YTHDC2;ZBTB16
Abnormal morphology of stria vascularis of cochlea	3.20135	APOE;KCNE1;MYO7A;SCARB2
Mass of brown adipose tissue	3.1986	CYP19A1;EPAS1;FKBP5;FST;NAA10;PPARG
Morphology of connective tissue cells	3.19518	ADORA1;APOE;BBS2;BHMT;CYP19A1;DLK1;GPR65;IRAK2;MC3R;MRAP2;NCOR2;PHLPP1;PPARG;SFRP1;SIK3;VDR
Concentration of hormone	3.18709	ACSL4;Adcy3;AKT2;AP4E1;APOE;CISD2;CYP19A1;E2F3;GHRH;HERC1;IMMP2L;LEPR;MC3R;NCOA1;NHLH2;NTRK2;NUCKS1;PER2;PPARG;RBMS1;RUNX2;SGMS1;SIK1;SIK3;TACR3;VDR;ZBTB16
Growth of tumor	3.16241	ABLIM1;ACSL4;ADAMTS16;ADPGK;AKT2;ALPK2;ASCC3;BECN1;CISD2;CYBA;CYGB;DEPDC5;DICER1;DLK1;DNMT3A;E2F3;ELOVL5;ENSA;ENTPD1;EPAS1;FADD;FOS;FOXP1;FOXP2;FST;GHRHR;HERC1;HERC3;ITCH;KDM4C;KLHL22;KMT2A;MCU;MLLT3;MSI2;NSD3;NTRK2;NUCKS1;OGDH;OGFOD1;PAK1;PEAK1;PELI1;PFKM;PHF20L1;PHLPP1;PIGF;PLXNB2;PPARG;PPP2R2A;PTP4A2;PUM2;RAB8A;RCAN1;RUNX2;SCARB2;SFRP1;SFRP2;SHH;SIK1;SLC40A1;STAG3;SYK;TCF7L2;TEAD1;TNKS;TRIM37;…
Homeostasis of blood cells	3.15739	AKT2;AMPD3;DICER1;DNMT3A;ELK4;ENTPD1;EOMES;EPAS1;FADD;FLT3;FOXP1;GHRH;GHRHR;LEPR;MECOM;MPZL2;MYSM1;NBEA;P2RY14;PENK;PHLPP1;POLB;PPARG;PPP2R2A;PPP3CA;RUNX2;SHH;SLC40A1;SPN;STIM2;SYK;TFEB;TSPAN9;USP15;USP38;XRCC5;ZBTB16
Mass of uterus	3.15181	APOE;CYP19A1;TACR3;UBE3A;VDR
Quantity of steroid hormone	3.15058	ACSL4;APOE;CYP19A1;DICER1;DLG4;GHRHR;HMGN1;KCNE1;LEPR;NPY5R;NTRK2;PPARG
Metabolism of carbohydrate	3.14935	ABHD16A;ADPGK;AGL;AKT2;APOE;CHSY3;DLK1;FOXP1;GCLC;Gulo;HGSNAT;LEPR;MBOAT7;NFYA;PAK1;PC;PDIA6;PER2;PFKM;PIGF;PITPNM1;PPARG;SCARB2;SIK3;TCF7L2;XBP1
Insulin sensitivity of liver	3.14146	CIDEC;LEPR;XBP1
Cognitive impairment	3.12552	Adcy3;APOE;CKB;CYP19A1;EHMT1;FOS;GSK3A;HGSNAT;KCNAB2;KMT2A;MID1;NCOA1;NRXN1;PCM1;PDXP;PTCHD1;PTPRD;RCAN1;TACR3;UBE3A
Congenital malformation of genitourinary system	3.11691	ARID4B;CCND2;CNOT7;CYP19A1;E2F3;FANCL;FGF10;NAA10;NCOA1;NHLH2;PCSK5;RBMS1;SHH;TFEB;VDR
Morphogenesis of embryo	3.11126	ADAMTS16;DICER1;EPB41L5;FGF10;FZD3;GREB1L;GZF1;MECOM;PCSK5;RAB23;RUNX2;SFRP2;SHH;SIK3;TCF7L2;TEAD1;TULP3;ZBTB16
Feeding	3.10458	APOE;CACNA2D2;CIDEC;CISD2;EPAS1;FOXP2;LEPR;MC3R;MRAP2;MYH1;NCOR2;NPY5R;NTRK2;NUCKS1;PER2;PPARG;PTPRD;RSPO1;SIK3;SYT1;VDR;ZDHHC16
Mass of organism	3.10292	AKT2;APOE;ATP8B1;BBS2;CAMSAP3;CD200;CYP19A1;DACT3;DICER1;DLG2;DLG4;DLK1;DNMT3A;E2F3;FOS;FST;GAS7;Gulo;IMMP2L;LEPR;MECOM;NCOR2;NPY5R;NTRK2;PPARG;SGMS1;TRAPPC9;VDR
Quantity of secretory structure	3.10073	AKT2;CISD2;CYP19A1;DGKD;DICER1;DLK1;FGF10;FST;GHRH;LEPR;SHH;SLC30A7;TXNIP;VDR
Expansion of thymocytes	3.10018	EOMES;SHH;SYK;ZBTB16
Extrapancreatic malignant tumor	3.07831	ABLIM1;ACSL4;AKT2;ALDH2;ARID4B;BECN1;BHMT;CCND2;CD200;CELSR1;CTDSPL2;DICER1;DLK1;E2F3;EOMES;FAM120A;FLT3;FOS;FUT4;GAS7;INPP5A;LETMD1;MECOM;MFN2;MLLT3;MSI2;MTA3;NCAPH;NCOR2;NPEPPS;OSBPL3;PAK1;PBX3;PDGFC;PER2;PHF20L1;PHLPP1;PLXNB2;PPARG;PTP4A2;PTPN14;PTPRD;PUM2;RRBP1;SCARB2;SFRP1;SGMS1;SHH;SIK1;SLC40A1;SSBP2;SYK;TCF7L2;TWF1;TXNIP;UBE3A;XRCC5
Concentration of corticosterone	3.05552	ACSL4;APOE;CYP19A1;DICER1;DLG4;GHRHR;HMGN1;LEPR;NPY5R;NTRK2
Mass of secretory structure	3.01412	AKT2;CCND2;CYP19A1;GHRH;LEPR;PPARG;PPP3CA;SHH;SIK3;TXNIP;UBE3A;VDR
Development of central nervous system	3.00305	BBS2;CCND2;CYP19A1;DCLK2;DICER1;DMXL2;ENTPD1;EOMES;FGF10;FOXP2;FZD3;HERC1;IMMP2L;KCNE1;KIF21B;MBOAT7;MECOM;MID1;NCOR2;NTRK2;PAK1;PBX3;PDSS2;PLXNB2;PPARG;PPP3CA;PTCHD1;PTPRD;SETD1A;SHH;SUN1;SUN2;TCF20;TCF7L2;TENM4;TMEM108;TULP3;VPS13B;ZBTB16
Concentration of acylglycerol	2.99568	AKT2;ALDH2;AP4E1;APOE;BBS2;BHMT;CIDEC;CYP19A1;DENND5B;DLK1;E2F3;ELOVL5;FKBP5;GAS7;GSK3A;IRAK2;LEPR;MBOAT7;PPARG;PPP3CA;SGMS1;SIK1;SIK3;TCF7L2;TXNIP;VDR;XBP1
Androgen receptor signaling pathway	2.97469	PIAS2;RWDD1;UBE3A
Formation of esophagus	2.97469	FOXP1;FOXP2;SHH
Abnormal morphology of epigonadal fat pad	2.97469	APOE;CIDEC;CYP19A1
Transformation of hematopoietic stem cells	2.97469	MECOM;PBX3;ZBTB16
Energy expenditure	2.97062	ALDH2;BHMT;CIDEC;CKB;DICER1;DMD;FKBP5;GSK3A;IRAK2;LEPR;NAA10;NCOA1;NUCKS1;PPARG;VDR
Bone deformity	2.97062	DMP1;FGF10;Gulo;MAMLD1;MC3R;MLLT3;RUNX2;SFRP2;SHH;SIK3;UBE2J1;VDR;ZBTB16
Size of connective tissue cells	2.96658	APOE;BBS2;BHMT;CYP19A1;DLK1;IRAK2;MC3R;MRAP2;NCOR2;PHLPP1;PPARG;SFRP1;SIK3;VDR
Size of cells	2.96658	AKT2;APOE;BBS2;BECN1;BHMT;CHN1;CYP19A1;DGKD;DICER1;DLK1;DMD;FOXP1;GSK3A;IRAK2;MAP3K1;MC3R;MFN2;MRAP2;MSI2;MYOZ1;NCOA1;NCOR2;PHLPP1;PPARG;SCARB2;SFRP1;SIK3;TCF7L2;TIAL1;VDR;XBP1
Thermogenesis	2.93181	ABCD3;ALDH2;APOE;CIDEC;DICER1;KCNAB2;LEPR;NCOA1;RUNX2
Mass of visceral fat	2.91721	CYP19A1;NHLH2;SFRP1;VDR
Abnormal morphology of Purkinje's layer of cerebellum	2.91364	CCND2;CSMD3;FOXP2;NCOA1;RREB1;SUN1;SUN2;TRPC3
Quantity of gonadal cells	2.90309	AKT2;CISD2;CNOT7;CYP19A1;ENTPD1;EPAS1;FANCL;FOS;NHLH2;RSPO1;SUN1;TIAL1;UBE2J1;UBE3A;VDR
Abnormality of lower limb	2.90309	APOE;DMP1;ELMO1;FGF10;FST;MAMLD1;MC3R;MYOZ1;POLB;RUNX2;SEMA4D;SHH;UBE2J1;VDR;ZBTB16
Growth of embryo	2.88273	APOE;BECN1;BHMT;DICER1;DLGAP4;EOMES;EPAS1;FOXP1;FOXP2;FZD3;GCLC;KDM4C;MAP3K1;MFN2;MSI2;NCOA1;NCOR2;PHF20L1;PLXNB2;PPARG;PTP4A2;PUM2;RAB23;SETD1A;SHH;TCF7L2;THOC1;TIAL1;TNKS
Abnormal morphology of Purkinje cells	2.86012	CCND2;CSMD3;NCOA1;RREB1;SUN1;SUN2;TRPC3
Morphogenesis of nervous tissue	2.85699	Adcy3;APOE;AUTS2;CAMK1D;CELSR1;CHN1;CKB;CSMD3;CYP19A1;DICER1;DLG4;ENTPD1;FNBP1L;FOS;FZD3;GAS7;HDGFL3;HERC1;MAGI2;MID1;MRAS;MYO6;NTRK2;PAK1;PLXNB2;PPP3CA;PTPRD;SEMA4D;SFRP1;SFRP2;SHH;TENM4;TMEM108;UBE3A
Colony formation of cancer cells	2.82681	DICER1;MSI2;SFRP2
Transformation of bone marrow cells	2.82681	CCND2;MECOM;PBX3
Morphogenesis of limb	2.82391	DICER1;FGF10;MECOM;PCSK5;RAB23;RUNX2;SFRP2;SHH;SIK3;TULP3;ZBTB16
Synthesis of triacylglycerol	2.80967	APOE;BHMT;GPLD1;PPARG;SIK1;TCF7L2
Formation of cellular protrusions	2.79048	ABLIM1;Adcy3;AKAP9;APOE;AUTS2;BBS2;BECN1;C9orf72;CAMK1D;CELSR1;CHN1;CKB;CSMD3;CYP19A1;DICER1;DLG4;ELMOD2;ENTPD1;FNBP1L;FOS;GAS7;HDGFL3;HERC1;IQCB1;MAGI2;MID1;MRAS;MYO6;MYO7A;NRXN1;NTRK2;PACSIN2;PAK1;PLXNB2;PPP3CA;PTPRD;RAB8A;SEMA4D;SFRP1;SFRP2;SHH;TENM4;TMEM108;UBE3A
Morphology of cardiac muscle	2.78516	APOE;BECN1;FADD;FOXP1;GSK3A;LEPR;MAP3K1;PPARG
Morphology of cilia	2.77989	CAMSAP3;ELMOD2;FST;TCF7L2;TULP3
Oxidation of carbohydrate	2.77989	BHMT;MCU;MFN2;TRPA1;TXNIP
Acute myeloid leukemia	2.767	ARID4B;DICER1;EOMES;FLT3;MECOM;PBX3
Quantity of asialo GM2 ganglioside	2.76195	APOE;HGSNAT
Proliferation of liver cancer cells	2.76195	ACSL4;TXNIP
Morphology of trophoblast cells	2.76195	APOE;MFN2
Apoptosis of retinal rods	2.76195	AKT2;FOS
Lack of forelimb	2.76195	FGF10;SHH
Volume of brain tissue	2.76195	ENTPD1;PPARG
Rachitic rosary	2.76195	Gulo;SIK3
Response of dopaminergic neurons	2.76195	MFN2;XBP1
Adhesion of splenocytes	2.76195	APOE;SPN
Sickness behavior	2.76195	LEPR;MFN2
Density of stubby spine	2.76195	CYP19A1;ENTPD1
Size of head	2.76195	Adcy3;AKT2;AP4E1;CKB;DICER1;DNMT3A;ENTPD1;EPB41L1;FGF10;FST;FZD3;MID1;PCM1;PDCD6IP;PPARG;SHH;TRAPPC9
Apoptosis	2.75696	ADORA1;AKT2;ALDH2;APOE;BBS2;BECN1;BNIP2;CACNA2D2;CAMK1D;CCND2;CD200;CIDEC;COL6A3;CYP19A1;DICER1;DMD;DMP1;DNMT3A;E2F3;ELMO1;EPAS1;FADD;FBXO11;FGF10;FLT3;FOS;FOXP1;G2E3;GAS7;GCLC;GHRH;GPR65;GSK3A;IRAK2;KCNB1;KMT2A;MAGI2;MAP3K1;MBOAT7;MECOM;MFN2;MINAR2;MRAS;MYSM1;NCOA1;NFYA;NHLH2;NTRK2;PAK1;PDCD6IP;PDGFC;PELI1;PIAS2;PLXNB2;POLB;PPARG;PPP3CA;PTP4A2;RCAN1;RREB1;RSPO1;SCARB2;SFRP1;SFRP2;SGMS1;SHH;SIK1;…
Abnormal morphology of brain	2.75449	Adcy3;APOE;BBS2;CACNA2D2;CCND2;CHN1;CKB;CSMD3;DICER1;E2F3;EHMT1;ENTPD1;EPB41L1;FOXP2;MBOAT7;MECOM;MID1;NCOA1;NCOR2;NTRK2;PDCD6IP;PLXNB2;POLB;RREB1;SHH;SUN1;SUN2;TRPC3;UBE3A
Autophagy of epithelial cells	2.75449	ALDH2;BECN1;GSK3A;PPARG
Pigmentation of hair	2.75449	CISD2;CYP19A1;RLBP1;XRCC5
Sensory disorders	2.73993	Adcy3;ADORA1;APOE;ATP8B1;BBS2;CAMSAP3;CISD2;DMXL2;ELMOD1;FGF10;FST;FZD3;LEPR;MINAR2;MYO7A;NTRK2;SCARB2;SLC25A21;TRPA1
Hematocrit	2.72816	APOE;EPAS1;Gulo;KCNE1;KMT2E;MYSM1;PER2;PFKM;SLC40A1;TRPC3
Concentration of D-glucose	2.7167	AGL;AKT2;APOE;CIDEC;CYP19A1;DGKD;DICER1;DLK1;ELOVL5;FOXP1;GAS7;LEPR;MCU;NUCKS1;PER2;PPARG;PPP3CA;SCARB2;SFRP1;SIK1;SIK3;TCF7L2;TXNIP;VDR
Size of muscle	2.7167	AKT2;APOE;BECN1;DMD;FST;GSK3A;MAP3K1;MSI2;MYOZ1;SCARB2;VDR
Neuritogenesis	2.7122	Adcy3;APOE;AUTS2;CAMK1D;CELSR1;CHN1;CKB;CSMD3;CYP19A1;DICER1;DLG4;ENTPD1;FNBP1L;FOS;GAS7;HDGFL3;HERC1;MAGI2;MID1;MRAS;MYO6;NTRK2;PAK1;PLXNB2;PPP3CA;PTPRD;SEMA4D;SFRP1;SFRP2;SHH;TENM4;TMEM108;UBE3A
Organismal death	2.70553	ACSL4;Adcy3;ADORA1;AGL;AKT2;AP1G1;APOE;ARID4B;BECN1;CACNA2D2;CBX4;CCND2;CD200;CELSR1;CISD2;CNOT4;DGKD;DICER1;DLK1;DMD;DND1;DNMT3A;E2F3;EHMT1;EOMES;EPAS1;FADD;FANCL;FGF10;FLT3;FOS;FOXP1;FOXP2;FST;G2E3;GABRA2;GCLC;Gulo;HMGN1;IDE;KCNAB2;KDM4C;KMT2A;KMT2E;Lefty1;LEPR;MAGI2;MAP3K1;MBOAT7;MECOM;MFN2;MLLT3;NAA10;NCAPH;NCOA1;NCOR2;NFYA;NHLH2;NRXN1;NTRK2;PBX3;PCSK5;PDGFC;PDSS2;PELI1;PENK;PER2;PFKM;PIAS2;P…
Morphology of reproductive system	2.6968	AKT2;APOE;CCND2;CIDEC;CISD2;CNOT7;CYP19A1;DDHD1;FKBP5;FOS;FST;GAS7;GHRH;GPR55;IMMP2L;MECOM;NAA10;NCOA1;NPEPPS;NTRK2;PPARG;SIK3;SUN1;TACR3;UBE3A;VDR
Shortening of bone organ	2.6968	PDGFC;SFRP1;SFRP2
Respiratory distress syndrome	2.6968	CMPK2;EPAS1;NCOR2
Pupillary light reflex	2.6968	EOMES;MYO7A;NTRK2
Myeloid leukemia	2.68194	ARID4B;DICER1;EOMES;FLT3;MECOM;MSI2;PBX3
Loss of adipose tissue	2.67985	AKT2;FLT3;LEPR;PPARG
Coordination of limb	2.67985	COL6A3;KCNE1;MID1;TRPC3
Function of hematopoietic stem cells	2.67985	MECOM;MYSM1;PER2;TLE4
Long-term potentiation of cerebral cortex	2.67985	APOE;CD200;CYP19A1;DLG4;GRIK1;NTRK2;PAK1;PPP3CA;PTPRD;UBE3A
Concentration of triacylglycerol	2.67366	AKT2;ALDH2;APOE;BBS2;BHMT;CIDEC;CYP19A1;DENND5B;DLK1;E2F3;ELOVL5;FKBP5;GAS7;GSK3A;IRAK2;LEPR;MBOAT7;PPARG;PPP3CA;SIK1;SIK3;TCF7L2;TXNIP;VDR;XBP1
Abnormality of limb bone	2.66354	DMP1;FGF10;FST;MAMLD1;MC3R;RUNX2;SEMA4D;SFRP2;SHH;UBE2J1;VDR;ZBTB16
Synthesis of monosaccharide	2.66154	APOE;FOXP1;NFYA;PAK1;PC;PDIA6;PPARG;SIK3;TCF7L2
Abnormal morphology of cerebellar cortex	2.66154	CCND2;CSMD3;FOXP2;MID1;NCOA1;RREB1;SUN1;SUN2;TRPC3
Learning	2.65956	Adcy3;APOE;CCND2;CKB;CYP19A1;DICER1;EHMT1;FOS;GRIK1;KCNAB2;KMT2A;LEPR;MID1;NCOA1;NRXN1;NTRK2;PCM1;PDXP;PPP3CA;PTCHD1;PTPRD;RCAN1;RIC8A;SPG11;TACR3;TCF20;UBE3A;VPS13B
Size of adipocytes	2.64397	APOE;BBS2;BHMT;CYP19A1;DLK1;IRAK2;MC3R;MRAP2;NCOR2;PPARG;SFRP1;SIK3
Formation of chromatin	2.63827	ARID4B;DICER1;DNMT3A;HMGN1;MECOM;NUCKS1;SETD1A;ZNF462
Concentration of testosterone	2.63639	ACSL4;AKT2;CISD2;CYP19A1;HERC1;NCOA1;NHLH2;PER2;ZBTB16
Cell transformation	2.63451	ABLIM1;AKT2;AMFR;ARID4B;BECN1;CCND2;CD200;CNOT7;CTDSPL2;CYBA;DCUN1D3;DICER1;DLK1;E2F3;EIF4G1;ELOVL5;ENTPD1;EOMES;EPAS1;EPB41L5;FADD;FBXO11;FGF10;FLT3;FNBP1L;FOS;FOXP1;GPR65;HERC3;INPP5A;LEPR;LETMD1;MECOM;MRAS;MSI2;MTA3;NCAPH;NCOR2;NTRK2;NUCKS1;PAK1;PBX3;PC;PDGFC;PER2;PHF20L1;PHLPP1;PLXNB2;POLB;PPARG;PPP2R5C;PTP4A2;PTPN14;PTPRD;SEMA4D;SGMS1;SIK1;SLC40A1;SPN;SSBP2;SYK;TCF7L2;THOC1;TRAPPC9;TWF1;UBE2…
Extraintestinal functional disorder	2.63264	AKT2;DGKD;E2F3;EPAS1;FGF10;FOS;NRXN1;PER2;PTCHD1;RCAN1;RUNX2;SIK3;XRCC5
Neoplasia of melanoma cell lines	2.63264	ABLIM1;AKT2;CYBA;DICER1;ENTPD1;EPAS1;FBXO11;PHLPP1;PPP2R5C;PTPN14;SLC40A1
Morphology of gland	2.62525	AKT2;CCND2;CYP19A1;DGKD;FGF10;GHRH;LEPR;PPARG;PPP3CA;SHH;SIK3;TCF7L2;TXNIP;UBE3A;VDR;XBP1
Size of connective tissue	2.62525	APOE;BBS2;BHMT;CYP19A1;DLK1;FKBP5;IRAK2;LEPR;MC3R;MRAP2;NCOR2;PHLPP1;PPARG;SFRP1;SIK3;VDR
Abnormal morphology of cerebellum	2.62525	CACNA2D2;CCND2;CSMD3;EPB41L1;FOXP2;MID1;NCOA1;RREB1;SUN1;SUN2;TRPC3;UBE3A
Growth of solid tumor	2.61798	ABLIM1;ACSL4;AKT2;ASCC3;BECN1;CISD2;DICER1;ENTPD1;EPAS1;FOS;FOXP1;FOXP2;FST;HERC3;KDM4C;KMT2A;MCU;MSI2;NUCKS1;PAK1;PFKM;PHF20L1;PLXNB2;PPARG;PTP4A2;RCAN1;RUNX2;SCARB2;SHH;SIK1;SLC40A1;STAG3;TWF1;TXNIP;USP22;VDR;XBP1
Enlargement of connective tissue cells	2.61618	DICER1;DNMT3A;LEPR;MC3R;PPARG;RUNX2;VDR
Morphology of pancreas	2.61083	AKT2;CCND2;DGKD;LEPR;PPARG;PPP3CA;SHH;SIK3;TCF7L2;TXNIP;VDR
Microtubule dynamics	2.60906	ABLIM1;Adcy3;AKAP9;APOE;AUTS2;BBS2;BECN1;C9orf72;CAMK1D;CAMSAP3;CELSR1;CHN1;CKB;CSMD3;CYP19A1;DCLK2;DICER1;DLG4;DLK1;ELMOD2;ENTPD1;FNBP1L;FOS;FST;GAS7;HDGFL3;HERC1;IDE;IQCB1;MAGI2;MID1;MRAS;MYO6;MYO7A;NRXN1;NTRK2;PACSIN2;PAK1;PCM1;PLXNB2;PPP3CA;PTPRD;RAB8A;SEMA4D;SFRP1;SFRP2;SHH;SPG11;TENM4;TMEM108;UBE3A
Deubiquitination of protein	2.60906	USP12;USP15;USP22;USP42
Abnormal morphology of ear	2.58838	APOE;BHMT;CISD2;ELMOD1;FGF10;FOXP2;KCNE1;MYO7A;NTRK2;SCARB2;SHH;SUN1
Organization of cytoplasm	2.5867	ABLIM1;Adcy3;AKAP9;APOE;AUTS2;BBS2;BECN1;C9orf72;CAMK1D;CAMSAP3;CELSR1;CHN1;CKB;CSMD3;CYP19A1;DCLK2;DICER1;DLG4;DLK1;ELMO1;ELMOD2;ENTPD1;EPAS1;EPB41L5;FNBP1L;FOS;FST;GAS7;HDGFL3;HERC1;IDE;IQCB1;LETMD1;MAGI2;MID1;MRAS;MYO6;MYO7A;NRXN1;NTRK2;PACSIN2;PAK1;PCM1;PLXNB2;PPP3CA;PTPRD;PUM2;RAB8A;RETREG3;SEMA4D;SFRP1;SFRP2;SHH;SPG11;SUN2;TENM4;TFEB;THSD7A;TMEM108;UBE3A
Cell death of neuroblastoma cell lines	2.58336	APOE;BECN1;GAS7;KCNB1;PPARG;TMEM132A;UBE3A
Size of brain	2.58336	Adcy3;AKT2;AP4E1;CKB;DICER1;ENTPD1;EPB41L1;FZD3;MID1;PCM1;PDCD6IP;PPARG;SHH;TRAPPC9
Hyperplasia of gonad	2.57349	CNOT7;CYP19A1;FST;TIAL1;ZBTB16
Abnormal morphology of central nervous system	2.56864	Adcy3;AKT2;APOE;BBS2;CACNA2D2;CCND2;CHN1;CISD2;CKB;CSMD3;DICER1;E2F3;EHMT1;ENTPD1;EPB41L1;FOXP2;MBOAT7;MECOM;MID1;NCOA1;NCOR2;NTRK2;PDCD6IP;PLXNB2;POLB;RREB1;SHH;SUN1;SUN2;TRPC3;UBE3A
Abnormal morphology of muscle	2.56703	APOE;BECN1;CISD2;DEPDC5;DICER1;DMD;FADD;FOXP1;FOXP2;FST;Gulo;MYH1;MYOZ1;PFKM;PPARG;PPP3CA;PTPRD;RCAN1;SCARB2;SHH;SUN1;SUN2;TWF1;ZDHHC16
Quantity of adipocytes	2.56384	CYP19A1;DICER1;DNMT3A;MC3R;NAA10;PPARG
Size of body	2.56384	Adcy3;AKT2;AP1G1;APOE;ARID4B;BBS2;CACNA2D2;CHN1;CISD2;CKB;DACT3;DLK1;DNMT3A;E2F3;FGF10;FOS;FST;GHRH;GHRHR;KCNAB2;KMT2E;LEPR;MAMLD1;MBOAT7;MC3R;MRAP2;MYH1;MYOZ1;NTRK2;PDCD6IP;PER2;PPP3CA;PTPRD;RCAN1;RUNX2;SCARB2;SGMS1;SIK1;SIK3;SUN1;SUN2;TACR3;TLE4;UBE2J1;UBE3A;VDR;XRCC5;ZDHHC16
Cell-cell contact	2.56225	Adcy3;AKT2;APOE;CACNA2D2;CD200;CYP19A1;DICER1;DLG4;DLGAP4;DMD;EPB41L5;FNDC3A;FST;GABRA2;GHRH;KMT2E;LINGO2;MPZL2;MYO6;NRXN1;NTRK2;PAK1;PDCD6IP;PEX3;PLXNB2;PRDM14;PTPRD;RNASE10;SEMA4D;SPG11;SUN1;SUN2;TRPA1;UBE2J1;VDR
Abnormality of tibia	2.55129	FST;MAMLD1;RUNX2;SHH;UBE2J1;VDR;ZBTB16
Growth of malignant tumor	2.54821	ABLIM1;ACSL4;AKT2;DICER1;ENTPD1;MSI2;PAK1;PHF20L1;PLXNB2;PPARG;PTP4A2;RCAN1;RUNX2;SCARB2;SFRP2;SHH;SLC40A1;TWF1;TXNIP;VDR
Metastasis of melanoma cell lines	2.54668	ABLIM1;AKT2;CYBA;DICER1;ENTPD1;EPAS1;PHLPP1;PPP2R5C;PTPN14;SLC40A1
Neurodegeneration of dopaminergic neurons	2.54212	MFN2;SCARB2;SHH;XBP1
Growth of uterus	2.54212	CYP19A1;FST;NCOA1;UBE3A
Morphology of myocardium	2.54212	APOE;FOXP1;LEPR;PPARG
Hepatic steatosis	2.53462	ALDH2;APOE;ATP8B1;BBS2;BHMT;CIDEC;CYP19A1;DEPDC5;DLK1;ELOVL5;EPAS1;FKBP5;LEPR;MBOAT7;MFN2;MRAP2;NUCKS1;PDGFC;PPARG;RCAN1;SFRP1;TXNIP
Development of connective tissue cells	2.52724	ADORA1;DICER1;DNMT3A;FOS;FST;GPR65;ITCH;KMT2A;PPARG;PPP3CA;RUNX2;SEMA4D;SFRP1;SFRP2;SHH;SLC40A1;TSPAN13;VDR
Length of neurons	2.52724	APOE;FOS;MYO6;NTRK2;PAK1;RAB8A;RCAN1;TENM4
Morphology of islet cells	2.51428	AKT2;CCND2;DGKD;LEPR;PPARG;PPP3CA;TCF7L2;TXNIP;VDR
Synthesis of D-glucose	2.50031	APOE;FOXP1;NFYA;PAK1;PDIA6;PPARG;SIK3;TCF7L2
Organization of cytoskeleton	2.48149	ABLIM1;Adcy3;AKAP9;APOE;AUTS2;BBS2;BECN1;C9orf72;CAMK1D;CAMSAP3;CELSR1;CHN1;CKB;CSMD3;CYP19A1;DCLK2;DICER1;DLG4;DLK1;ELMO1;ELMOD2;ENTPD1;EPB41L5;FNBP1L;FOS;FST;GAS7;HDGFL3;HERC1;IDE;IQCB1;MAGI2;MID1;MRAS;MYO6;MYO7A;NRXN1;NTRK2;PACSIN2;PAK1;PCM1;PLXNB2;PPP3CA;PTPRD;RAB8A;SEMA4D;SFRP1;SFRP2;SHH;SPG11;SUN2;TENM4;THSD7A;TMEM108;UBE3A
Thoracic hypoplasia	2.47886	CACNA2D2;CBX4;DICER1;FADD;FGF10;KMT2E;MECOM;SHH;SSBP2;TEAD1;TLE4;VDR;XRCC5
Differentiation of white adipocytes	2.47756	FGF10;NCOR2;PER2;PPARG
Proliferation of LSK cells	2.47756	FLT3;KMT2A;MECOM;PUM2
Hyperplasia of muscle	2.47756	APOE;FST;PPARG;TRPC3
Generation of filaments	2.47237	APOE;CYP19A1;SFRP1
Development of ganglion cells	2.47237	DICER1;NTRK2;TULP3
Bleeding of blood vessel	2.47237	APOE;ENTPD1;EPAS1
Morphology of radial glial progenitor cell	2.46852	TCF7L2;TULP3
Density of microvilli	2.46852	NCOA1;PACSIN2
Delay in closure of wound	2.46852	MAP3K1;SEMA4D
Overflow of norepinephrine	2.46852	ADORA1;ENTPD1
Activation of adipocytes	2.46852	CIDEC;PPARG
Anosmia	2.46852	Adcy3;BBS2
Morphogenesis of genital bud	2.46852	FGF10;TCF7L2
Lack of hindlimb	2.46852	FGF10;SHH
Lack of fibula	2.46852	SHH;ZBTB16
Lack of vestibulocochlear cranial nerve ganglion	2.46852	FGF10;SHH
Bronchial development	2.46852	FGF10;TULP3
Internal diameter at end systole of left ventricle	2.46852	SLC40A1;TRPA1
Quantity of heterochromatin	2.46852	SUN1;SUN2
Formation of limb bud	2.46852	FGF10;SHH
Quantity of progenitor cells	2.46725	ALDH2;APOE;ARID4B;CCND2;DLK1;DNMT3A;ELK4;EOMES;EPAS1;FADD;FLT3;FOS;FST;KMT2A;KMT2E;MECOM;MYSM1;NCOR2;PER2;PFKM;PPARG;RCAN1;RUNX2;SHH;SLC40A1;SSBP2;SYK;TLE4;XRCC5;ZBTB16
Morphology of limb	2.45469	AKT2;AUTS2;DMD;FST;GHRHR;MYOZ1;P3H1;PHLPP1;RUNX2;SHH;ZBTB16
Quantity of mineral	2.45346	FOXP2;MAMLD1;NCOA1;SLC25A21;TLE4;UBE2J1
Quantity of carbohydrate	2.44977	AGL;AKT2;APOE;BHMT;CIDEC;CYP19A1;DGKD;DICER1;DLK1;ELOVL5;FOXP1;GAS7;GSK3A;Gulo;LEPR;MBOAT7;MCU;MFN2;NUCKS1;PER2;PFKM;PPARG;PPP3CA;SCARB2;SFRP1;SGMS1;SIK1;SIK3;TCF7L2;TXNIP;VDR
Acute disease	2.44977	ADORA1;AKT2;ALDH2;ARID4B;CMPK2;DICER1;DLK1;ENTPD1;EOMES;FLT3;FOS;IRAK2;MECOM;MYO6;PBX3;PPARG;SCARB2;TFEB;TNFAIP1;TRPA1;XBP1
Thermoregulation	2.44129	ABCD3;ADORA1;ALDH2;APOE;BHMT;CIDEC;DICER1;KCNAB2;LEPR;NCOA1;NHLH2;PPARG;RUNX2;TRPA1
Abnormal morphology of reproductive system	2.43771	ACSL4;AKT2;APOE;ARID4B;BECN1;CIDEC;CNOT7;CYP19A1;DDHD1;DLK1;E2F3;ELMO1;FANCL;FGF10;FLT3;FOS;GSK3A;KMT2E;MECOM;NCOA1;NHLH2;PER2;PPARG;PRDM14;RBMS1;SUN1;TACR3;TCF7L2;TFEB;TIAL1;TNKS;UBE2J1;VDR;VPS13B;ZBTB16
Abnormal morphology of hindlimb	2.43415	FGF10;FST;MYOZ1;SHH;ZBTB16
Growth of reproductive tract	2.42829	CCND2;CYP19A1;FST;IMMP2L;NCOA1;NTRK2;UBE3A
Development of hindlimb	2.41794	BECN1;DICER1;MECOM;MYSM1;SHH;ZBTB16
Morphology of ovary	2.41794	CYP19A1;FST;GHRH;IMMP2L;NTRK2;UBE3A
Thickness of muscle	2.4168	FOXP1;LEPR;PPARG;SHH
S phase of embryonic cell lines	2.4168	E2F3;SUN1;SUN2;TIAL1
Accumulation of fat	2.4168	BHMT;GSK3A;PPARG;SLC40A1
Sensory loss	2.41341	Adcy3;APOE;ATP8B1;BBS2;CISD2;DMXL2;ELMOD1;FGF10;FST;MINAR2;MYO7A;SCARB2;SLC25A21
Abnormal morphology of limb	2.40121	DMP1;ELMO1;FGF10;FOS;FST;MAMLD1;MC3R;MYOZ1;RUNX2;SFRP1;SFRP2;SHH;SYK;UBE2J1;VDR;ZBTB16
Expansion of hematopoietic progenitor cells	2.39903	CCND2;EOMES;FLT3;PUM2;SHH;SYK;ZBTB16
Morphology of endocrine gland	2.39254	AKT2;CCND2;CYP19A1;DGKD;GHRH;LEPR;PPARG;PPP3CA;SHH;TCF7L2;TXNIP;VDR
Abnormal morphology of neurites	2.38091	APOE;CCND2;CKB;DLG4;EHMT1;FOXP2;MBOAT7;NTRK2;PPP3CA;RETREG3;STIM2;SUN1;SUN2;UBE3A
Oxidation of fatty acid	2.37986	ABCD3;ALDH2;APOE;CYP19A1;EPAS1;IRAK2;MC3R;MCU;MFN2;TXNIP;VDR
Formation of cerebellum	2.37986	CCND2;CYP19A1;FGF10;FOXP2;MID1;NTRK2;PDSS2;PLXNB2;SUN1;SUN2
Survival of organism	2.37675	ADORA1;AKT2;ALDH2;APOE;BECN1;CCND2;DICER1;DMD;DUSP3;E2F3;EHMT1;FADD;FLT3;FOS;FST;GABRA2;GHRHR;GRIK1;Gulo;IDE;ITCH;LEPR;MCU;NCOA1;NCOR2;NTRK2;P2RY14;PER2;PPARG;PRDM4;PTP4A2;PTPRD;RUNX2;SHH;SLC40A1;SUN1;SYK;TFEB;THOC1;TNKS;USP22;USP38;XBP1;XRCC5;ZDHHC16
Growth of genital organ	2.37572	CCND2;CYP19A1;FOS;FST;IMMP2L;NCOA1;NTRK2;UBE3A;ZBTB16
Abnormal morphology of zeugopod	2.37161	FGF10;MAMLD1;RUNX2;SFRP2;SHH;UBE2J1;VDR;ZBTB16
Leukopoiesis	2.37059	ADORA1;AKT2;ARID4B;CCND2;DICER1;DLK1;DNMT3A;ELK4;ENTPD1;EOMES;EXTL1;FADD;FLT3;FOS;FOXP1;GHRH;GHRHR;KMT2A;KMT2E;LEPR;MPZL2;MYSM1;NRXN1;PENK;PHLPP1;POLB;PPARG;PPP2R2A;PPP3CA;RUNX2;SFRP1;SHH;SLC40A1;SPN;STIM2;SYK;TFEB;TLE4;USP15;USP38;VDR;XBP1;XRCC5;ZBTB16
Lymphopoiesis	2.37059	AKT2;CCND2;DICER1;DNMT3A;ELK4;ENTPD1;EOMES;EXTL1;FADD;FLT3;FOS;FOXP1;GHRH;GHRHR;KMT2E;LEPR;MPZL2;MYSM1;PENK;PHLPP1;POLB;PPARG;PPP2R2A;PPP3CA;RUNX2;SFRP1;SHH;SPN;STIM2;SYK;TFEB;TLE4;USP15;USP38;XBP1;XRCC5;ZBTB16
Homeostasis of leukocytes	2.36653	AKT2;DICER1;DNMT3A;ELK4;ENTPD1;EOMES;FADD;FLT3;FOXP1;GHRH;GHRHR;LEPR;MECOM;MPZL2;MYSM1;PENK;PHLPP1;POLB;PPARG;PPP2R2A;PPP3CA;RUNX2;SHH;SLC40A1;SPN;STIM2;SYK;TFEB;TSPAN9;USP15;USP38;XRCC5;ZBTB16
Hypertrophy of cells	2.36051	BECN1;CYP19A1;DEPDC5;DICER1;DMD;EPAS1;FST;LEPR;MAGI2;MC3R;PPARG;PPP3CA;RUNX2;TWF1;VDR
Quantity of very long chain fatty acid	2.35754	ELOVL5;SLC30A7;SLC40A1;VDR
Cell death of tumor cell lines	2.35164	APOE;BECN1;DICER1;EIF4G1;FADD;FBXO11;FOS;GAS7;GPR65;IRAK2;KCNB1;MRAS;PPARG;RSPO1;SGMS1;SHH;SYK;TEAD1;TMEM132A;TRIM10;UBE3A
Development of abdomen	2.34872	ADAMTS16;APOE;C9orf72;CCND2;CYP19A1;DICER1;EPAS1;FADD;FANCL;FGF10;FLT3;FOS;FST;GREB1L;GZF1;IMMP2L;ISM1;KMT2A;LEPR;MECOM;NHLH2;NTRK2;PCSK5;POLB;PPARG;PPP3CA;RSPO1;SFRP1;SHH;SIK3;SLC40A1;UBE3A;XBP1;YTHDC2
Metastasis of carcinoma	2.34775	AKT2;CD200;GAS7;NTRK2;SYK
Suppression of cells	2.34775	FKBP5;NTRK2;PHLPP1;USP22;VDR
Abnormal morphology of genital organ	2.34486	ACSL4;AKT2;ARID4B;BECN1;CNOT7;CYP19A1;DDHD1;E2F3;ELMO1;FANCL;FGF10;FLT3;FOS;GSK3A;KMT2E;NCOA1;NHLH2;PER2;PRDM14;RBMS1;SUN1;TACR3;TIAL1;UBE2J1;VDR;VPS13B;ZBTB16
Long-term potentiation of hippocampus	2.33255	APOE;CD200;CYP19A1;DLG4;GRIK1;NTRK2;PPP3CA;PTPRD;UBE3A
Quantity of epithelial tissue	2.32239	APOE;CISD2;CYP19A1;DICER1;DLK1;EOMES;EPAS1;PDGFC;PPARG;RUNX2;SYK;TCF7L2;TXNIP;VDR
Maintenance of stem cells	2.31605	DICER1;EOMES;KDM4C;PRDM14;SETD1A;SHH
Development of blastocyst	2.31069	BHMT;BNIP2;EOMES;G2E3;KDM4C;LEPR;MFN2;NCOA1;THOC1
Feeding disorder	2.31069	CACNA2D2;FOXP2;LEPR;MC3R;PER2;PTPRD;SIK3;SYT1;ZDHHC16
Morphology of dendritic spines	2.30627	APOE;CHN1;DICER1;MAGI2;PAK1
Abnormal morphology of stem cells	2.30627	CCND2;KMT2A;KMT2E;MECOM;RSPO1
Mass of mesenteric fat	2.3019	CIDEC;GAS7;GPR55;SIK3
Glucose tolerance	2.2993	AKT2;APOE;BHMT;CIDEC;CISD2;CYP19A1;DGKD;DLK1;ELOVL5;FST;GSK3A;LEPR;NUCKS1;PER2;PPARG;SGMS1;SIK3;SLC30A7;TCF7L2;TXNIP;VDR
Length of neurites	2.28651	APOE;FOS;MYO6;NTRK2;RAB8A;RCAN1;TENM4
Quantity of slow-twitch muscle fibers	2.28651	FST;PPP3CA;RCAN1
Transformation of breast cell lines	2.28651	GPR65;MRAS;POLB
Olfaction disorder	2.28651	Adcy3;BBS2;CAMSAP3
Abnormal morphology of utricle	2.28651	FGF10;NTRK2;SHH
Mass of extensor muscle	2.28651	AKT2;DMD;FST
Abnormal morphology of fat pad	2.28316	APOE;BBS2;CIDEC;CYP19A1;DLK1;FGF10
Abnormal abdomen morphology	2.27901	ARID4B;CCND2;CNOT7;CYP19A1;E2F3;FANCL;FGF10;KMT2E;LEPR;MAGI2;NAA10;NCOA1;NHLH2;PCSK5;RBMS1;SCARB2;SHH;TFEB;TLE4;VDR;XRCC5
Morphology of muscle cells	2.27572	AKT2;BECN1;DICER1;DMD;GSK3A;LEPR;MAP3K1;MSI2;MYOZ1;PPP3CA;SCARB2;VDR
Quantity of germ cells	2.27327	CNOT7;CYP19A1;ENTPD1;EPAS1;FANCL;FOS;NHLH2;RSPO1;SUN1;TIAL1;UBE2J1;UBE3A;VDR
Invasion of adenocarcinoma cell lines	2.25337	MSI2;PPARG
Catabolism of ADP	2.25337	AMPD3;ENTPD1
Abnormal morphology of gastrocnemius	2.25337	FST;MYOZ1
Abnormal quantity of sperm	2.25337	FOS;UBE2J1
Endothelial dysfunction	2.25337	APOE;PPARG
Abnormal morphology of esophageal smooth muscle	2.25337	FOXP1;FOXP2
Proliferation of embryonic cells	2.25181	BHMT;FOXP1;FOXP2;FZD3;MAP3K1;MFN2;NCOA1;PHF20L1;PLXNB2;PPARG;PTP4A2;PUM2;SHH;TIAL1;TNKS
Size of secretory structure	2.24795	AKT2;CCND2;CYP19A1;DGKD;FGF10;SHH;TCF7L2;VDR;XBP1
Abnormal morphology of mediastinum	2.24489	ADORA1;APOE;BECN1;CCND2;CISD2;CYP19A1;DICER1;DMD;EPAS1;FADD;FGF10;FOS;FOXP1;ITCH;KMT2E;Lefty1;LEPR;MAP3K1;MECOM;NCOR2;PAK1;PBX3;PDGFC;PFKM;PPARG;PPP3CA;RCAN1;RUNX2;SHH;SLC40A1;TEAD1;TLE4;TRPC3;TWF1;TXNIP;VDR;XBP1;XRCC5;ZDHHC16
Quantity of cytokine	2.24489	AKT2;APOE;BBS2;CIDEC;CYP19A1;E2F3;HECTD3;IRAK2;LEPR;MC3R;MRAP2;NCOA1;NUCKS1;PER2;PPARG;SGMS1;SIK3
Abnormal morphology of adipose tissue	2.24413	AKT2;CIDEC;CYP19A1;DNMT3A;FGF10;FLT3;LEPR;MC3R;PPARG;PTPRD
Familial congenital malformation	2.24336	CCND2;CNOT7;DICER1;E2F3;FGF10;FOXP1;Lefty1;NAA10;NCOA1;NHLH2;RUNX2;SFRP2;TFEB
Growth failure or short stature	2.23732	AP1G1;CACNA2D2;CISD2;CKB;DACT3;DLK1;DNMT3A;EHMT1;FADD;FOXP2;FST;GCLC;GHRH;Gulo;KMT2A;KMT2E;MAGI2;NTRK2;POLB;PPARG;RBMS1;RUNX2;SFRP1;SFRP2;SHH;STIM2;TEAD1;TIAL1;TLE4;UBE3A;USP22;VDR;XBP1;XRCC5
Hematologic cancer	2.23359	ALDH2;ARID4B;BECN1;CCND2;CTDSPL2;DICER1;E2F3;EOMES;FLT3;FOS;INPP5A;MECOM;MSI2;MTA3;NCAPH;NCOR2;PAK1;PBX3;PER2;PHLPP1;PPARG;PTP4A2;PTPN14;PTPRD;SGMS1;SIK1;SSBP2;TCF7L2;TWF1;UBE3A;XRCC5
Abnormal morphology of hair follicle	2.22695	AKT2;DICER1;FGF10;PTPRD;SHH
Neurodegeneration of ear cells	2.22695	APOE;MYO7A;NTRK2;SCARB2;SUN1
Quantity of corpus luteum	2.22695	ACSL4;AKT2;CYP19A1;LEPR;RSPO1
Neoplasia of blood cells	2.22548	ARID4B;BECN1;CCND2;CTDSPL2;DICER1;E2F3;EOMES;FLT3;FOS;INPP5A;MECOM;MSI2;MTA3;NCAPH;NCOR2;PAK1;PBX3;PER2;PHLPP1;PPARG;PTP4A2;PTPN14;PTPRD;SGMS1;SIK1;SSBP2;TCF7L2;TWF1;UBE3A;XRCC5;ZBTB16
Hypertrophy of connective tissue cells	2.21968	DICER1;LEPR;MC3R;PPARG;RUNX2;VDR
T cell development	2.21325	AKT2;DICER1;DNMT3A;ELK4;ENTPD1;EOMES;FADD;FLT3;FOXP1;GHRH;GHRHR;LEPR;MPZL2;MYSM1;PENK;PHLPP1;POLB;PPARG;PPP2R2A;PPP3CA;RUNX2;SHH;SPN;STIM2;SYK;TFEB;USP15;USP38;XRCC5;ZBTB16
Abnormal morphology of respiratory system	2.21183	APOE;BBS2;DMD;EPAS1;FGF10;FOS;FOXP1;FOXP2;FST;Lefty1;PBX3;PDCD6IP;PDGFC;POLB;PTPRD;RUNX2;SHH;SYK;VDR
Transformation of lymphatic system cells	2.20691	CCND2;FOXP1;MECOM;PBX3;PHF20L1;TRAPPC9;VPS13B
Formation of chromosome components	2.20621	ARID4B;C14orf39;DICER1;DNMT3A;HMGN1;MECOM;NUCKS1;SETD1A;ZNF462
Mass of mesenteric fat pad	2.20412	CIDEC;GAS7;SIK3
Quantity of ganglioside GM3	2.20412	APOE;HGSNAT;SGMS1
Internalization by embryonic cell lines	2.20412	LEPR;SHH;TFEB
Transport of phospholipid	2.19586	APOE;ATP8B1;SCARB2;SPNS1
Apoptosis of neuroblastoma cell lines	2.19586	APOE;GAS7;KCNB1;PPARG
Accumulation of progenitor cells	2.19586	DICER1;DNMT3A;NFYA;ZBTB16
Quantity of myeloid progenitor cells	2.1891	FADD;FLT3;KMT2A;KMT2E;MYSM1;TLE4
Abnormal morphology of smooth muscle	2.1891	APOE;FOXP1;FOXP2;Gulo;SCARB2;SHH
Quantity of creatinine in blood	2.1891	Adcy3;APOE;ENTPD1;LEPR;MAGI2;PPP3CA
X-linked hereditary disease	2.18842	BECN1;MID1;RCAN1;SNAP29;TFEB
Mass of fat pad	2.18842	CIDEC;CYP19A1;FKBP5;FOXP2;GAS7;GPR55;NPY5R;NUCKS1;SIK3;VDR
Morphology of skeleton	2.18243	AUTS2;DMP1;GHRHR;P3H1;PHLPP1;RUNX2;VDR;ZBTB16
Size of endocrine gland	2.18111	AKT2;CCND2;CYP19A1;DGKD;SHH;TCF7L2;VDR
Cleavage of protein fragment	2.18111	APOE;ERAP1;GPLD1;IMMP2L;PCSK5;RAB23;SHH
Abdominal lesion	2.17783	ABLIM1;ACSL4;AKT2;ALDH2;APOE;ATP8B1;BBS2;BECN1;BHMT;CD200;CIDEC;COL6A3;DACT3;DEPDC5;DICER1;DLK1;ELK4;ENTPD1;EPAS1;FADD;FAM120A;FGF10;FOS;FOXP2;FUT4;GCLC;GHRHR;GSK3A;HMGN1;KMT2A;MAGI2;MFN2;MLLT3;MSI2;OSBPL3;PDGFC;PHF20L1;PLXNB2;POLB;PPARG;PTP4A2;PUM2;RCAN1;RSPO1;SCARB2;SETD1A;SPN;SSBP2;SYK;TFEB;TIAL1;TXNIP;VDR;XBP1;XRCC5
Abnormal morphology of nervous system	2.17587	Adcy3;AKT2;APOE;BBS2;BHMT;CACNA2D2;CCND2;CD200;CHN1;CISD2;CKB;CSMD3;DICER1;DLG4;E2F3;EHMT1;ELMOD1;ENTPD1;EPAS1;EPB41L1;FGF10;FOXP2;FST;LEPR;MAGI2;MBOAT7;MECOM;MID1;NCOA1;NCOR2;NTRK2;PDCD6IP;PER2;PLXNB2;POLB;PPP3CA;PTPRD;RAB28;RETREG3;RREB1;SCARB2;SHH;STIM2;SUN1;SUN2;TRPC3;UBE3A
Hypertrophy of tissue	2.1707	BECN1;CYP19A1;DEPDC5;DICER1;DMD;FST;LEPR;MC3R;PPARG;PPP3CA;RUNX2;TWF1;VDR
DNA damage	2.17005	ALDH2;BECN1;CMPK2;CYP19A1;DICER1;LEPR;POLB;SFRP1;SUN1;SUN2;TIAL1
Hematopoietic neoplasm	2.16431	ALDH2;ARID4B;BECN1;CCND2;CTDSPL2;DICER1;E2F3;EOMES;FLT3;FOS;INPP5A;MECOM;MSI2;MTA3;NCAPH;NCOR2;PAK1;PBX3;PER2;PHLPP1;PPARG;PTP4A2;PTPN14;PTPRD;SGMS1;SIK1;SSBP2;TCF7L2;TWF1;UBE3A;XRCC5;ZBTB16
Obesity	2.16178	Adcy3;AKT2;ALDH2;APOE;BBS2;CIDEC;CKB;CYP19A1;DICER1;DLK1;DNMT3A;FKBP5;FOS;LEPR;MC3R;MRAP2;NCOA1;NHLH2;NPY5R;PPARG;SHH;SIK3;TXNIP;VDR
Abnormal morphology of ovary	2.15243	ACSL4;AKT2;BECN1;CYP19A1;E2F3;FANCL;NHLH2;SUN1;TIAL1;VDR
Morphology of myofiber	2.1512	DICER1;DMD;LEPR;MSI2;VDR
Degeneration of peripheral nervous system	2.1512	APOE;KCNE1;MYO7A;NTRK2;SCARB2
Mass of genitourinary system	2.14691	AKT2;APOE;CCND2;CIDEC;CISD2;CNOT7;CYP19A1;DDHD1;FKBP5;FOS;GAS7;GHRH;GPR55;IMMP2L;NAA10;PPARG;PPP3CA;SIK3;SUN1;TACR3;UBE3A;VDR
Size of muscle cells	2.14691	AKT2;BECN1;DMD;GSK3A;MAP3K1;MSI2;MYOZ1;SCARB2;VDR
Morphogenesis of embryonic hindlimb	2.1463	DICER1;MECOM;SHH;ZBTB16
Pituitary dysfunction	2.1463	APOE;CYP19A1;GHRH;TCF7L2
Oxidation of D-glucose	2.1463	BHMT;MCU;MFN2;TXNIP
Homeostasis of D-glucose	2.14206	AKT2;CISD2;CYP19A1;DMXL2;KCNB1;LEPR;NCOR2;NUCKS1;PFKM;PPARG;SIK1;SIK3;TCF7L2;TXNIP
Quantity of connective tissue cells	2.13906	AKT2;CYP19A1;DICER1;DNMT3A;FLT3;FOS;GPR55;HERC1;MC3R;NAA10;PER2;PHLPP1;PPARG;RUNX2;SIK3;SLC40A1;VDR
Formation of rhombencephalon	2.13727	CCND2;CYP19A1;FGF10;FOXP2;MID1;NTRK2;PDSS2;PLXNB2;SHH;SUN1;SUN2
Insulin sensitivity	2.12843	AKT2;APOE;CIDEC;CISD2;DLK1;GSK3A;LEPR;NCOR2;PPARG;SGMS1;SIK1;TXNIP;VDR;XBP1
Metastasis of adenocarcinoma	2.12784	AKT2;NTRK2;SYK
Hyperplasia of muscle cells	2.12784	APOE;PPARG;TRPC3
Development of plasma cells	2.12784	DICER1;PPARG;XBP1
Atherosclerosis of ascending aorta	2.12784	APOE;FLT3;VDR
Morphogenesis of embryonic gastrointestinal tract	2.12784	FGF10;SHH;TCF7L2
Morphology of heart ventricle	2.12726	APOE;FOXP1;GSK3A;MAP3K1;PPARG;SLC40A1;TRPA1;VDR;ZDHHC16
Apoptosis of tumor cell lines	2.12321	APOE;DICER1;FADD;FBXO11;FOS;GAS7;GPR65;IRAK2;KCNB1;MRAS;PPARG;RSPO1;SGMS1;SHH;SYK;TRIM10
Morphology of nervous tissue	2.12321	APOE;BECN1;CACNA2D2;CHN1;DICER1;DLGAP4;FOS;MAGI2;MYO6;NTRK2;PAK1;RAB8A;RCAN1;TCF7L2;TENM4;TULP3
Quantity of blood cells	2.1209	ALDH2;AP1G1;APOE;ARID4B;ASCC3;CCND2;CD200;CYP19A1;DICER1;DLK1;DMD;DNMT3A;DUSP3;ELK4;ELMO1;EOMES;EPAS1;FADD;FBXO11;FLT3;FOS;FOXP1;FOXP2;FUT4;Gulo;ISM1;ITCH;ITGAE;KMT2A;KMT2E;LEPR;MAMLD1;MCU;MECOM;MFN2;MPZL2;MYSM1;NCOR2;PDGFC;PELI1;PER2;PFKM;PPARG;RCAN1;RUNX2;SEMA4D;SHH;SLC29A3;SLC40A1;SPN;SSBP2;SYK;TFEB;TLE4;TNFSF18;TRPA1;TXNIP;USP38;VDR;XBP1;XRCC5;ZBTB16
Morphology of gonad	2.11634	AKT2;APOE;CCND2;CIDEC;CISD2;CNOT7;CYP19A1;DDHD1;FST;GHRH;GPR55;IMMP2L;NAA10;NPEPPS;NTRK2;SUN1;TACR3;UBE3A;VDR
Hypoplasia of muscle	2.1152	AKT2;APOE;DICER1;PTPRD;TEAD1
Morphology of growth plate	2.1152	FOS;RUNX2;SIK3;TLE4;VDR
Development of pituitary gland	2.1152	CYP19A1;FGF10;GHRH;GHRHR;TCF7L2
Abnormal morphology of thorax	2.11014	ADORA1;APOE;BECN1;CCND2;CISD2;CYP19A1;DICER1;DMD;EPAS1;FADD;FGF10;FOS;FOXP1;FOXP2;FST;ITCH;KMT2E;Lefty1;LEPR;MAP3K1;MECOM;NCOR2;PAK1;PBX3;PDGFC;PFKM;POLB;PPARG;PPP3CA;PTPRD;RCAN1;RUNX2;SHH;SIK3;SLC40A1;SYK;TEAD1;TLE4;TRPC3;TWF1;TXNIP;VDR;XBP1;XRCC5;ZDHHC16
Quantity of lymphatic system cells	2.10679	ALDH2;AP1G1;APOE;ARID4B;ASCC3;CYP19A1;DICER1;DLK1;DNMT3A;ELK4;EOMES;FADD;FBXO11;FLT3;FOS;FOXP1;FOXP2;FUT4;ISM1;ITCH;ITGAE;KMT2A;KMT2E;LEPR;MAMLD1;MECOM;MFN2;MPZL2;MYSM1;NCOR2;PELI1;PPARG;RCAN1;RUNX2;SEMA4D;SHH;SPN;SSBP2;SYK;TFEB;TLE4;TNFSF18;TXNIP;USP22;USP38;VDR;XBP1;XRCC5
Transformation of blood cells	2.10568	FOXP1;MECOM;PBX3;PHF20L1;TRAPPC9;VPS13B;ZBTB16
Acute leukemia	2.10568	ALDH2;ARID4B;DICER1;EOMES;FLT3;MECOM;PBX3
Sleep disorders	2.09854	FOS;PER2;PTCHD1;SIK3
Enlargement of adipocytes	2.09854	DNMT3A;LEPR;MC3R;PPARG
Density of synapse	2.09854	C9orf72;CYP19A1;IQSEC3;NTRK2
Proliferation of glomerular cells	2.09854	APOE;ELMO1;MAGI2;PPP3CA
Hyperplasia of Leydig cells	2.09854	CNOT7;CYP19A1;FST;ZBTB16
Morphology of abdominopelvic fat	2.08884	APOE;CIDEC;EPAS1;GAS7;GPR55;LEPR;NAA10;SIK3;VDR
Coordination	2.08566	AGL;CACNA2D2;CCND2;COL6A3;DLG4;FADD;FOXP2;KCNE1;MID1;NCOA1;SUN1;SUN2;TRPC3;UBE3A;VDR
Cell survival of neurons	2.0846	PACS2;XBP1
Sarcopenia	2.0846	FADD;MFN2
Proliferation of adipoblasts	2.0846	AKT2;SHH
Expansion of innate-like lymphocytes	2.0846	EOMES;ZBTB16
Apoptosis of cerebellar granule cell	2.0846	CACNA2D2;NTRK2
Quantity of acetate	2.0846	ALDH2;PER2
Hypophosphatemic rickets	2.0846	DMP1;RCAN1
Mass of mammary gland	2.0846	CYP19A1;VDR
Segmentation of somites	2.0846	SFRP1;SFRP2
Synaptogenesis of brain cells	2.0846	CYP19A1;PTPRD
Ventricular fibrillation	2.0846	ENTPD1;NHLH2
Accumulation of foam cells	2.0846	APOE;ENTPD1
Desquamation of cells	2.0846	Gulo;NCOA1
Abnormal morphology of superior semicircular canal	2.0846	FGF10;SHH
Abnormal quantity of epinephrine	2.0846	MRAP2;UBE3A
Length of primary cilia	2.0846	TCF7L2;TULP3
Metabolism of insulin	2.0846	IDE;TCF7L2
S phase of fibroblast cell lines	2.07988	E2F3;FOS;SUN1;SUN2;TIAL1
Damage of renal tubule	2.07988	APOE;DICER1;FUT4;LEPR;TFEB
Development of body trunk	2.07469	ADAMTS16;AKT2;APOE;BECN1;C9orf72;CBX4;CCND2;CYP19A1;DICER1;DMD;DNMT3A;EOMES;EPAS1;FADD;FANCL;FGF10;FLT3;FOS;FOXP1;FOXP2;FST;GHRHR;GREB1L;GSK3A;GZF1;IMMP2L;ISM1;KMT2A;Lefty1;LEPR;MAP3K1;MECOM;MYOZ1;MYSM1;NCOA1;NCOR2;NHLH2;NTRK2;PCSK5;PDGFC;POLB;PPARG;PPP3CA;RSPO1;RUNX2;SFRP1;SHH;SIK3;SLC40A1;SYK;TEAD1;TENM4;TULP3;UBE3A;VDR;XBP1;YTHDC2;ZDHHC16
Morphogenesis of head	2.07366	BBS2;CELSR1;FGF10;FOXP2;FZD3;MAP3K1;MFN2;MYO6;MYO7A;POLB;RUNX2;SHH;TCF7L2;TULP3;VPS13B
Inhibition of cells	2.0716	FKBP5;LEPR;NTRK2;PHLPP1;USP22;VDR
Abnormal morphology of thoracic cavity	2.06198	ADORA1;APOE;BECN1;CCND2;CISD2;CYP19A1;DICER1;DMD;EPAS1;FADD;FGF10;FOS;FOXP1;FOXP2;ITCH;KMT2E;Lefty1;LEPR;MAP3K1;MECOM;NCOR2;PAK1;PBX3;PDGFC;PFKM;POLB;PPARG;PPP3CA;PTPRD;RCAN1;RUNX2;SHH;SLC40A1;SYK;TEAD1;TLE4;TRPC3;TWF1;TXNIP;VDR;XBP1;XRCC5;ZDHHC16
Abnormality of heart ventricle	2.06148	ADORA1;APOE;CCND2;DICER1;DMD;E2F3;EPAS1;FADD;FOXP1;Lefty1;MAP3K1;NCOR2;PBX3;PFKM;RCAN1;TEAD1;TXNIP;VDR;XBP1;ZDHHC16
Leukemia	2.05849	ALDH2;ARID4B;CTDSPL2;DICER1;EOMES;FLT3;INPP5A;MECOM;MSI2;PBX3;PHLPP1;PTPN14;PTPRD
Hyperplasia of pituitary gland	2.05601	CYP19A1;GHRH;TCF7L2
Quantity of phagosomes	2.05601	APOE;RAB28;RREB1
Quantity of FSH in blood	2.05601	NHLH2;NTRK2;TACR3
Abnormal morphology of olfactory epithelium	2.05601	BBS2;FST;SHH
Growth failure	2.05601	AP1G1;CACNA2D2;CISD2;CKB;DACT3;DLK1;DNMT3A;EHMT1;FADD;FOXP2;FST;GCLC;GHRH;Gulo;KMT2A;KMT2E;MAGI2;POLB;PPARG;RBMS1;SFRP1;SFRP2;SHH;STIM2;TEAD1;TIAL1;TLE4;UBE3A;USP22;VDR;XBP1;XRCC5
Enlargement of cells	2.05306	BECN1;CYP19A1;DEPDC5;DICER1;DMD;DNMT3A;EPAS1;FST;LEPR;MAGI2;MC3R;PPARG;PPP3CA;RUNX2;TWF1;VDR
Development of pathological cyst	2.05208	AKT2;BBS2;EPAS1;TULP3
Emotional behavior	2.05061	Adcy3;BBS2;CYP19A1;DICER1;DLG4;DLK1;EIF4G1;LEPR;NRXN1;NTRK2;PDXP;PENK;PTCHD1;SLC40A1;TACR3;TCF20;UBE3A;XRCC5
Myeloid or lymphoid neoplasm	2.04672	ARID4B;BECN1;CCND2;CTDSPL2;DICER1;E2F3;EOMES;FLT3;FOS;INPP5A;MECOM;MSI2;MTA3;NCAPH;NCOR2;PAK1;PBX3;PER2;PHLPP1;PPARG;PTP4A2;PTPN14;PTPRD;SGMS1;SIK1;SSBP2;TCF7L2;TWF1;UBE3A;XRCC5
Development of antigen presenting cells	2.04624	ADORA1;DICER1;DLK1;FADD;FLT3;FOS;KMT2A;NRXN1;RUNX2;SLC40A1;VDR;XBP1
Abnormal morphology of tibia	2.04335	MAMLD1;RUNX2;SHH;UBE2J1;VDR;ZBTB16
Abnormal morphology of gonad	2.04096	ACSL4;AKT2;BECN1;CNOT7;CYP19A1;DDHD1;E2F3;ELMO1;FANCL;FLT3;FOS;GSK3A;KMT2E;NCOA1;NHLH2;PRDM14;SUN1;TACR3;TIAL1;UBE2J1;VDR;VPS13B;ZBTB16
Abnormal morphology of body cavity	2.04096	ABCD3;ACSL4;ADORA1;AGL;AKT2;APOE;ARID4B;BECN1;BHMT;CCND2;CISD2;CYP19A1;DACT3;DEPDC5;DICER1;DLK1;DMD;E2F3;EPAS1;FADD;FANCL;FGF10;FOS;FOXP1;FOXP2;GSK3A;ITCH;KMT2E;Lefty1;LEPR;MAGI2;MAP3K1;MECOM;NCOA1;NCOR2;NHLH2;PAK1;PBX3;PCSK5;PDGFC;PFKM;POLB;PPARG;PPP3CA;PTPRD;RAB8A;RBMS1;RCAN1;RUNX2;SCARB2;SGMS1;SHH;SIK3;SLC3A1;SLC40A1;SSBP2;SUN1;SYK;TCF7L2;TEAD1;TFEB;THSD7A;TIAL1;TLE4;TRPC3;TWF1;TXNIP;VDR;XBP1;…
Proliferation of hematopoietic stem cells	2.03339	CCND2;FLT3;KMT2A;MECOM;PUM2;SFRP2;XRCC5
Lymphocyte homeostasis	2.03292	AKT2;DICER1;DNMT3A;ELK4;ENTPD1;EOMES;FADD;FLT3;FOXP1;GHRH;GHRHR;LEPR;MPZL2;MYSM1;PENK;PHLPP1;POLB;PPARG;PPP2R2A;PPP3CA;RUNX2;SHH;SLC40A1;SPN;STIM2;SYK;TFEB;USP15;USP38;XRCC5;ZBTB16
Modification of peptide	2.03198	DCLK2;DMD;GSK3A;PCSK5;SEMA4D;SFRP2;SYK;TNKS
Differentiation of neurons	2.01818	AKT2;BNIP2;DICER1;EIF4G1;EOMES;FST;GAS7;MBOAT7;MINAR2;MYO6;MYO7A;NCOA1;NCOR2;NRXN1;NTRK2;PLXNB2;POLB;PTPRD;SFRP1;SHH;TRAPPC9;TULP3
Accumulation of steroid	2.01592	APOE;ATP8B1;FOS;GSK3A;LEPR;VDR
Organization of chromatin	2.01592	ARID4B;HMGN1;MECOM;NUCKS1;SETD1A;ZNF462
Proliferation of neural stem cells	2.01144	APOE;EPAS1;KDM4C;MSI2;PPARG
Degeneration of epithelial tissue	2.01144	APOE;DICER1;KCNE1;NCOA1;XRCC5
Morphology of dendrites	2.01011	APOE;CACNA2D2;CHN1;DICER1;MAGI2;MYO6;PAK1
Nest building behavior	2.00789	Adcy3;CKB;NRXN1;UBE3A
Degeneration of spiral ganglion	2.00789	APOE;KCNE1;MYO7A;SCARB2
Gametogenesis	2.00568	AKAP9;ARID4B;C14orf39;CNOT7;CYP19A1;DMXL2;DND1;DNMT3A;FANCL;FNDC3A;FOS;FST;IMMP2L;KIAA0319L;KMT2E;NCOA1;NHLH2;NPEPPS;PRDM14;PTP4A2;TIAL1;UBE2J1;USP42;VDR;VPS13B;YTHDC2;ZBTB16
Resorption by osteoclasts	1.9914	ADORA1;FOS;GPR65
Degranulation of leukocyte cell lines	1.9914	PTP4A2;PTPN14;TRPA1
Clathrin mediated endocytosis	1.9914	MAGI2;MYL3;SYT1
Hyperplasia of smooth muscle	1.9914	APOE;PPARG;TRPC3
Secretion of molecule	1.98716	ADORA1;AKT2;APOE;ENTPD1;FST;GHRH;GHRHR;GPLD1;GRIK1;MAMLD1;MYO6;NRXN1;NTRK2;RSPO1;SYK;SYT1;TFEB;TXNIP
Growth of thymus gland	1.98716	EOMES;FGF10;PENK;SHH;SYK;XRCC5;ZBTB16
Quantity of vitamin	1.98716	APOE;DICER1;GSK3A;Gulo;PDXP;SIK3;VDR
Growth of embryonic tissue	1.98297	APOE;DLGAP4;EPAS1;FOXP1;FOXP2;FZD3;KDM4C;MSI2;NCOA1;NCOR2;PLXNB2;PPARG;RAB23;SETD1A;SHH;TCF7L2
Formation of skin	1.98297	AHDC1;AKT2;CCND2;CELSR1;DICER1;FGF10;FST;MYSM1;NCOR2;PPARG;PPP3CA;PUM2;SFRP2;SHH;SOX21;TCF7L2;VDR
Density of neurons	1.98297	APOE;C9orf72;CHN1;CYP19A1;DLG4;ENTPD1;IQSEC3;NTRK2;PAK1;UBE3A
Long-term potentiation of hippocampal CA1 region	1.97881	APOE;CD200;CYP19A1;GRIK1;PTPRD
Gluconeogenesis	1.97062	LEPR;MFN2;PC;PER2;PPARG;SIK1;TCF7L2;TXNIP
Formation of telencephalon	1.96658	BBS2;DMXL2;EOMES;HERC1;KIF21B;NCOR2;PAK1;PLXNB2;PPARG;PPP3CA;SHH
Abnormality of limb	1.96658	APOE;DMP1;ELMO1;FGF10;FOS;FST;MAMLD1;MC3R;MYOZ1;POLB;RUNX2;SEMA4D;SFRP1;SFRP2;SHH;SYK;UBE2J1;VDR;ZBTB16
Abnormal morphology of cranial nerve ganglion	1.96658	FGF10;MECOM;NTRK2;SHH
Formation of autophagosomes	1.96658	BECN1;SNAP47;STX16;TIAL1
Abnormal morphology of molecular layer of cerebellum	1.96658	CCND2;FOXP2;SUN1;SUN2
Synthesis of carbohydrate	1.96257	AKT2;APOE;CHSY3;FOXP1;Gulo;NFYA;PAK1;PC;PDIA6;PER2;PIGF;PITPNM1;PPARG;SIK3;TCF7L2;XBP1
Abnormal morphology of adipocytes	1.96257	AKT2;CIDEC;DNMT3A;LEPR;MC3R;PPARG
Arrest in differentiation of cells	1.96257	DICER1;DLK1;FOXP1;SHH;SYK;XRCC5
Apoptosis of stem cells	1.96257	DNMT3A;EPAS1;MAP3K1;MYSM1;NFYA;SFRP2
Development of epithelial cells	1.95861	AKAP9;CYP19A1;DICER1;EPB41L5;FGF10;FNDC3A;MAP3K1;RNASE10;SHH
Abnormality of peripheral ganglia	1.95861	APOE;EPAS1;FGF10;KCNE1;MECOM;MYO7A;NTRK2;SCARB2;SHH
Localization of protein	1.95468	AKAP9;AKT2;AP1AR;APOE;BBS2;C9orf72;CD200;DCLK2;DLG4;DMD;IMMP2L;MYO7A;NBEA;NRXN1;PCM1;RAB8A;SEC23A;SHH;SIK3;SPG11;STAG3;TULP3
Quantity of hematopoietic progenitor cells	1.95078	ALDH2;APOE;ARID4B;CCND2;DLK1;DNMT3A;ELK4;EPAS1;FADD;FLT3;FOS;KMT2A;KMT2E;MECOM;MYSM1;NCOR2;PER2;PFKM;RCAN1;RUNX2;SHH;SLC40A1;SSBP2;SYK;TLE4;XRCC5;ZBTB16
Formation of hair follicle	1.95078	CELSR1;DICER1;FGF10;FST;MYSM1;PUM2;SHH;SOX21
Quantity of bone cells	1.94692	CYP19A1;DICER1;FLT3;FOS;GPR55;HERC1;PER2;PHLPP1;PPARG;RUNX2;SLC40A1;VDR
Synthesis of nucleotide	1.94692	Adcy3;ALDH2;AMPD3;GHRH;GHRHR;GMPS;GPR65;MFN2;MRAP2;SGMS1;SLC40A1;VDR
Size of islets of Langerhans	1.94692	AKT2;CCND2;DGKD;TCF7L2;VDR
Congenital anomaly of testis	1.94692	CNOT7;CYP19A1;E2F3;NCOA1;NHLH2
Osteomalacia	1.94692	DMP1;VDR
Quantity of brown adipocytes	1.94692	MC3R;PPARG
Assembly of presynaptic membrane	1.94692	NRXN1;PTPRD
Respiration of fibroblasts	1.94692	FST;MFN2
Invasion of blood vessel	1.94692	DMP1;RUNX2
Catabolism of sterol	1.94692	APOE;VDR
Abnormal morphology of dilated esophagus	1.94692	FOXP1;FOXP2
Respiration of adipocytes	1.94692	ALDH2;APOE
Exit from cell cycle progression of neuronal progenitor cells	1.94692	DICER1;E2F3
Width of growth plate	1.94692	FOS;RUNX2
Hypoplasia of skeletal muscle	1.94692	DICER1;PTPRD
Ossification of skeleton	1.94692	PCSK5;RUNX2
Morphogenesis of hindgut	1.94692	SHH;TCF7L2
Proliferation of radial glial progenitor cell	1.94692	TCF7L2;TULP3
Synaptogenesis of neurons	1.94692	CYP19A1;PTPRD
Severe diabetes mellitus	1.94692	AKT2;LEPR
Amnesia	1.94692	ADORA1;GHRH
Protection of kidney	1.94692	ADORA1;ALDH2
Quantity of endocrine cells	1.9431	AKT2;DGKD;DLK1;FGF10;FST;GHRH;LEPR;SHH;SLC30A7
Size of heart	1.9431	APOE;BECN1;GSK3A;MAP3K1;PPP3CA;SLC40A1;TFEB;TRPA1;ZDHHC16
Hepatomegaly	1.9431	ABCD3;AGL;ARID4B;CYP19A1;DEPDC5;DLK1;PPARG
Morphology of heart	1.9393	APOE;BECN1;FADD;FOXP1;GSK3A;LEPR;MAP3K1;PFKM;PPARG;PPP3CA;RCAN1;SLC40A1;TFEB;TRPA1;VDR;ZDHHC16
Abnormal morphology of internal genitalia	1.9393	ACSL4;AKT2;ARID4B;BECN1;CNOT7;CYP19A1;E2F3;ELMO1;FANCL;FGF10;FLT3;FOS;KMT2E;NCOA1;NHLH2;RBMS1;SUN1;TACR3;TIAL1;UBE2J1;VDR;VPS13B;ZBTB16
Hyperphagia	1.93554	Adcy3;BBS2;LEPR;MRAP2;NHLH2;PPARG
Secretion of hormone	1.93554	FST;GHRH;GHRHR;MAMLD1;RSPO1;TFEB
Abnormal morphology of limb bone	1.93181	DMP1;FGF10;MAMLD1;MC3R;RUNX2;SFRP2;SHH;UBE2J1;VDR;ZBTB16
Lymphoreticular neoplasm	1.93181	ARID4B;BECN1;CCND2;DICER1;E2F3;EOMES;FLT3;FOS;MECOM;MSI2;NCAPH;NCOR2;PAK1;PBX3;PER2;PPARG;PTP4A2;SGMS1;SIK1;SSBP2;TCF7L2;TWF1;UBE3A;XRCC5
Abnormal morphology of cardiovascular system	1.93181	ADORA1;APOE;ARID4B;BECN1;CCND2;CISD2;CYP19A1;DICER1;DMD;EPAS1;FADD;FGF10;FOXP1;Gulo;ITCH;Lefty1;LEPR;MAP3K1;MECOM;NCOR2;PAK1;PBX3;PDGFC;PEAK1;PER2;PFKM;PPARG;PPP3CA;RCAN1;SHH;SLC40A1;SYK;TEAD1;TRPC3;TWF1;TXNIP;VDR;XBP1;ZDHHC16
Degeneration of hair cells in cochlea	1.92812	KCNE1;MINAR2;MYO7A
Skin wound	1.92812	LEPR;MAP3K1;TRPA1
Quantity of common lymphoid progenitor cells	1.92812	ALDH2;FADD;MYSM1
Concentration of docosahexaenoic acid	1.92812	ELOVL5;SLC30A7;SLC40A1
Necrosis	1.92445	ACSL4;ADORA1;AKT2;ALDH2;APOE;BECN1;CACNA2D2;CCND2;CD200;COL6A3;CYP19A1;DICER1;DLG4;DMD;DMP1;E2F3;EIF4G1;ENTPD1;EPAS1;FADD;FBXO11;FLT3;FOS;FOXP1;GAS7;GHRH;GPR65;GSK3A;HSPBAP1;INPP5A;IRAK2;ISM1;KCNB1;KMT2A;MAGI2;MAP3K1;MBOAT7;MECOM;MFN2;MINAR2;MRAS;MYO7A;MYSM1;NFYA;NTRK2;PACS2;PAK1;PDCD6IP;PDGFC;PELI1;PFKM;PHF5A;PLXNB2;POLB;PPARG;PPP3CA;RCAN1;RREB1;RSPO1;SFRP1;SFRP2;SGMS1;SHH;SPG11;SPN;SUN1;SUN2;SY…
Metabolism of glycogen	1.92445	AGL;LEPR;PFKM;TCF7L2
Adult-onset obesity	1.92445	CIDEC;LEPR;NHLH2;NPY5R
Extracranial solid tumor	1.92082	ABLIM1;ACSL4;AKT2;ALDH2;BECN1;BHMT;CBX4;CD200;CISD2;COL6A3;CYP19A1;DICER1;DNMT3A;E2F3;ELK4;ENTPD1;EPAS1;FAM120A;FOS;FOXP2;FST;FUT4;GAS7;GHRHR;HMGN1;KMT2A;LEPR;LETMD1;MFN2;MLLT3;MSI2;NPEPPS;OSBPL3;PAK1;PDGFC;PER2;PHF20L1;PLXNB2;POLB;PPARG;PTP4A2;PUM2;RRBP1;RSPO1;RUNX2;SCARB2;SETD1A;SFRP1;SHH;SLC40A1;SSBP2;SYK;TFEB;TRIM37;TXNIP;USP12;VDR;XBP1;XRCC5
Memory	1.92082	Adcy3;APOE;CCND2;CYP19A1;DICER1;EHMT1;KMT2A;LEPR;NTRK2;PCM1;PDXP;PPP3CA;PTCHD1;RCAN1;SPG11;TCF20;VPS13B
Remodeling of bone	1.92082	ADORA1;CYP19A1;DICER1;DLK1;FOS;GPR65;LEPR;NCOA1;SHH;SYK;VDR
Size of animal	1.92082	DGKD;DNMT3A;FADD;FGF10;FOS;FST;NPEPPS;PCSK5;POLB;PPP3CA;RUNX2;SHH
Anxiety	1.92082	ADORA1;APOE;DICER1;DLG4;DLK1;EHMT1;FOS;KMT2A;NPEPPS;NTRK2;PAK1;PDXP;PENK;RCAN1;TCF20
Morphogenesis of skin	1.91364	AHDC1;DICER1;FGF10;FST;SHH
Function of rodents	1.89963	BECN1;DMD;MCU;SFRP2;SLC40A1;SUN1;TRPC3
S phase	1.89279	CCND2;E2F3;FOS;KDM4C;SUN1;SUN2;TIAL1;XRCC5
Myogenesis of skeletal muscle	1.89279	APOE;BECN1;DMD;FOXP1;FOXP2;MYOZ1;SHH;TCF7L2
Abnormality of peripheral nervous system	1.89279	APOE;CYP19A1;EPAS1;FGF10;HMGN1;KCNE1;MECOM;MYO7A;NHLH2;NTRK2;SCARB2;SHH
Quantity of male germ cells	1.88941	CNOT7;CYP19A1;ENTPD1;FANCL;FOS;NHLH2;SUN1;UBE2J1;VDR
Infertility	1.88941	BBS2;CCND2;CNOT7;CYP19A1;DICER1;DMD;E2F3;FANCL;FST;GSK3A;IMMP2L;KMT2E;NHLH2;NPEPPS;NTRK2;PRDM14;SUN1;TIAL1;UBE2J1;VDR;VPS13B
Quantity of mononuclear leukocytes	1.88273	AP1G1;APOE;ARID4B;ASCC3;CYP19A1;DICER1;DLK1;DMD;DNMT3A;ELK4;EOMES;FADD;FBXO11;FLT3;FOS;FOXP1;FOXP2;FUT4;ISM1;ITCH;ITGAE;KMT2E;LEPR;MAMLD1;MCU;MFN2;MPZL2;MYSM1;NCOR2;PELI1;PPARG;RUNX2;SEMA4D;SHH;SLC29A3;SPN;SSBP2;SYK;TFEB;TLE4;TNFSF18;TXNIP;USP38;VDR;XBP1;XRCC5
Morphogenesis of epithelial cells	1.88273	EPB41L5;FGF10;MAP3K1;RNASE10
Cell death of cerebellar cortex cells	1.88273	CACNA2D2;DICER1;INPP5A;NTRK2
Percentage body fat	1.87615	AKT2;GSK3A;LEPR;MC3R;MRAP2;NHLH2;SFRP1
Density of dendritic spines	1.87615	APOE;CHN1;CYP19A1;DLG4;ENTPD1;PAK1;UBE3A
Alzheimer disease	1.87615	APOE;ATL2;FKBP5;Ifitm1;PAK1;SYT1;XBP1;ZBTB16
Mass of endocrine gland	1.87615	AKT2;CCND2;CYP19A1;GHRH;LEPR;PPARG;PPP3CA;TXNIP
Metabolism of peptide	1.8729	DCLK2;DMD;GCLC;GSK3A;PCSK5;SEMA4D;SFRP2;SYK;TNKS
Adipogenesis	1.86967	AKT2;E2F3;NCOR2;PPARG;PUM2;SHH;TCF7L2;TULP3;VDR;XBP1
Transport of molecule	1.86967	ABCD3;ADORA1;AKT2;AP1G1;AP4E1;APOE;ATP6V0B;ATP8B1;CTDSPL2;ENTPD1;EPAS1;EXOC3;FST;GHRH;GHRHR;GPLD1;GRIK1;KCNB1;KCNE1;MAMLD1;MCU;MYO6;MYO7A;NRXN1;NTRK2;PER2;PPARG;PPP3CA;PXK;RSPO1;SCARB2;SEC23A;SELENOK;SHH;SLC29A3;SLC30A7;SLC3A1;SLC40A1;SLC7A7;SPG11;SPNS1;STX16;SYK;SYT1;TFEB;TRPA1;TSPAN13;TXNIP;VDR;ZNF202
Length of cilia	1.86646	FST;TCF7L2;TULP3
Quantity of dendrites	1.86646	APOE;MYO6;PAK1
Differentiation of lymphohematopoietic progenitor cells	1.86646	DLK1;FLT3;SHH
Lack of hair follicle	1.86646	AKT2;PTPRD;SHH
Size of somites	1.86646	SFRP1;SFRP2;SHH
Metaplasia of epithelial tissue	1.86646	ADORA1;CYP19A1;PPARG
Morphology of body cavity	1.86012	AKT2;APOE;BBS2;BECN1;BHMT;CCND2;CYP19A1;DGKD;DICER1;ELMO1;FADD;FOS;FOXP1;FOXP2;FST;GHRH;GSK3A;IMMP2L;LEPR;MAP3K1;NTRK2;PFKM;PPARG;PPP3CA;RCAN1;SHH;SIK3;SLC40A1;SPN;TACR3;TCF7L2;TFEB;TRPA1;TULP3;TXNIP;UBE3A;VDR;XBP1;ZDHHC16
Mass of brain	1.86012	Adcy3;AKT2;CKB;LEPR;PPP3CA;SUN1
Diastolic pressure	1.86012	APOE;CYP19A1;EPAS1;LEPR;PPARG;VDR
Malignant solid tumor	1.85699	ABLIM1;ACSL4;AKT2;ALDH2;ARID4B;BECN1;BHMT;CCND2;CD200;CELSR1;DICER1;DLK1;DNMT3A;E2F3;ENTPD1;EPAS1;EPC1;FAM120A;FOS;FUT4;GAS7;KMT2A;LETMD1;MFN2;MLLT3;MSI2;NCAPH;NCOR2;NPEPPS;NTRK2;OSBPL3;PAK1;PDGFC;PER2;PHF20L1;PLXNB2;PPARG;PTP4A2;PUM2;RCAN1;RRBP1;SCARB2;SFRP1;SGMS1;SHH;SIK1;SLC40A1;SSBP2;SYK;TCF7L2;TRIM37;TWF1;TXNIP;UBE3A;USP12;VDR;XRCC5
Shape change of neurites	1.85387	Adcy3;APOE;AUTS2;CELSR1;CHN1;CYP19A1;DICER1;DLG4;ENTPD1;FOS;MAGI2;MID1;NTRK2;PAK1;TMEM108;UBE3A
Formation of brain cells	1.85387	CYP19A1;FGF10;FOXP2;PTPRD;SHH
Lifespan of organism	1.85387	AKT2;APOE;BECN1;CACNA2D2;DICER1;DMD;E2F3;FADD;FST;GHRHR;KCNAB2;PPP3CA
X-linked skeletal myopathy	1.84466	BECN1;MID1;SNAP29;TFEB
Gait disturbance	1.84164	AGL;APOE;CHN1;DICER1;PTCHD1;SUN1;SUN2;TRPC3;UBE3A;VDR
Asthenozoospermia	1.83863	Adcy3;CYP19A1;DDHD1;GSK3A;KMT2E;UBE2J1;VDR;ZBTB16
Cell viability of fibroblasts	1.83565	AKT2;FOS;MAP3K1;PER2;USP22;XRCC5
Quantity of anion	1.83565	ALDH2;APOE;DMP1;KCNE1;PER2;VDR
Morphology of limb bone	1.83565	AUTS2;GHRHR;P3H1;PHLPP1;RUNX2;ZBTB16
Transport of protein	1.83565	AP1G1;AP4E1;CTDSPL2;MYO7A;PPP3CA;SEC23A;SELENOK;SHH;SPG11;SYK;TXNIP
Quantity of gonadal tumor	1.82681	CYP19A1;RSPO1
Morphology of mitochondrial cristae	1.82681	LEPR;PPARG
Proliferation of germinal center B lymphocytes	1.82681	DICER1;SHH
Ossification of limb	1.82681	ELMO1;PCSK5
Amyloid load of hippocampus	1.82681	APOE;TFEB
Formation of aberrant crypt foci	1.82681	FOS;POLB
Nucleation of filaments	1.82681	AKAP9;APOE
Depletion of DNA	1.82681	MFN2;PDSS2
Accumulation of bile acids and salt derivative	1.82681	ATP8B1;VDR
Autophagy of kidney cells	1.82681	ALDH2;BECN1
Abnormality of vestibulocochlear nerve	1.82391	APOE;KCNE1;MYO7A;NTRK2;SCARB2
Abdominal neoplasm	1.81816	ABLIM1;ACSL4;AKT2;ALDH2;BECN1;BHMT;CD200;COL6A3;ELK4;EPAS1;FAM120A;FOS;FOXP2;FUT4;GHRHR;HMGN1;MFN2;MLLT3;MSI2;OSBPL3;PDGFC;PHF20L1;PLXNB2;POLB;PPARG;PTP4A2;PUM2;RSPO1;SCARB2;SETD1A;SSBP2;SYK;TFEB;TXNIP;VDR;XBP1;XRCC5
Formation of spleen	1.81531	DICER1;FADD;FGF10;FLT3;KMT2A;POLB;SLC40A1
Albuminuria	1.81248	ELMO1;LEPR;MAGI2;SCARB2;THSD7A;TXNIP
Quantity of lymphoid cells	1.81248	ALDH2;AP1G1;APOE;ARID4B;ASCC3;CYP19A1;DICER1;DLK1;DNMT3A;ELK4;EOMES;FADD;FBXO11;FLT3;FOS;FOXP1;FOXP2;FUT4;ISM1;ITCH;ITGAE;KMT2E;LEPR;MAMLD1;MFN2;MPZL2;MYSM1;NCOR2;PELI1;PPARG;RUNX2;SEMA4D;SHH;SPN;SSBP2;SYK;TFEB;TLE4;TNFSF18;TXNIP;USP38;VDR;XBP1;XRCC5
Hypophosphatemia	1.81248	DMP1;RCAN1;VDR
Quantity of lysosome	1.81248	APOE;RREB1;TFEB
Maturation of epithelial cells	1.81248	KCNE1;NCOR2;XBP1
Scotopic a-wave response	1.81248	DICER1;IQCB1;RAB28
Atherosclerosis of aortic root	1.81248	APOE;DENND5B;VDR
Progressive muscular dystrophy	1.80688	BECN1;DMD;SNAP29;TFEB
Autophagy of tumor cell lines	1.80688	AKT2;BECN1;PACSIN2;XBP1
Quantity of hair follicle	1.80688	AKT2;APOE;CISD2;FGF10
Fertility	1.8041	ACSL4;Adcy3;ARID4B;CAMSAP3;CYP19A1;DDHD1;DICER1;ENTPD1;FST;KMT2E;LEPR;NHLH2;PER2;PEX3;PPP3CA;RCAN1;RSPO1;SIK3;TACR3;UBE3A;USP42;VDR
Synthesis of reactive oxygen species	1.80134	AKT2;ALDH2;APOE;BECN1;CYBA;DMD;EPAS1;FLT3;LEPR;MFN2;PDSS2;PPARG;SHH;SYK;TNFAIP1;TXNIP;VDR;XBP1
Mediastinal lesion	1.80134	ADORA1;APOE;BECN1;DICER1;DMD;E2F3;ENTPD1;GSK3A;PAK1;PDGFC;PELI1;PPP3CA;PTP4A2;SSBP2;TEAD1;TFEB;TRPA1;VDR
Abnormal morphology of heart	1.79588	ADORA1;APOE;BECN1;CCND2;CISD2;CYP19A1;DICER1;DMD;EPAS1;FADD;FOXP1;ITCH;Lefty1;LEPR;MAP3K1;MECOM;NCOR2;PAK1;PBX3;PDGFC;PFKM;PPARG;PPP3CA;RCAN1;SHH;SLC40A1;TEAD1;TRPC3;TWF1;TXNIP;VDR;XBP1;ZDHHC16
Metabolism of acylglycerol	1.79317	APOE;BHMT;DGKD;GPLD1;PPARG;SIK1;TCF7L2
Maintenance of cells	1.78516	BBS2;DICER1;EOMES;IQCB1;KDM4C;PRDM14;SETD1A;SHH
Formation of epidermis	1.77989	CELSR1;DICER1;FGF10;FST;MYSM1;NCOR2;PPP3CA;PUM2;SHH;SOX21
Non-central nervous system malignant neoplasm	1.77989	ABLIM1;ACSL4;AKT2;ALDH2;ARID4B;BECN1;BHMT;CD200;DICER1;DNMT3A;E2F3;ENTPD1;EOMES;EPAS1;FAM120A;FLT3;FOS;FUT4;GAS7;LETMD1;MECOM;MFN2;MLLT3;MSI2;NPEPPS;OSBPL3;PAK1;PBX3;PDGFC;PHF20L1;PLXNB2;PPARG;PTP4A2;PUM2;RRBP1;SCARB2;SLC40A1;SSBP2;SYK;TRIM37;TXNIP;USP12;VDR
Formation of lymphoid organ	1.77728	AKT2;BECN1;CBX4;DICER1;EOMES;FADD;FGF10;FLT3;KMT2A;MYSM1;POLB;SEMA4D;SHH;SLC40A1;SYK
Neurodegeneration of outer hair cells	1.76955	APOE;MYO7A;SCARB2;SUN1
Development of joint	1.76955	EHMT1;ELMO1;RUNX2;SHH
Quantity of myofiber	1.76955	FST;MSI2;PPP3CA;RCAN1
Morphology of placenta	1.76955	APOE;FOS;MECOM;NCOA1;PPARG
Mean corpuscular volume	1.76955	AMPD3;MYSM1;SLC25A21;SLC40A1;TRPC3
Morphology of neurons	1.767	APOE;BECN1;CACNA2D2;CHN1;DICER1;FOS;MAGI2;MYO6;NTRK2;PAK1;RAB8A;RCAN1;TENM4
Influx of Ca2+	1.767	APOE;MCU;NTRK2;PAK1;SPG11;STIM2;TRPA1;TRPC3
Cancer	1.75945	ABLIM1;ACSL4;ADPGK;AKT2;ALDH2;AMFR;ARID4B;BECN1;BHMT;CCND2;CD200;CELSR1;CTDSPL2;CYBA;DICER1;DLK1;DNMT3A;E2F3;ELOVL5;ENTPD1;EOMES;EPAS1;EPB41L5;EPC1;FAM120A;FLT3;FNBP1L;FOS;FOXP1;FUT4;GAS7;HERC3;HMGN1;INPP5A;KMT2A;LEPR;LETMD1;MECOM;MFN2;MLLT3;MSI2;MTA3;NAA10;NCAPH;NCOR2;NPEPPS;NSD3;NTRK2;NUCKS1;OSBPL3;PAK1;PBX3;PDGFC;PER2;PHF20L1;PHF5A;PHLPP1;PLXNB2;PPARG;PPP2R5C;PTP4A2;PTPN14;PTPRD;PUM2;RCAN1;RRB…
Inhibition of regulatory T lymphocytes	1.75945	LEPR;PHLPP1;USP22
Accumulation of mitochondria	1.75945	APOE;SNAP47;STX16
Formation of Sertoli cells	1.75945	AKAP9;CYP19A1;FNDC3A
Secretion of amino acids	1.75945	GRIK1;MYO6;NTRK2
Metaplasia of exocrine gland	1.75945	ADORA1;PAK1;PPARG
Abnormal morphology of external genitalia	1.75945	CYP19A1;NHLH2;PER2
Apoptosis of hematopoietic stem cells	1.75945	EPAS1;MYSM1;NFYA
Proliferation of follicular B lymphocytes	1.75945	DICER1;ITCH;SHH
Neoplasia of cells	1.75696	ABLIM1;AKT2;AMFR;ARID4B;BECN1;CCND2;CD200;CNOT7;CTDSPL2;CYBA;DCUN1D3;DICER1;DLK1;E2F3;ELOVL5;ENTPD1;EOMES;EPAS1;EPB41L5;FADD;FBXO11;FLT3;FNBP1L;FOS;FOXP1;HERC3;INPP5A;LEPR;MECOM;MSI2;MTA3;NCAPH;NCOR2;NTRK2;NUCKS1;PAK1;PBX3;PC;PER2;PHLPP1;PLXNB2;POLB;PPARG;PPP2R5C;PTP4A2;PTPN14;PTPRD;SEMA4D;SGMS1;SIK1;SLC40A1;SPN;SSBP2;SYK;TCF7L2;THOC1;TWF1;UBE2J1;UBE3A;USP12;XRCC5;ZBTB16
Cell movement	1.74715	ACSL4;Adcy3;ADORA1;AKT2;ALDH2;AMFR;APOE;AUTS2;BECN1;CAMK1D;CD200;CKB;CYP19A1;DDHD1;DICER1;DLGAP4;DLK1;DMD;DNMT3A;E2F3;ELMO1;EOMES;EPAS1;EPB41L5;ERAP1;FGF10;FNBP1L;FOS;FOXP1;FST;FUT4;GPR65;ISM1;ITCH;ITGAE;KIAA0319L;KLHL22;Lefty1;LEPR;LPP;MAP3K1;MBOAT7;MCU;MID1;MRAS;MYSM1;NHLH2;NTRK2;PACSIN2;PAK1;PCM1;PELI1;PER2;PIGF;PLXNB2;POLB;PPARG;PPP2R5C;PTPN14;RCAN1;RIC8A;RUNX2;SELENOK;SEMA4D;SFRP1;SFRP2;SHH;…
Non rhabdoid tumor	1.74715	ALDH2;ARID4B;BECN1;BHMT;CCND2;CELSR1;CTDSPL2;DICER1;E2F3;EOMES;FLT3;FOS;GHRH;GSK3A;HMGN1;INPP5A;MECOM;MSI2;MTA3;MYH1;NCAPH;NCOR2;PAK1;PBX3;PER2;PHLPP1;PLXNB2;PPARG;PTP4A2;PTPN14;PTPRD;SEMA4D;SFRP1;SGMS1;SHH;SIK1;SSBP2;TCF7L2;TWF1;UBE3A;XRCC5;ZBTB16
Organ Degeneration	1.74473	APOE;BBS2;BECN1;CACNA2D2;CNOT7;DICER1;DMD;EPAS1;FST;GRIK1;KCNE1;MSI2;MYO7A;NCOA1;NHLH2;NTRK2;PFKM;RAB28;RLBP1;SCARB2;SUN1;TXNIP;XRCC5;ZBTB16
Proliferation of neural stem or precursor cells	1.74473	APOE;DLGAP4;EPAS1;KDM4C;MSI2;NCOR2;PPARG;SETD1A;SHH
Development of B lymphocytes	1.74473	AKT2;DICER1;FLT3;FOS;MYSM1;PPARG;SYK;XBP1;XRCC5
Oligozoospermia	1.74473	CCND2;CNOT7;CYP19A1;DDHD1;GSK3A;UBE3A;VDR;VPS13B;ZBTB16
Proliferation of progenitor cells	1.74473	AKT2;CCND2;E2F3;EOMES;FADD;FLT3;KMT2A;MECOM;PENK;PLXNB2;PUM2;RAB23;SFRP2;SHH;SYK;XRCC5;ZBTB16
Abnormal morphology of long bones	1.73993	DMP1;FOS;SHH;SIK3;VDR
Length of long bones	1.73993	DMP1;FOS;RUNX2;SFRP2;SIK3
Damage of genitourinary system	1.73993	ADORA1;ALDH2;APOE;DICER1;FOS;FUT4;LEPR;PPARG;SHH;TFEB;TXNIP;VDR
Hyperplasia of tissue	1.73993	APOE;CCND2;CNOT7;CYP19A1;FST;LEPR;NCOA1;PER2;PPARG;SHH;TRPC3;ZBTB16
Metabolism of reactive oxygen species	1.73518	AKT2;ALDH2;APOE;BECN1;CYBA;DMD;EPAS1;FLT3;IMMP2L;LEPR;MFN2;PDSS2;PPARG;SHH;SYK;TNFAIP1;TXNIP;VDR;XBP1
Morphogenesis of forelimb	1.73518	MECOM;RUNX2;SHH;ZBTB16
Quantity of alkaline phosphatase in blood	1.73518	AGL;NCOA1;SIK3;VDR
Quantity of long-term hematopoietic stem cells	1.73518	ALDH2;FADD;MECOM;ZBTB16
Cell viability of embryonic cells	1.73518	DICER1;EHMT1;SHH;XRCC5
Hypoplasia of testis	1.73518	CNOT7;E2F3;NCOA1;NHLH2
Cell viability of connective tissue cells	1.73518	AKT2;FOS;MAP3K1;PER2;PPARG;USP22;XRCC5
Phosphorylation of peptide	1.73518	DCLK2;DMD;GSK3A;SEMA4D;SFRP2;SYK;TNKS
Migration of neural cells	1.73283	AUTS2;CKB;DLGAP4;E2F3;EOMES;ITCH;KIAA0319L;MRAS;NHLH2;NTRK2;PCM1;PLXNB2;RIC8A;SEMA4D
Hypoplasia of labyrinthine zone of placenta	1.72584	DLK1;PPARG
Primary hypertension	1.72584	EPAS1;PPARG
Quantity of type IIa myofibers	1.72584	FST;MSI2
Abnormal energy balance	1.72584	FOXP2;SIK3
Arrest in S phase of embryonic cell lines	1.72584	SUN1;SUN2
Quantity of Leydig cells	1.72584	CISD2;CYP19A1
Lack of semicircular canal	1.72584	FGF10;SHH
Quantity of retinal rods	1.72584	BBS2;FOS
Systole of left ventricle	1.72584	SLC40A1;TRPA1
Adipogenesis of fibroblasts	1.72584	E2F3;PPARG
Efflux of phospholipid	1.72584	APOE;SPNS1
Abnormal morphology of ampullary crest	1.72584	FGF10;KCNE1
Cell death of embryo	1.72584	FADD;G2E3
Metabolism of androgen	1.72584	CYP19A1;SHH
G0 phase of blood cells	1.72584	FADD;FOS
Expansion of LSK cells	1.72584	FLT3;PUM2
Clonal expansion of fibroblast cell lines	1.72584	DLK1;RUNX2
Autophagy of cells	1.72125	AKT2;ALDH2;BECN1;C9orf72;CISD2;GSK3A;HERC1;MFN2;PACSIN2;PDCD6IP;PPARG;TNFAIP1;XBP1
Internalization of protein	1.72125	PPP3CA;SHH;SPG11;SYK;SYT1;TXNIP
Length of absolute anatomical region	1.7167	AUTS2;FST;GHRHR;NHLH2;P3H1;PHLPP1;VDR
Cell viability	1.71444	ACSL4;AKT2;AMFR;BECN1;DICER1;E2F3;EHMT1;FLT3;FOS;FOXP1;GHRH;GPR65;Gulo;HMGN1;MAP3K1;MYO7A;NTRK2;PACS2;PAK1;PER2;POLB;PPARG;PPP3CA;RUNX2;SFRP2;SHH;SPN;SYK;THOC1;USP22;XBP1;XRCC5
Generation of reactive oxygen species	1.71444	APOE;BECN1;EPAS1;LEPR;SYK;TXNIP;VDR;XBP1
Degeneration of cochlea	1.71444	APOE;KCNE1;MYO7A;SCARB2;SUN1
Progressive myopathy	1.71444	BECN1;DICER1;DMD;SNAP29;TFEB
Receptor-mediated endocytosis	1.71444	MAGI2;MYL3;SCARB2;SYT1;TMEM108
Differentiation of hematopoietic progenitor cells	1.7122	DLK1;EPAS1;EXTL1;FADD;FLT3;FOXP1;KCNAB2;KMT2A;Krt75;MTURN;NFYA;NRXN1;RUNX2;SHH;SYK;TIFAB;VDR;XRCC5
Proliferation of neuronal cells	1.70997	APOE;CELSR1;CHN1;CYP19A1;DLG4;FZD3;GAS7;GHRH;HDGFL3;MID1;NTRK2;PAK1;PLXNB2;PPARG;PTP4A2;SHH;SYK;TRPC3;UBE3A
Formation of hair	1.70774	FST;SHH;VDR
Development of nose	1.70774	Adcy3;PCSK5;SHH
Autophagy of neurons	1.70774	BECN1;C9orf72;XBP1
Apoptosis of photoreceptors	1.70774	AKT2;CD200;FOS
Excision repair of DNA	1.70774	FOS;HMGN1;POLB
Abnormal morphology of testis	1.70553	AKT2;CNOT7;CYP19A1;ELMO1;FANCL;FLT3;FOS;KMT2E;NCOA1;NHLH2;SUN1;TACR3;TIAL1;UBE2J1;VDR;VPS13B;ZBTB16
Morphology of testis	1.70333	AKT2;APOE;CCND2;CIDEC;CISD2;CNOT7;CYP19A1;DDHD1;FST;GPR55;NAA10;NPEPPS;SUN1;TACR3;UBE3A;VDR
Abnormal bone density	1.70333	AKT2;DICER1;DLK1;FADD;FOS;HERC1;NCOA1;PPP3CA;RUNX2;SEMA4D;XRCC5
Pathological dilation of abdominal aorta	1.70115	ALDH2;APOE;RCAN1;SPN
Polyubiquitination of protein	1.70115	G2E3;ITCH;PELI1;UBE4A
Dendritic growth/branching	1.69897	APOE;AUTS2;CELSR1;CHN1;CYP19A1;DICER1;DLG4;ENTPD1;MAGI2;NTRK2;PAK1;TMEM108;UBE3A
Injury of kidney	1.69897	ADORA1;ALDH2;DICER1;FOS;FUT4;LEPR;SHH;TFEB;TXNIP
Thymic hypoplasia	1.6968	CACNA2D2;CBX4;KMT2E;SSBP2;TLE4;VDR;XRCC5
Morphology of beta islet cells	1.6968	AKT2;CCND2;PPARG;PPP3CA;TCF7L2;TXNIP;VDR
Size of embryo	1.6925	BECN1;DICER1;EPB41L5;FADD;FOXP1;FOXP2;MECOM;MFN2;RBMS1;SFRP1;SFRP2;SHH;SLC40A1;TEAD1;TIAL1;TNKS;USP22;XBP1;ZDHHC16
Branching of mammary gland	1.68825	FGF10;LEPR;UBE3A;USP22;VDR
Mass of genital organ	1.68613	AKT2;APOE;CCND2;CIDEC;CISD2;CNOT7;CYP19A1;DDHD1;GHRH;GPR55;IMMP2L;NAA10;SUN1;TACR3;UBE3A;VDR
Hyperplasia of secretory structure	1.68194	CNOT7;CYP19A1;FOS;FST;GHRH;PAK1;PPARG;TCF7L2;VDR;ZBTB16
Metabolism of nucleotide	1.67985	Adcy3;ALDH2;AMPD3;APOE;ENTPD1;GHRH;GHRHR;GMPS;GPR65;MFN2;MRAP2;SGMS1;SLC40A1;VDR
Disease of retina	1.67778	APOE;BBS2;BECN1;CCND2;CD200;CISD2;COL6A3;CYBA;DICER1;EPAS1;FOS;FST;LEPR;MSI2;PDGFC;PEAK1;PER2;RAB28;RLBP1;SFRP1;SYK;VPS13B;XRCC5;ZDHHC16
Damage of kidney	1.67778	ADORA1;ALDH2;APOE;DICER1;FOS;FUT4;LEPR;SHH;TFEB;TXNIP;VDR
Neurodegeneration of sensory neurons	1.66756	APOE;ATP8B1;IQCB1;KCNE1;MINAR2;MYO7A;RAB28;SCARB2;SUN1
Resorption of bone	1.66756	ADORA1;CYP19A1;DICER1;DLK1;FOS;GPR65;NCOA1;SYK;VDR
Progressive encephalopathy	1.66756	APOE;ATL2;FADD;FKBP5;Ifitm1;PAK1;SYT1;XBP1;ZBTB16
Foliation of cerebellum	1.66756	CCND2;PLXNB2;SUN1;SUN2
Morphogenesis of hair follicle	1.66756	DICER1;FGF10;FST;SHH
Hypertrophy of heart	1.66756	APOE;BECN1;CYP19A1;DICER1;DMD;EPAS1;ITCH;LEPR;PAK1;PBX3;PDGFC;PFKM;PPARG;PPP3CA;RCAN1;TRPC3;TWF1;VDR
Fibrosis of heart	1.66555	ADORA1;APOE;BECN1;DICER1;DMD;ENTPD1;GSK3A;PAK1;PDGFC;PELI1;PPP3CA;TEAD1;TFEB;TRPA1;VDR
Quantity of polyunsaturated fatty acids	1.66555	ACSL4;APOE;DICER1;ELOVL5;LEPR;PPARG;SLC30A7;SLC40A1
Cardiomyopathy	1.66354	ADORA1;APOE;BECN1;CISD2;CYBA;DICER1;DMD;E2F3;ENTPD1;FADD;FOXP1;MAP3K1;NHLH2;NTRK2;PBX3;PDGFC;PFKM;PPARG;RCAN1;SCARB2;SFRP2;TEAD1;TRPC3;VDR;XBP1;ZDHHC16
Vascularization of retina	1.66154	CISD2;DLK1;EPAS1;PDGFC;SFRP1
Metabolism of D-glucose	1.66154	ADPGK;AKT2;DLK1;LEPR;TCF7L2
Abnormal morphology of dermis	1.66154	AKT2;APOE;PTPRD;RUNX2;SHH
Formation of vesicles	1.66154	BECN1;PDCD6IP;SNAP47;STX16;TIAL1
Activation of muscle cells	1.65956	APOE;DACT3;FADD
Abnormal morphology of fibula	1.65956	SHH;VDR;ZBTB16
Abnormal skeletal muscle fiber type ratio	1.65956	MYH1;MYOZ1;PPP3CA
Abnormality of ankle joint	1.65956	APOE;ELMO1;POLB
Abnormal morphology of vestibule	1.65956	FGF10;KCNE1;SHH
Organization of chromosomes	1.65956	ARID4B;HMGN1;MECOM;NUCKS1;PUM2;SETD1A;ZNF462
Quantity of lymphocytes	1.65758	AP1G1;APOE;ARID4B;ASCC3;CYP19A1;DICER1;DLK1;DNMT3A;ELK4;EOMES;FADD;FBXO11;FLT3;FOS;FOXP1;FOXP2;FUT4;ISM1;ITCH;ITGAE;KMT2E;LEPR;MAMLD1;MFN2;MPZL2;MYSM1;NCOR2;PELI1;PPARG;RUNX2;SEMA4D;SHH;SPN;SSBP2;SYK;TFEB;TLE4;TNFSF18;TXNIP;USP38;VDR;XBP1;XRCC5
Development of head and neck tumor	1.65561	AKT2;E2F3;GHRH;PER2;SHH;XRCC5
Exploratory behavior	1.64782	APOE;CDC27;CKB;EHMT1;FOXP2;KMT2A;MINAR2;TRAPPC9
Quantity of B lymphocytes	1.64782	APOE;ARID4B;CYP19A1;DLK1;FBXO11;FLT3;FOS;FOXP1;ITCH;KMT2E;MPZL2;MYSM1;NCOR2;PPARG;RUNX2;SEMA4D;SHH;SPN;SSBP2;SYK;TLE4;XBP1
Branching of neurites	1.64589	APOE;AUTS2;CELSR1;CHN1;CYP19A1;DICER1;DLG4;ENTPD1;FOS;MAGI2;MID1;NTRK2;PAK1;TMEM108;UBE3A
Quantity of neuroendocrine cells	1.64207	AKT2;DLK1;FGF10;FST;GHRH;LEPR;SLC30A7
Assembly of organelle	1.64207	ABLIM1;ADORA1;AKAP9;BBS2;BECN1;C9orf72;CAMSAP3;ELMOD2;FNBP1L;GAS7;HDGFL3;IQCB1;MAP3K1;MYO7A;PAK1;PDCD6IP;PDXP;RAB8A;SFRP2;SNAP47;STX16;TIAL1;TWF1
Cardiac lesion	1.63827	ADORA1;APOE;BECN1;DICER1;DMD;E2F3;ENTPD1;GSK3A;PAK1;PDGFC;PELI1;PPP3CA;TEAD1;TFEB;TRPA1;VDR
Size of gonad	1.63639	AKT2;CYP19A1;FST;TACR3;UBE3A
Metaplasia	1.63639	ADORA1;CYP19A1;PAK1;PPARG;SHH
Atrophy of organ	1.63639	AKT2;APOE;DICER1;E2F3;FADD;FST;MAGI2;MFN2;MID1;NTRK2;TFEB;TLE4;VDR;XRCC5;ZBTB16
Abnormal morphology of brown adipose tissue	1.63451	CIDEC;DNMT3A;MC3R;PTPRD
Depolymerization of filaments	1.63451	APOE;HDGFL3;MICAL2;MID1
Fear memory acquisition	1.63451	NTRK2;SLC40A1
Development of myeloblasts	1.63451	ARID4B;KMT2E
Cell rolling of bone marrow-derived neutrophils	1.63451	FUT4;SPN
Abnormal morphology of preputial gland	1.63451	NHLH2;PER2
Abnormal morphology of posterior semicircular canal	1.63451	FGF10;SHH
Degradation of chromosomes	1.63451	POLB;XRCC5
Salivary gland tumor	1.63451	PER2;SSBP2
Cell division of male germ cells	1.63451	DICER1;ZBTB16
Sensitivity of connective tissue cells	1.63451	HMGN1;NCOR2
Storage of triacylglycerol	1.63451	APOE;CIDEC
Endocytosis by fibroblast cell lines	1.63451	SHH;TFEB
Handling of Ca2+	1.63451	MCU;MICU1
Function of vestibular system	1.63451	KCNE1;MYO7A
Elongation of cilia	1.63451	Adcy3;ELMOD1
Development of Wolffian duct	1.63451	FGF10;GREB1L
Proliferation of thymocytes	1.63451	EOMES;PENK;SHH;SYK;XRCC5;ZBTB16
Quantity of osteoclasts	1.62525	CYP19A1;DICER1;FLT3;FOS;GPR55;HERC1;PHLPP1;SLC40A1;VDR
Neuronal cell death	1.62342	ACSL4;ADORA1;AKT2;BECN1;CACNA2D2;CD200;COL6A3;DICER1;DLG4;E2F3;FADD;FOS;INPP5A;MAP3K1;MBOAT7;MFN2;MINAR2;MYO7A;NTRK2;PACS2;PDCD6IP;PDGFC;POLB;RREB1;SPG11;UHRF2;XBP1;XRCC5
Cell survival	1.61798	ACSL4;AKT2;AMFR;BECN1;DICER1;E2F3;EHMT1;FLT3;FOS;FOXP1;GHRH;GPR65;Gulo;HMGN1;MAP3K1;MYO7A;NTRK2;PACS2;PAK1;PER2;POLB;PPARG;PPP3CA;RUNX2;SFRP2;SHH;SLC40A1;SPN;SYK;THOC1;USP22;XBP1;XRCC5
Hyperplasia of anterior tibial muscle	1.61618	FST
Development of nephrogenic zone	1.61618	PPP3CA
Lack of cerebellum fissure	1.61618	SUN1
Bleeding of spinal cord	1.61618	PCSK5
Morphogenesis of bronchiole	1.61618	FGF10
Growth of adrenal cortex	1.61618	SHH
Growth of renal cortex	1.61618	PPP3CA
Disruption of seminiferous epithelium	1.61618	ELMO1
Lipoatrophy of hibernating gland	1.61618	PPARG
Dysfunction of Paneth cells	1.61618	XBP1
Endocytosis of sucrose	1.61618	SHH
Long-term potentiation of stratum radiatum	1.61618	UBE3A
Activation of single positive thymocytes	1.61618	FOXP1
Involution of blastocyst	1.61618	G2E3
Drusenoid	1.61618	APOE
Fibrosis of ventricular tissue	1.61618	DICER1
Remodeling of gastrocnemius	1.61618	FST
Delay in initiation of activation of natural killer cells	1.61618	FLT3
Regression of fatty lesion	1.61618	APOE
Primary pulmonary hypertension	1.61618	EPAS1
Morphology of trophoblast giant cells	1.61618	MFN2
Acidification of Golgi lumen	1.61618	UBE3A
Accumulation of S-adenosylhomocysteine	1.61618	USP22
Deformation of atlas	1.61618	MLLT3
Accumulation of S-adenosylmethionine	1.61618	USP22
Proliferation of glycogen cells	1.61618	PTP4A2
Arrest in G0/G1 phase transition of hematopoietic progenitor cells	1.61618	FOS
Hyperplasia of bronchial epithelial cells	1.61618	PPARG
Lipoatrophy of perirenal white adipose tissue	1.61618	PPARG
Endothelial dysfunction of aortic ring tissue	1.61618	PPARG
Differentiation of trunk neural crest cells	1.61618	SHH
Delay in exocytosis of dense-core vesicles	1.61618	SYT1
Iron overload of spleen	1.61618	SLC40A1
Molecular cleavage of GPI anchor	1.61618	GPLD1
Quantity of ipsilateral projection of retinal ganglion cell	1.61618	DICER1
Delay in initiation of growth of ovarian follicle	1.61618	IMMP2L
Clathrin mediated endocytosis of vesicles	1.61618	SYT1
Formation of cell-associated matrix	1.61618	APOE
Salivary gland cancer	1.61618	SSBP2
Endoplasmic reticulum stress response of dopaminergic neurons	1.61618	XBP1
Nucleation of amyloid fibrils	1.61618	APOE
Lymphoid hyperplasia of small intestine	1.61618	TXNIP
Quantity of 15-hydroxyeicosatetraenoic acid	1.61618	SLC40A1
Growth of mesencephalon	1.61618	SHH
Lack of colon	1.61618	FGF10
Area of chondrocytes	1.61618	VDR
Growth of outer stripe of outer medulla	1.61618	PPP3CA
Apoptosis of bone marrow precursor cells	1.61618	KMT2A
Exhaustion of LSK cells	1.61618	MYSM1
Expansion of mammary epithelium	1.61618	LEPR
Cell movement of glioma cells	1.61618	SFRP2
Quantity of Bifidobacterium	1.61618	VDR
Excision repair of DNA fragment	1.61618	POLB
Accumulation of arachidic acid	1.61618	USP22
Development of placental spongiotrophoblast layer	1.61618	PTP4A2
Oxygenation of blood	1.61618	PPARG
Colony formation of stromal cells	1.61618	PPP3CA
Hyperpolarization of mitochondrial membrane	1.61618	SGMS1
Depolarization of hair cells	1.61618	MYO7A
Cytostasis of smooth muscle cells	1.61618	Adcy3
Quantity of stellate interneurons	1.61618	CCND2
Reorganization of asters	1.61618	SUN2
Degeneration of hepatocytes	1.61618	XRCC5
Abnormal morphology of labium	1.61618	CYP19A1
Atherosclerosis of carotid sinus	1.61618	APOE
Abnormal morphology of papillary layer	1.61618	SHH
Development of layer V	1.61618	NTRK2
Proliferation of transitional epithelium	1.61618	FGF10
Formation of pathological cyst in epididymis	1.61618	FGF10
Accumulation of glutathione	1.61618	USP22
Formation of dermal papilla	1.61618	SHH
Myelination of dorsal root	1.61618	DICER1
Meiosis of primordial germ cells	1.61618	FANCL
Disruption of lysosome	1.61618	BECN1
Formation of fibrin thrombus	1.61618	VDR
Formation of genital tubercle	1.61618	SHH
Delay in G1 phase of bone cell lines	1.61618	RUNX2
Delay in initiation of formation of fur	1.61618	PPARG
Hypertrophy of quadriceps femoris	1.61618	FST
Delay in initiation of ossification of mandible	1.61618	PCSK5
Conversion of NAD+	1.61618	SPN
S phase of stem cells	1.61618	KDM4C
Hyperplasia of adipocytes	1.61618	LEPR
Hypertrophy of type IIx muscle fibers	1.61618	DEPDC5
Area of abdominal adipose tissue	1.61618	LEPR
Differentiation of early lymphoid progenitors	1.61618	DLK1
Aplasia of lacrimal gland	1.61618	FGF10
Invasive cutaneous squamous cell carcinoma	1.61618	FOS
Mitosis of Th1 cells	1.61618	FOS
Isometric tetanic force of soleus muscle	1.61618	FST
Arrest in G1/S phase transition of bone marrow precursor cells	1.61618	KMT2A
Formation of posterior zygomatic arch	1.61618	RUNX2
Cell death of white adipocytes	1.61618	PPARG
Nitration of L-tyrosine	1.61618	APOE
Degradation of photoreceptors	1.61618	MYO7A
Differentiation of red nucleus neuron	1.61618	DICER1
Infection of colon	1.61618	AKT2
Development of placenta decidua	1.61618	PTP4A2
Clearance of germ cells	1.61618	ELMO1
Differentiation of serotonergic neurons	1.61618	DICER1
Exit from quiescence of stem cells	1.61618	DICER1
Density of adipose tissue	1.61618	LEPR
Quantity of visceral white adipose tissue	1.61618	VDR
Hypersomnia	1.61618	SIK3
Delay in initiation of ossification of nasal bone	1.61618	PCSK5
Hypertrophy of type I myofibers	1.61618	DEPDC5
Development of stereocilia	1.61618	MYO7A
Expansion of bone marrow dendritic cell precursor	1.61618	FLT3
Maturation of nephrogenic zone	1.61618	PPP3CA
Degeneration of inner nuclear layer	1.61618	EPAS1
Development of elastic lamina	1.61618	Gulo
Quantity of astrocyte precursor cells	1.61618	SHH
Insulin sensitivity of adipocytes	1.61618	NCOR2
Differentiation of effector memory RA-positive cytotoxic T cells	1.61618	DNMT3A
Arrest in G2/M phase of B-lymphocyte derived cell lines	1.61618	FLT3
Mislocalization of melanosomes	1.61618	MYO7A
Development of conventional natural killer cells	1.61618	EOMES
Hyperpigmentation of retinal pigment epithelium	1.61618	APOE
Quantity of cervical vertebra	1.61618	MLLT3
Quantity of leydig cell tumor	1.61618	CYP19A1
Cellularity of adipocytes	1.61618	PPARG
Permeability of myofiber	1.61618	DMD
Arrest in growth of adipose cell lines	1.61618	PPARG
Accumulation of nervonic acid	1.61618	USP22
Recruitment of oleic acid	1.61618	PPARG
Degeneration of RPE cells	1.61618	DICER1
Release of ova	1.61618	PPARG
Invasion of B lymphocytes	1.61618	XBP1
Mild alopecia	1.61618	FOS
Response of olfactory epithelium	1.61618	Adcy3
Activation of chondrocytes	1.61618	PHLPP1
Maturation of dentin	1.61618	DMP1
Quantity of long spine	1.61618	NTRK2
Accumulation of nitric oxide	1.61618	EPAS1
Enlargement of white adipocytes	1.61618	DNMT3A
Fusion of dense-core vesicles	1.61618	SYT1
KRAS G12D mutation positive lung cancer	1.61618	USP12
Delay in initiation of differentiation of limb bud cells	1.61618	HMGN1
Morphology of neural precursor cells	1.61618	DLGAP4
Left-sided isomerism	1.61618	Lefty1
Beta-oxidation of lauric acid	1.61618	CYP19A1
Generation of cholinergic neurons	1.61618	SHH
Excitation-contraction coupling of myotube	1.61618	TRPC3
Hypertrophy of podocytes	1.61618	MAGI2
Rearrangement of cells	1.61618	SHH
Aggregation of amyloid fibrils	1.61618	APOE
Recruitment of CD11b+ cells	1.61618	LEPR
Leakage of carotid artery	1.61618	APOE
Arrest in branching of lung	1.61618	DICER1
Development of cardiopulmonary mesoderm progenitor cells	1.61618	SHH
Morphology of mitochondrial matrix	1.61618	PPARG
Architecture of forelimb	1.61618	P3H1
Calcification of thoracic aorta	1.61618	VDR
Lipoatrophy of inguinal white adipose tissue	1.61618	PPARG
Cell spreading of astrocytes	1.61618	CKB
Leakage of interstitial fluid	1.61618	PAK1
Formation of aggresome-like structures	1.61618	XBP1
Formation of mammary duct	1.61618	LEPR
Activation of inspiratory neurons	1.61618	PBX3
Consumption of nitric oxide	1.61618	CYGB
Excitation of trigeminal ganglion neurons	1.61618	TRPA1
Response of embryonic stem cells	1.61618	DICER1
Morphology of Ab-secreting B cells	1.61618	XBP1
Abnormal morphology of spiral modiolar artery	1.61618	APOE
Induction of oligodendrocytes	1.61618	SHH
Number of RPA focus	1.61618	POLB
Adipogenesis of adipose mesenchymal stem cells	1.61618	PPARG
Growth of dendritic trees	1.61618	TRPC3
Severe microcephaly	1.61618	PPARG
Development of costameres	1.61618	DMD
Initiation of experimental autoimmune uveoretinitis	1.61618	CD200
Maintenance of mushroom spine	1.61618	NTRK2
Jejunum adenocarcinoma	1.61618	SSBP2
Quantity of collagen VI microfibrils	1.61618	COL6A3
Lack of pulmonary artery	1.61618	FGF10
Lack of pulmonary vein	1.61618	FGF10
Acute hyperammonemia	1.61618	TFEB
Degradation of (23S;25R)-1alpha;25-dihydroxyvitamin D3-26;23-lactone	1.61618	VDR
Initiation of development of hair	1.61618	VDR
Placental insufficiency	1.61618	PTP4A2
Cleft palate syndrome of secondary palate	1.61618	PDGFC
Formation of epicardial adipose tissue	1.61618	PPARG
Abnormal morphology of lobule I	1.61618	MID1
Gynecomastia	1.61618	CYP19A1
Disaggregation of amyloid fibrils	1.61618	APOE
Hypotrophy of cerebral cortex	1.61618	DICER1
Apoptosis of outer photoreceptor cells	1.61618	CD200
Formation of appendicular skeleton	1.61618	RUNX2
Delay in initiation of homologous pairing of chromosomes	1.61618	SUN1
Entry into S/G2 phase transition of T lymphocytes	1.61618	SHH
Retention of regulatory T lymphocytes	1.61618	ITGAE
Colony formation of chronic myeloid leukemia in blast crisis cells	1.61618	MSI2
Accumulation of lignoceric acid	1.61618	USP22
Autoantibody-positive systemic lupus erythematosus	1.61618	XBP1
Long-term potentiation of CA3 neurons	1.61618	PTPRD
Infection of cecum	1.61618	AKT2
Cleavage of dsRNA	1.61618	DICER1
Fusion of semicircular canal	1.61618	FGF10
Development of dental cord	1.61618	SHH
Regulation of eicosanoid	1.61618	SLC30A7
Lack of zygomatic arch	1.61618	RUNX2
Hyperplasia of quadriceps femoris	1.61618	FST
Hyperplasia of extensor digitorum longus muscle	1.61618	FST
Formation of exosomes	1.61618	PDCD6IP
Development of third molar	1.61618	DMP1
Asymmetric division of skeletal muscle satellite cells	1.61618	DMD
Desquamation of endothelial cells	1.61618	Gulo
Immortalization of short-term hematopoietic stem cells	1.61618	ZBTB16
Recruitment of vascular progenitor cells	1.61618	XBP1
Congenital hypomyelination	1.61618	DICER1
Exocytosis of acrosome	1.61618	PLB1
Morphology of ER-to-Golgi intermediate compartment	1.61618	SEC23A
Perivascular edema	1.61618	NTRK2
Arrest in maturation of osteoblasts	1.61618	RUNX2
Hyperplasia of airway smooth muscle cells	1.61618	TRPC3
Quantity of premuscle mass	1.61618	COL6A3
Morphology of atherosclerotic lesion	1.61618	APOE
Ingestion of thymocytes	1.61618	APOE
Delay in ossification of vertebrae	1.61618	PCSK5
Development of layer II	1.61618	NTRK2
Depletion of KSL cells	1.61618	FLT3
Lack of inner root sheath	1.61618	SHH
Cerebrotendinous xanthomatosis	1.61618	APOE
Organogenesis of heart	1.61618	SHH
Protective immunity of Th17 cells	1.61618	LEPR
Colony formation of glioma cells	1.61618	SFRP2
Oxidative stress response of cerebral cortex	1.61618	APOE
Hypertrophy of type IIa myofibers	1.61618	DEPDC5
Hypertrophy of extensor digitorum longus muscle	1.61618	FST
Cell death of corticotroph cells	1.61618	DICER1
Mild hypertriglyceridemia	1.61618	APOE
Closure of palate	1.61618	TCF7L2
Ataxia of Purkinje cells	1.61618	DICER1
Expansion of conventional dendritic cells	1.61618	FLT3
Accumulation of bile salt	1.61618	ATP8B1
Formation of endothelial angiotube	1.61618	DLK1
Cutaneous albinism	1.61618	NAA10
Localization of CD8+ T lymphocyte	1.61618	EOMES
Iron overload of bone marrow-derived macrophages	1.61618	SLC40A1
Differentiation of subcutaneous tumor	1.61618	MCU
Density of plasma membrane projections	1.61618	LEPR
Left atrial isomerism	1.61618	Lefty1
Degeneration of GABAergic neurons	1.61618	SHH
Autoimmune response of Th17 cells	1.61618	LEPR
Removal of DNA lesion	1.61618	HMGN1
Differentiation of apical radial glial cells	1.61618	EOMES
Contractility of skeletal muscle tissue	1.61618	COL6A3
Mild adult-onset obesity	1.61618	NPY5R
Arrhythmogenesis	1.61618	DICER1
Restlessness	1.61618	LEPR
Quantity of embryoblast cells	1.61618	BHMT
Development of plantaris muscle	1.61618	BECN1
Endocytosis of green fluorescent protein	1.61618	SYT1
Development of cervical loop	1.61618	FGF10
Relaxation of myocardium	1.61618	NTRK2
Oxidation of arachidonic acid	1.61618	APOE
Long-term potentiation of basolateral amygdaloid nucleus	1.61618	NTRK2
Migration of unipolar brush progenitor cells	1.61618	EOMES
Morphology of prostatic utricle	1.61618	CYP19A1
Processing of O-glycan	1.61618	XXYLT1
Differentiation of ophthalmic motor neurons	1.61618	DICER1
Agenesis of humerus	1.61618	FGF10
Neoplasia of hepatocytes	1.61618	FOS
Quantity of Anitschkow cells	1.61618	PDGFC
Development of layer III	1.61618	NTRK2
Late preterm birth	1.61618	PPARG
Catabolism of pyridoxal phosphate	1.61618	PDXP
Invasion of mesenchymal cells	1.61618	RUNX2
Cell survival of dopaminergic neurons	1.61618	XBP1
Production of siRNA	1.61618	DICER1
Accessibility of gene	1.61618	HMGN1
Loss of white matter	1.61618	NTRK2
Respiration of beige adipocytes	1.61618	APOE
Mineralization of dermal fibroblasts	1.61618	RUNX2
Differentiation of unipolar brush cells	1.61618	EOMES
Hypopigmentation of retinal pigment epithelium	1.61618	APOE
Arrest in cell cycle progression of adipose cell lines	1.61618	PPARG
Maturation of neuroblastoma cell lines	1.61618	GAS7
Apoptosis of tumor-associated macrophages	1.61618	PDGFC
Abnormal morphology of portal vein	1.61618	Lefty1
Accumulation of lauric acid	1.61618	USP22
Abnormal morphology of prominent ear	1.61618	CISD2
Gouty arthritis	1.61618	HECTD3
Development of vestibulocochlear cranial nerve ganglion	1.61618	SHH
Antioxidative capacity of plasma	1.61618	Gulo
Edema of ejaculatory duct	1.61618	CYP19A1
Calcification of carotid artery	1.61618	APOE
Atrophy of lung	1.61618	VDR
Loss of POMC neurons	1.61618	DICER1
Hyperplasia of leydig cell tumor	1.61618	CYP19A1
Accumulation of neuronal progenitor cells	1.61618	DICER1
Abnormal morphology of enlarged adenohypophysis	1.61618	TCF7L2
Accumulation of uric acid	1.61618	USP22
Invasion of thalamocortical axons	1.61618	NTRK2
Maturation of olfactory glomeruli	1.61618	PPP3CA
Immortalization of long-term hematopoietic stem cells	1.61618	ZBTB16
Abnormal morphology of submucosa	1.61618	FGF10
Blepharophimosis	1.61618	DLK1
Engulfment of embryonic stem cells	1.61618	BECN1
Myelination of saphenous nerve	1.61618	DICER1
Apocrine metaplasia of mammary gland	1.61618	PAK1
Hyperplasia of lumen	1.61618	CYP19A1
Osteoclastogenesis of chondrocytes	1.61618	VDR
Development of intrinsically photosensitive retinal ganglion cells	1.61618	EOMES
Redistribution of glycosphingolipid	1.61618	APOE
Development of innate-like lymphocytes	1.61618	EOMES
Cell rounding of dendritic epidermal T cells	1.61618	SEMA4D
Expansion of zone of proliferation	1.61618	DMP1
Development of telencephalic vesicle	1.61618	SHH
Biosynthesis of lactic acid	1.61618	PER2
Density of vasa vasorum	1.61618	APOE
Late stage of spermatogenesis	1.61618	UBE2J1
Lesioning of aortic root	1.61618	APOE

## Sheet: Acute_Glucose
Function	p-value(-log10)	Genes
Morphology of nervous system	6.09044	AKAP13;AKT2;AP4E1;ATF2;BTG2;CDKN1B;CHD8;COL18A1;EFNA5;EPB41L1;FOXO3;FZD3;GAL3ST1;LEPR;LPAR1;MYH10;NRCAM;PCM1;PPARG;RTBDN;S100B;SHH;SNCA;SNCB;SYNCRIP;TRAPPC9;TRIO;TRPM1;TULP3;WDR11
Morphology of central nervous system	5.63639	AKAP13;AKT2;AP4E1;ATF2;BTG2;CDKN1B;CHD8;EFNA5;EPB41L1;FOXO3;FZD3;LEPR;NRCAM;PCM1;PPARG;S100B;SHH;SNCA;SYNCRIP;TRAPPC9;WDR11
Development of head and neck tumor	5.21968	AKT2;BTG2;CDKN1B;E2F3;FOXO3;GHRH;NOTCH3;PARP1;RBL1;SHH
Development of central nervous system	5.19928	ATF2;BLOC1S6;BTG2;CCND2;CDKN1B;CHD7;CHD8;CYP19A1;DAAM2;DNAJC30;EBF2;EFNA5;FOXO3;FZD3;GRHL3;HERC1;MYH10;NOTCH3;NR2C2;NRCAM;NSUN5;PPARG;PRDM8;PTPRD;RBL1;RBPJ;SHH;SLC25A46;SLC7A11;SNCA;SNCB;STXBP1;TG;TRIO;TULP3;UPF3B;VPS13B;WDR11
Morphology of brain	4.93554	AKAP13;AKT2;AP4E1;ATF2;BTG2;CDKN1B;CHD8;EFNA5;EPB41L1;FOXO3;FZD3;LEPR;NRCAM;PCM1;PPARG;SHH;SYNCRIP;TRAPPC9;WDR11
Development of head	4.69037	ABI2;ADCY1;ATF2;BCL11B;BLOC1S6;BTG2;C1QTNF5;CCND2;CDKN1B;CHD7;CHD8;COL18A1;CYP19A1;DNAJC30;DSPP;EBF2;EFNA5;FOXO3;FZD3;GHRH;GRHL3;HERC1;HOXA2;INSIG1;MAPKAPK2;MYH10;NOTCH3;NR2C2;NSUN5;PARP1;PCSK5;PLEKHA1;PPARG;PRDM8;PTPRD;RBL1;RBPJ;SHH;SLC7A11;SNCA;SNCB;STXBP1;TRIO;TRPM1;TULP3;UPF3B;VANGL2;VPS13B;WDR11
Morphology of head	4.64975	AKAP13;AKT2;AP4E1;ATF2;BTG2;CDKN1B;CHD8;COL18A1;CYP19A1;DSPP;EFNA5;EPB41L1;FOXO3;FZD3;GHRH;LEPR;NRCAM;PCM1;PPARG;RBPJ;SHH;SYNCRIP;TRAPPC9;TRPM1;WDR11
Formation of brain	4.32514	ATF2;BLOC1S6;BTG2;CCND2;CHD7;CHD8;CYP19A1;DNAJC30;EBF2;EFNA5;FOXO3;FZD3;HERC1;MYH10;NOTCH3;NR2C2;NSUN5;PPARG;PRDM8;PTPRD;RBL1;SHH;SLC7A11;SNCA;SNCB;STXBP1;TRIO;TULP3;UPF3B;VPS13B;WDR11
Size of brain	4.30892	AKAP13;AKT2;AP4E1;ATF2;BTG2;CDKN1B;EFNA5;EPB41L1;FOXO3;FZD3;PCM1;PPARG;SHH;TRAPPC9;WDR11
Glucose tolerance	4.24718	AKT2;ATF2;ATP2A2;CACNA2D1;CDKN1B;CIDEC;CYP19A1;DPP4;ELOVL5;FOXO3;GCK;GSK3A;IL10RA;LEPR;PHF8;PPARG;SH2B1;SIK3;SLC1A4;SLC2A2;SLC30A7;SYTL4
Hypoplasia	4.23433	AKAP13;AKT2;ATF2;ATP2A2;BCL11B;CCND2;CDKN1B;CYP19A1;E2F3;EBF2;GHRH;MYH10;NFAT5;NHLH2;NR2C2;PCSK5;PPARG;PTPRD;RBL1;RBMS1;RBPJ;SH2B1;SHH;TEAD1;TLE4;VANGL2;WDR11;ZFP36
Arrest in G1 phase of T lymphocytes	4.22257	CDKN1B;NFAT5;PARP1
Mass of secretory structure	4.09909	AKT2;CCND2;CDKN1B;CYP19A1;DPP4;GCK;GHRH;LEPR;PPARG;SHH;SIK3;SLC2A2
Quantity of adipose tissue	4.05159	AHNAK;AKT2;ATF2;CDKN1B;CIDEC;CYP19A1;E2F3;GHRH;IMPACT;INSIG1;KDM3A;LEPR;LPAR1;MRAP2;NAA10;PPARG;PTPRD;RBL1;SIK3
Epithelial-mesenchymal transition of breast cancer cell lines	4.01278	CUL4A;DPP4;ELOVL5;FOXO3
Hypoplasia of organ	3.7986	AKAP13;ATF2;BCL11B;CCND2;CDKN1B;CYP19A1;E2F3;EBF2;GHRH;MYH10;NFAT5;NHLH2;NR2C2;PCSK5;PPARG;PTPRD;RBMS1;RBPJ;SH2B1;SHH;TEAD1;TLE4;VANGL2;WDR11;ZFP36
Transactivation of RNA	3.75449	ATF2;CCND2;CRX;E2F3;KAT2B;LEPR;NOTCH3;NRAS;PARP1;PPARG;SIRPA;TGFB1I1
Transcription of RNA	3.74958	ASH1L;ATF2;BACH1;BCL11B;CHD7;CHD8;CRX;E2F3;EBF2;EIF4G2;EZH1;FOXO3;Gbp2;GPBP1;GRHL3;GSK3A;HIPK3;HOXA2;IFNAR1;IMPACT;KAT2B;KDM3A;LYAR;MAPKAPK2;NCOA3;NEDD4;NFAT5;NHLH2;NOTCH3;NR2C2;PARP1;PPARG;PRDM14;PRDM4;PRDM8;RBL1;RBPJ;SAP30;SHH;SKOR1;SOX30;SUV39H2;TEAD1;TLE4;TOPORS;USP47;YLPM1;ZFP36;ZNF462
Developmental process of synapse	3.74715	CELF4;CHRDL1;COL4A5;CYP19A1;DBNL;EFNA5;GHRH;KY;NEDD4;NRXN1;PALM;PTPRD;SLC25A46;SLITRK1;ZDHHC2
Morphology of reproductive system	3.70997	AKT2;CCND2;CDKN1B;CIDEC;CUL4A;CYP19A1;CYP7B1;GAL3ST1;GHRH;INSIG1;KDM3A;KNSTRN;NAA10;NCOA3;NR2C2;PPARG;RBL1;RBPJ;SH2B1;SIK3;SLC30A2;SLC7A11;SOX30;UBE2W
Differentiation of granule neuron progenitor cells	3.69037	BTG2;CDKN1B;SHH
Morphology of prostatic lobe	3.69037	CDKN1B;CYP19A1;CYP7B1
Abnormal morphology of abdomen	3.65956	ABCD3;AGL;AKAP13;AKT2;ARL8B;ATF2;CACNA2D1;CCR9;CDKN1B;COL18A1;CTBS;CYP19A1;DACT3;DEPDC5;DPP4;E2F3;EBF2;EFNA5;ERCC5;FNIP1;FOXO3;FSTL1;GRHL3;GSK3A;HOXA2;IFNAR1;LEPR;MYH10;NFAT5;NHLH2;NR2C2;NRAS;OCIAD1;PCSK5;PPARG;PTCH2;RBL1;RBMS1;SH2B1;SHH;SIK3;SIRPA;SLC12A5;SLC2A2;STEAP3;SYTL4;ZFP36
Proliferation of neural cells	3.64782	AKT2;BTG2;CCDC120;CDKN1B;CHD8;CYP19A1;E2F3;FOXO3;FZD3;GHRH;IMPACT;LEPR;LPAR1;MYH10;NEDD4;PARP1;PDP1;PPARG;RAB11A;RBL1;RBPJ;S100B;SHH;SNCA;SS18;TRIO;TULP3
Transformation of fibroblast cell lines	3.62893	AKAP13;AKT2;BTG2;CCND2;DCUN1D3;EIF4G1;FOXO3;KIFAP3;LETMD1;NEDD4;NRAS;NRCAM;RBL1;SLC7A11;TRIO
Size of head	3.61979	AKAP13;AKT2;AP4E1;ATF2;BTG2;CDKN1B;EFNA5;EPB41L1;FOXO3;FZD3;PCM1;PPARG;RBPJ;SHH;TRAPPC9;WDR11
Pituitary dysfunction	3.56384	CDKN1B;CYP19A1;EBF2;GHRH;TG
Development of neural cells	3.55752	ABI2;ADCY1;BCL11B;BLOC1S6;CDKN1B;CELF4;CHRDL1;COL4A5;CYP19A1;DBNL;EBF2;EFNA5;FOXO3;FZD3;GHRH;HERC1;KY;LPAR1;MPDZ;MYH10;NEDD4;NRCAM;NRXN1;NSUN5;PALM;PTPRD;RBPJ;S100B;SHH;SLC25A46;SLITRK1;SNCA;SNCB;SS18;TRIO;TRPM1;TULP3;UPF3B;ZDHHC2
Hyperplasia of pituitary gland	3.55284	CDKN1B;CYP19A1;GHRH;TG
Interphase of T lymphocytes	3.55284	CDKN1B;NFAT5;PARP1;SHH
Abnormal morphology of corpus luteum	3.52724	CDKN1B;CYP19A1;E2F3;EFNA5;NHLH2;NR2C2
Abnormal morphology of body cavity	3.50585	ABCD3;ADGRF5;ADRA2A;AGL;AKAP13;AKT2;ATF2;ATP2A2;BCL11B;BNIP3;CACNA2D1;CCND2;CCR9;CDKN1B;COL18A1;CTBS;CYP19A1;DACT3;DBNL;DEPDC5;DPP4;DUSP8;E2F3;EBF2;EFNA5;ERCC5;FNIP1;FOXO3;FSTL1;GRHL3;GSK3A;HOXA2;IFNAR1;LEPR;MAPKAPK2;MYH10;NFAT5;NHLH2;NOTCH3;NR2C2;NRAS;OCIAD1;PARP1;PCSK5;PHF8;PPARG;PTCH2;PTPRD;RBL1;RBMS1;RBPJ;SDC1;SH2B1;SHH;SIK3;SIRPA;SLC2A2;SS18;STEAP3;SYTL4;TEAD1;TLE4;ZFP36
Transcription of DNA	3.49621	ASH1L;ATF2;BACH1;BCL11B;CHD7;CHD8;CRX;E2F3;EBF2;EZH1;FOXO3;GPBP1;GRHL3;GSK3A;HIPK3;HOXA2;IFNAR1;IMPACT;KAT2B;KDM3A;LYAR;NCOA3;NEDD4;NFAT5;NHLH2;NOTCH3;PARP1;PPARG;PRDM14;PRDM4;PRDM8;RBL1;RBPJ;SAP30;SHH;SKOR1;SOX30;SUV39H2;TEAD1;TLE4;TOPORS;USP47;YLPM1;ZFP36;ZNF462
Hyperplasia of adenohypophysis	3.49214	CDKN1B;GHRH;TG
Eye neoplasm	3.49214	CDKN1B;NOTCH3;RBL1
Loss of marginal-zone B lymphocytes	3.47237	FNIP1;LCP1
Differentiation of alveolar duct	3.47237	CCND2;CYP19A1
Abnormal morphology of secondary lens fiber cells	3.47237	ABI2;NRCAM
Size of ventral prostatic lobe	3.47237	CYP19A1;CYP7B1
Quantity of embryo	3.42366	ATF2;CDKN1B;CHD7;CUL4A;FOXO3;NFAT5;NOTCH3;NRAS;PPP4R3B;RBL1;RBPJ;TNKS
Morphology of gland	3.4045	AKT2;CCND2;CDKN1B;CYP19A1;CYP7B1;DPP4;GCK;GHRH;LEPR;NCOA3;PPARG;SHH;SIK3;SLC2A2;SLC30A2
Quantity of carbohydrate	3.37469	ADORA2B;AGL;AKT2;ATP2A2;BACH1;CDKN1B;CIDEC;CYP19A1;ELOVL5;FOXO3;FSTL1;GAD2;GCK;GSK3A;IFNAR1;INSIG1;KDM3A;LEPR;MCU;ME1;NR2C2;PFKFB2;PPARG;SIK3;SLC7A11;SNCA;STEAP3;SYTL4
Abnormality of adipose tissue	3.34775	ADORA2B;AKT2;CIDEC;CYP19A1;DPP4;INSIG1;KDM3A;LEPR;PPARG;PTPRD;RBL1;ZFP36
Injury of epithelial cells	3.32239	BNIP3;FAAH;FSTL1
Metabolism of androgen	3.32239	CYP19A1;PLEKHA1;SHH
Concentration of lipid	3.31966	ADGRF5;AGPAT4;AKT2;AP4E1;ATP2A2;ATP8B1;CACNA2D1;CDKN1B;CIDEC;COL18A1;CS;CYP19A1;DENND5B;E2F3;EFNA5;ELOVL5;FAAH;FOXO3;FSTL1;GAL3ST1;GCK;GRHL3;GSK3A;HERC1;INSIG1;KDM3A;LEPR;MAPKAPK2;ME1;NAA10;NHLH2;NOTCH3;NR2C2;PARP1;PPARG;RBMS1;SIK3;SIRPA;SLC30A7;SLC7A11;SNCA;TG
Proliferation of gonadal cells	3.30803	CCND2;CDKN1B;FOXO3;KNSTRN;RBPJ;SH2B1;SOX30
Hypoplasia of genital organ	3.30803	CYP19A1;E2F3;EBF2;NHLH2;NR2C2;RBMS1;SH2B1
Concentration of acylglycerol	3.29843	AKT2;AP4E1;ATP2A2;CACNA2D1;CIDEC;COL18A1;CYP19A1;DENND5B;E2F3;ELOVL5;FAAH;FOXO3;FSTL1;GCK;GSK3A;INSIG1;KDM3A;LEPR;NR2C2;PPARG;SIK3;SIRPA;SLC7A11
Lack of hair follicle	3.28067	AKT2;PTPRD;RBL1;SHH
Arrest in cell cycle progression of fibroblast cell lines	3.26122	AHNAK;CCND2;CDKN1B;PPARG;RBL1
Proliferation of ovarian cells	3.26122	CCND2;CDKN1B;FOXO3;RBPJ;SH2B1
Formation of intercellular junctions	3.25259	CELF4;CHRDL1;COL4A5;CYP19A1;DBNL;EFNA5;GHRH;KY;NEDD4;NRXN1;PALM;PTPRD;SLC25A46;SLC30A2;SLITRK1;ZDHHC2
Hyperplasia of endocrine gland	3.20551	CDKN1B;CYP19A1;GCK;GHRH;PPARG;SH2B1;TG
Invasion of epithelial tissue	3.19928	COL18A1;MYH10;NRAS;RAB11FIP1
Mass of endocrine gland	3.19314	AKT2;CCND2;CDKN1B;CYP19A1;DPP4;GCK;GHRH;LEPR;PPARG
Percentage body fat	3.17393	AKT2;GSK3A;KDM3A;LEPR;MRAP2;NHLH2;RBL1;SLC7A11
Cell movement of fibroblasts	3.16813	AKT2;CDKN1B;FSTL1;LPAR1;MAPKAPK2;MYH10;NFAT5;PACSIN2;SHH;TGFB1I1;TNS3
Feeding disorder	3.1209	BCL11B;EFNA5;HOXA2;LEPR;LPAR1;MYH10;NR2C2;PTPRD;SIK3
Abnormal morphology of adipose tissue	3.11238	AKT2;CIDEC;CYP19A1;INSIG1;KDM3A;LEPR;PPARG;PTPRD;RBL1;ZFP36
Disorder of lipid metabolism	3.11238	AKT2;ATP2A2;DENND5B;FOXO3;GCK;KDM3A;LCP1;LEPR;PPARG;SH2B1
Quantity of embryonic tissue	3.07058	ATF2;CDKN1B;CHD7;FOXO3;NOTCH3;NRAS;PPP4R3B;RBL1;RBPJ;TNKS
Congenital malformation of genital organs	3.0655	CYP19A1;E2F3;EBF2;NHLH2;NR2C2;RBL1;RBMS1;SH2B1
Cell movement of connective tissue cells	3.06048	AKT2;CDKN1B;FSTL1;LPAR1;MAPKAPK2;MYH10;NACC1;NFAT5;PACSIN2;SHH;TGFB1I1;TNS3
Azoospermia or oligozoospermia	3.05355	CCND2;CUL4A;CYP19A1;GAL3ST1;GSK3A;IGSF11;KDM3A;KNSTRN;NHLH2;NR2C2;SETX;SH2B1;UBE2W;VPS13B
Deubiquitination of protein	3.05012	USP12;USP15;USP30;USP36
Development of nose	3.05012	CHD7;EBF2;PCSK5;SHH
Colony formation of colorectal cancer cell lines	3.04096	NCOA3;PRSS8;SLC7A11
Quantity of protein in blood	3.011	AGL;AKT2;CDKN1B;CIDEC;COL18A1;CYP19A1;DPP4;E2F3;FOXO3;GCK;GHRH;IFNAR1;IL10RA;IL12B;KDM3A;KLHDC10;LEPR;MAPKAPK2;MRAP2;NCOA3;NHLH2;NR2C2;PHF8;PPARG;SIK3;SLC2A2;STK38
Abnormal morphology of ovary	3.00966	AKT2;CDKN1B;CYP19A1;E2F3;EBF2;EFNA5;FOXO3;NHLH2;NR2C2;SH2B1
Obesity	3.00568	ADRA2A;AHNAK;AKT2;CIDEC;CYP19A1;DPP4;GCK;IMPACT;KDM3A;LEPR;MRAP2;NEK2;NHLH2;NR2C2;PARP1;PPARG;S100B;SDC1;SH2B1;SHH;SIK3;WDR11
Cognition	3.00087	ABI2;ADCY1;ADORA2B;ADRA2A;BLOC1S6;BTBD9;BTG2;CCND2;CYP19A1;DLGAP2;LEPR;NRAS;NRCAM;NRXN1;NSUN5;PCM1;PHF8;PTPRD;S100B;SLC12A5;SLC7A11;SNCA;VDAC1;VPS13B;WASHC4
Development of female genital organ	3.00087	CHD7;CYP19A1
Right ventricular dysfunction	3.00087	MAPKAPK2;RBPJ
Mass of dorsolateral prostatic lobe	3.00087	CDKN1B;CYP19A1
Infection by Middle East respiratory syndrome coronavirus	3.00087	DPP4;TMPRSS2
Neurodegeneration of substantia nigra pars compacta	3.00087	SLC7A11;SNCA
Morphogenesis of rhombomere	3.00087	FZD3;HOXA2
Activation of superior colliculus	3.00087	ADCY1;EFNA5
Size of excitatory synapses	3.00087	SNCA;SNCB
Acute coronary event	3.00087	BACH1;RBPJ
Organization of kidney cell lines	3.00087	RILPL1;RILPL2
Quantity of monosaccharide	2.9914	ADORA2B;AGL;AKT2;ATP2A2;BACH1;CDKN1B;CIDEC;CYP19A1;ELOVL5;FOXO3;GAD2;GCK;KDM3A;LEPR;MCU;NR2C2;PFKFB2;PPARG;SIK3;STEAP3;SYTL4
Morphology of pancreas	2.9914	AKT2;CCND2;CDKN1B;DPP4;GCK;LEPR;PPARG;SHH;SIK3;SLC2A2
Development of endocrine gland tumor	2.98297	AKT2;CDKN1B;E2F3;FOXO3;GHRH;RBL1
Quantity of neural stem cells	2.97881	FOXO3;NOTCH3;PPP4R3B;RBPJ
Differentiation of oligodendrocyte precursor cells	2.97881	CDKN1B;DAAM2;SHH;TG
Proliferation of neuronal cells	2.96658	BTG2;CCDC120;CYP19A1;FZD3;GHRH;IMPACT;LPAR1;MYH10;NEDD4;PARP1;PDP1;PPARG;RAB11A;RBL1;RBPJ;S100B;SHH;SS18;TRIO
Abnormal morphology of reproductive system	2.94692	AKT2;ATF2;BCL11B;CDKN1B;CHD7;CIDEC;CUL4A;CYP19A1;E2F3;EBF2;EFNA5;FOXO3;GAL3ST1;GSK3A;KDM3A;KNSTRN;NHLH2;NR2C2;PPARG;PRDM14;RBL1;RBMS1;SETX;SH2B1;SLC30A2;SS18;TGFB1I1;TNKS;UBE2W;VPS13B
Abnormal abdomen morphology	2.9431	AKAP13;CCND2;CDKN1B;CYP19A1;E2F3;EBF2;FSTL1;LEPR;NAA10;NFAT5;NHLH2;NR2C2;PCSK5;RBL1;RBMS1;SH2B1;SHH;SLC12A5;TLE4
Development of respiratory tract	2.9393	CHD7;EBF2;HOXA2;PCSK5;SHH;SLC30A2;SLC7A11;TNS3;TULP3
Loss of B lymphocytes	2.92082	FNIP1;LCP1;PTCH2
Folliculogenesis	2.91721	CCND2;CDKN1B;CYP19A1;EFNA5;FOXO3;NHLH2;NR2C2;SH2B1;SIK3
Ovulatory disorder	2.91364	CCND2;CYP19A1;EFNA5;NR2C2
Proliferation of granulosa cells	2.91364	CCND2;CDKN1B;FOXO3;RBPJ
Quantity of white adipose tissue	2.91364	AKT2;ATF2;CDKN1B;CIDEC;E2F3;IMPACT;KDM3A;RBL1
Development of female reproductive tract	2.91009	ASH1L;CCND2;CDKN1B;CYP19A1;EFNA5;FOXO3;LEPR;NHLH2;NR2C2;PLEKHA1;SH2B1;SIK3
Formation of forebrain	2.89279	BLOC1S6;CHD7;CHD8;EBF2;EFNA5;HERC1;MYH10;NOTCH3;NSUN5;PPARG;PRDM8;SHH;SLC7A11;TRIO;WDR11
Hepatic steatosis	2.87943	ATP2A2;ATP8B1;CDKN1B;CIDEC;CYP19A1;DEPDC5;ELOVL5;FOXO3;FSTL1;GCK;KDM3A;LEPR;ME1;MRAP2;PARP1;PPARG;RBL1;RBPJ;SIRPA
Accumulation of lipid droplets	2.87615	CYP19A1;INSIG1;MYH10;NCOA3;NFAT5;PPARG
Head and neck tumor	2.86967	AKT2;BTG2;CCND2;CDKN1B;DMWD;E2F3;FOXO3;GHRH;NOTCH3;NR2C2;PARP1;PTCH2;RBL1;SHH
Formation of telencephalon	2.86012	CHD7;EBF2;EFNA5;HERC1;MYH10;NSUN5;PPARG;PRDM8;SHH;SLC7A11;TRIO
Concentration of triacylglycerol	2.85387	AKT2;ATP2A2;CACNA2D1;CIDEC;COL18A1;CYP19A1;DENND5B;E2F3;ELOVL5;FOXO3;FSTL1;GCK;GSK3A;INSIG1;KDM3A;LEPR;NR2C2;PPARG;SIK3;SIRPA;SLC7A11
Thickness of muscle	2.85078	LEPR;NRAS;PPARG;SHH
Activation of DNA endogenous promoter	2.82102	ASH1L;ATF2;BACH1;BCL11B;CHD7;CRX;EBF2;EZH1;FOXO3;GPBP1;GRHL3;GSK3A;HIPK3;HOXA2;IMPACT;KAT2B;KDM3A;LYAR;NEDD4;NFAT5;NHLH2;NOTCH3;PPARG;PRDM14;PRDM4;RBL1;RBPJ;SAP30;SHH;SOX30;SUV39H2;TEAD1;TLE4;YLPM1;ZFP36;ZNF462
Quantity of head and neck tumor	2.81248	CDKN1B;GHRH;RBL1
Expansion of lymphatic system cells	2.80134	CCND2;CDKN1B;FOXO3;IFNAR1;LCP1;LEPR;NOTCH3;NRAS;PARP1;PPARG;RBL1;SHH
Dyslipidemia	2.79317	DENND5B;FOXO3;GCK;KDM3A;LCP1;LEPR;PPARG;SH2B1
Hypoplasia of uterus	2.79048	CYP19A1;NHLH2;NR2C2;RBMS1
Abnormal morphology of granular layer of epidermis	2.79048	BCL11B;GRHL3;RBL1;UBE2W
Development of pituitary gland tumor	2.79048	CDKN1B;E2F3;FOXO3;GHRH
Congenital malformation of genitourinary system	2.78516	CCND2;CYP19A1;E2F3;EBF2;NAA10;NHLH2;NR2C2;PCSK5;RBL1;RBMS1;SH2B1;SHH
Development of upper respiratory tract	2.77989	CHD7;EBF2;HOXA2;PCSK5;SHH
Homeostasis of D-glucose	2.75449	ADGRF5;ADRA2A;AKT2;ATP2A2;CYP19A1;FOXO3;GCK;LEPR;NR2C2;PPARG;RFX6;SIK3;SLC2A2
Growth of multicellular organism	2.75203	ERCC5;GIGYF2;NCOA3;PLEKHA1;SIK3;SLC12A5;SLITRK1;VPS13B;WDR11
Quantity of leptin in blood	2.75203	AKT2;CIDEC;CYP19A1;E2F3;KDM3A;LEPR;MRAP2;PPARG;SIK3
Respiratory quotient	2.74473	CIDEC;KDM3A;LEPR;NR2C2;SIK3;SLC6A2
Colony formation of tumor cell lines	2.73755	FSTL1;NCOA3;PRSS8;SIK3;SLC7A11
Quantity of adenoma	2.73283	CDKN1B;GHRH;PRSS8;RAB11A
Gastrointestinal tumor	2.7167	ATP2A2;BCL11B;CDKN1B;CHD7;COL14A1;IFNAR1;MAPKAPK2;ME1;NCOA3;OGN;PARP1;PPARG;PRSS8;PTCH2;RAB11A;SLC6A2;STK38;SYNCRIP
Invasion of epithelial cells	2.71444	MYH10;NRAS;RAB11FIP1
Exit from cell cycle progression of neural cells	2.71444	ARHGAP17;E2F3;SS18
Learning	2.70774	ABI2;ADCY1;ADORA2B;ADRA2A;BLOC1S6;BTBD9;BTG2;CCND2;CYP19A1;DLGAP2;LEPR;NRAS;NRCAM;NRXN1;PCM1;PHF8;PTPRD;S100B;SLC12A5;SLC7A11;SNCA;VDAC1;VPS13B
Morphology of lymphoid tissue	2.70553	AKAP13;CDKN1B;DBNL;ERCC5;GHRH;IFNAR1;MAPKAPK2;NOTCH3;OCIAD1;PARP1;PPARG;RBL1;SHH;STEAP3;UBE2W
Excitation of hippocampus	2.70553	GRIK3;SLC12A5
Replication of endocrine cells	2.70553	ADRA2A;CCND2
Development of clawed frog	2.70553	HUNK;NEDD4
Mass of ventral prostatic lobe	2.70553	CDKN1B;CYP19A1
Density of microvilli	2.70553	NCOA3;PACSIN2
Quantity of pituitary gland adenoma	2.70553	CDKN1B;GHRH
Activation of adipocytes	2.70553	CIDEC;PPARG
Tertiary lymphoid structure	2.70553	IFNAR1;RBPJ
Abnormal morphology of abnormally sized brain	2.70553	E2F3;EFNA5
Size of tooth	2.70553	CDKN1B;SHH
Response of neuronal progenitor cells	2.70553	E2F3;RBL1
Injury of hepatocytes	2.70553	BNIP3;FAAH
Quantity of connective tissue	2.68403	AHNAK;AKT2;ATF2;CCND2;CDKN1B;CIDEC;CYP19A1;E2F3;FOXO3;FSTL1;GHRH;GPNMB;HERC1;IFNAR1;IMPACT;INSIG1;KDM3A;LEPR;LPAR1;MRAP2;NAA10;OCIAD1;PPARG;PSTPIP2;PTPRD;RBL1;SIK3;STEAP3
Head and neck cancer	2.68194	BTG2;CDKN1B;E2F3;PARP1;PTCH2;RBL1;SHH
Hyperplasia of epithelial tissue	2.67162	ATP2A2;CCND2;CDKN1B;CYP19A1;IL12B;NCOA3;PPARG;RBL1;SHH
Growth of tumor	2.66154	AKT2;ATF2;BACH1;BTG2;CCDC25;CDKN1B;COL18A1;CUL4A;DEPDC5;E2F3;ELOVL5;FADS1;FAM83D;FOXO3;FSTL1;GPNMB;HERC1;IFNAR1;IL12B;INSIG1;KAT2B;KDM3A;LPAR1;MCU;MYH10;NCOA3;NEDD4;NOTCH3;NR2C2;NRAS;PARP1;PDP1;PELI1;PHF8;PPARG;PRSS35;PTCH2;RBL1;RBPJ;RFX6;S100B;SAP30;SDC1;SHH;SLC12A5;SLC7A11;SNCA;SOX30;STK38;TEAD1;TNKS;TRIM37;TRIO;URI1;USP12;USP36;USP47;ZFP36;ZGPAT
Cell spreading of fibroblast cell lines	2.65956	Gbp2;LPAR1;PACSIN2;SDC1;TGFB1I1
Quantity of benign tumor	2.65956	CDKN1B;GHRH;NRAS;PRSS8;RAB11A
Hyperlipidemia	2.65561	DENND5B;FOXO3;KDM3A;LCP1;LEPR;PPARG;SH2B1
Abnormal morphology of female genitalia	2.6517	AKT2;CDKN1B;CYP19A1;E2F3;EBF2;EFNA5;FOXO3;NHLH2;NR2C2;RBL1;RBMS1;SH2B1
Synaptic transmission	2.64589	ADCY1;BTBD9;CACNB2;DLGAP2;FSTL1;NRXN1;PACSIN2;PHF8;PTPRD;SLC12A5;SLC7A11;SNCA;SNCB;STXBP1;VDAC1
Apoptosis	2.64397	ADCY1;ADORA2B;AKT2;ATF2;BACH1;BCL11B;BNIP3;CCND2;CDKN1B;CHD8;CIDEC;COL18A1;CUL4A;CYP19A1;DPP4;E2F3;FASTK;FBXO11;FNIP1;FOXO3;FSTL1;GAL3ST1;GCK;GHRH;GPNMB;GSK3A;HUNK;IFNAR1;IL12B;ING5;KDM3A;KIFAP3;LPAR1;MAPKAPK2;MYH10;NFAT5;NHLH2;NOTCH3;NR2C2;NRAS;NUDT13;OCIAD1;OGN;PARP1;PELI1;PPARG;PPP2R1B;RAB11A;RBL1;RBPJ;SETX;SHH;SLC7A11;SNCA;SNCB;SOX30;STEAP3;STK38;STXBP1;TEAD1;TGFB1I1;TLE4;TNFAIP1;TOPORS;USP36…
Quantity of glycogen	2.63639	AGL;ELOVL5;FSTL1;GCK;GSK3A;LEPR;PPARG;SLC7A11
Quantity of cytokine	2.63451	AKT2;CIDEC;CYP19A1;E2F3;IFNAR1;IL10RA;IL12B;KDM3A;KLHDC10;LEPR;MAPKAPK2;MRAP2;PPARG;SIK3;STK38
Glycolysis of cells	2.63451	BACH1;FOXO3;FSTL1;KAT2B;PELI1;PLEKHA1;SLC7A11;SNCA;USP47
Quantity of stem cells	2.63078	ATF2;CCND2;CDKN1B;CUL4A;FOXO3;NFAT5;NOTCH3;PPP4R3B;RBPJ;SHH;TLE4
Development of neuroepithelial tumor	2.61979	CCND2;CDKN1B;NOTCH3;PTPRD;RBL1;RBPJ
Development of epithelial tissue	2.61439	BCL11B;CDKN1B;CHD7;COL18A1;CYP19A1;E2F3;EVL;LEPR;NOTCH3;NRAS;PCDH8;RBPJ;RILPL1;RILPL2;SHH;SNCA;TGFB1I1;WDR11
Mass of gonad	2.60033	AKT2;CCND2;CDKN1B;CIDEC;CUL4A;CYP19A1;GAL3ST1;GHRH;KDM3A;KNSTRN;NAA10;NR2C2;SH2B1;SLC7A11;UBE2W
Intestinal tumor	2.59688	CDKN1B;COL14A1;IFNAR1;MAPKAPK2;ME1;NCOA3;OGN;PARP1;PPARG;PRSS8;PTCH2;RAB11A;SLC6A2;STK38
Development of genitourinary system	2.59176	ADRA2A;AKT2;ASH1L;CCND2;CDKN1B;CEP128;CHD7;CIDEC;CUL4A;CYP19A1;DAAM2;DSPP;EFNA5;FOXO3;FSTL1;GAL3ST1;GHRH;HUNK;INSIG1;ISM1;KDM3A;KNSTRN;LEPR;MYH10;NAA10;NCOA3;NHLH2;NR2C2;PCSK5;PLEKHA1;PPARG;PRDM14;RBL1;RBPJ;SETX;SH2B1;SHH;SIK3;SLC30A2;SLC7A11;SOX30;SS18;UBE2W;VANGL2;VPS13B
Accumulation of steroid	2.59176	ATP8B1;CYP7B1;GSK3A;INSIG1;LEPR;NFAT5
Differentiation of epithelial cells	2.57675	BLOC1S6;CDKN1B;COL18A1;CYP19A1;DSPP;GRHL3;HUNK;NOTCH3;PPARG;PRSS8;PTCH2;RBL1;RBPJ;TGFB1I1;TNKS
Activation of connective tissue cells	2.57349	CDKN1B;CIDEC;DACT3;GPNMB;NBR1;NRAS;PPARG;SHH
Growth of genital organ	2.57349	CCND2;CDKN1B;CYP19A1;FOXO3;KNSTRN;RBPJ;SH2B1;SOX30
Exit from cell cycle progression	2.57025	ARHGAP17;CDKN1B;E2F3;SS18
Oxidation of D-glucose	2.57025	GCK;MCU;NISCH;SLC2A2
Development of neurons	2.55596	ABI2;ADCY1;BCL11B;BLOC1S6;CELF4;CHRDL1;COL4A5;CYP19A1;DBNL;EBF2;EFNA5;GHRH;HERC1;KY;LPAR1;MPDZ;MYH10;NEDD4;NRCAM;NRXN1;PALM;PTPRD;S100B;SHH;SLC25A46;SLITRK1;SNCA;SNCB;SS18;TRIO;TRPM1;TULP3;UPF3B;ZDHHC2
Development of ovary	2.5544	CCND2;CDKN1B;CYP19A1;EFNA5;FOXO3;NHLH2;NR2C2;PLEKHA1;SH2B1;SIK3
Size of connective tissue cells	2.5544	ATF2;CYP19A1;GPNMB;KDM3A;MRAP2;NR2C2;PARP1;PPARG;PSTPIP2;RBL1;SIK3
Growth of ovarian follicle	2.54668	CCND2;CDKN1B;FOXO3;RBPJ;SH2B1
Concentration of sterol	2.54212	ATP8B1;CDKN1B;CIDEC;CYP19A1;DENND5B;FOXO3;GCK;GSK3A;INSIG1;KDM3A;LEPR;MAPKAPK2;ME1;NR2C2;PARP1;PPARG;SIK3;SLC7A11;TG
Preneoplastic lesion	2.5391	BTG2;CDKN1B;NRAS
Hyperinsulinism	2.53313	AKT2;CDKN1B;CYP19A1;DPP4;LEPR;PPARG
Transformation of embryonic cell lines	2.53313	AKT2;BTG2;CCND2;FOXO3;NEDD4;NRAS
Abnormal morphology of diencephalon	2.53313	ADCY1;CDKN1B;COL18A1;EBF2;EFNA5;MYH10;SHH
Quantity of pituitary cells	2.52143	CDKN1B;GHRH;LEPR;TG
Rac protein signal transduction	2.52143	DBNL;FARP1;NISCH;TNS3
Dysfunction of mitochondria	2.52143	BNIP3;BTG2;CYP19A1;PARP1
Mass of genitourinary system	2.50585	AKT2;CCND2;CDKN1B;CIDEC;CUL4A;CYP19A1;GAL3ST1;GHRH;INSIG1;KDM3A;KNSTRN;NAA10;NR2C2;PPARG;RBL1;SH2B1;SIK3;SLC7A11;UBE2W
Hyperphagia	2.50585	LEPR;MRAP2;NHLH2;PPARG;SDC1;SH2B1
Formation of solid tumor	2.50169	AKT2;ATF2;ATP2A2;BCL11B;BTG2;CCND2;CDKN1B;CHD7;COL18A1;DMWD;E2F3;FOXO3;GHRH;GPNMB;GSK3A;HIPK3;IFNAR1;LEPR;MAPKAPK2;ME1;NCOA3;NOTCH3;NR2C2;NRAS;PARP1;PPARG;PPP6C;PRSS8;PTPRD;RAB11A;RBL1;RBPJ;SHH;SLC7A11;SYNCRIP
Abnormal morphology of forebrain	2.50031	ABI2;ADCY1;CDKN1B;COL18A1;EBF2;EFNA5;IFNAR1;MYH10;PHF8;SHH;SNCA;SNCB;TRIO
Hypertrophy of tunica media	2.48812	NOTCH3;RBPJ
Conversion of induced regulatory T-lymphocyte	2.48812	BCL11B;PARP1
Retinoblastoma	2.48812	CDKN1B;RBL1
Neurodegeneration of cholinergic neurons	2.48812	SHH;SNCA
Frequency of conventional dendritic cells	2.48812	IFNAR1;SIRPA
Activation of invariant natural killer T cells	2.48812	IL12B;PPARG
Hypertrophy of myofiber	2.48812	DEPDC5;FOXO3
Hypoplasia of ovary	2.48812	E2F3;SH2B1
Dysplasia of retina	2.48812	CDKN1B;RBL1
Oligozoospermia	2.48812	CCND2;CUL4A;CYP19A1;GSK3A;KDM3A;KNSTRN;NR2C2;SH2B1;VPS13B
Mass of fat pad	2.48812	CDKN1B;CIDEC;CYP19A1;Dnajb3;INSIG1;KDM3A;NR2C2;RBL1;SIK3
Morphology of connective tissue cells	2.48545	ATF2;CDKN1B;CYP19A1;GPNMB;KDM3A;MRAP2;NR2C2;PARP1;PPARG;PSTPIP2;RBL1;SIK3
Cancer of head	2.47756	BTG2;CDKN1B;PARP1;PTCH2;RBL1;SHH
Abnormal morphology of white adipose tissue	2.47625	CIDEC;CYP19A1;INSIG1;KDM3A;RBL1
Abnormal morphology of trachea	2.47237	AFAP1L2;FSTL1;RBL1;SHH
Expansion of T lymphocytes	2.4698	CDKN1B;FOXO3;IFNAR1;LCP1;LEPR;NOTCH3;PARP1;PPARG;SHH
Abnormal morphology of gonad	2.46597	AKT2;CDKN1B;CHD7;CUL4A;CYP19A1;E2F3;EBF2;EFNA5;FOXO3;GAL3ST1;GSK3A;KDM3A;KNSTRN;NHLH2;NR2C2;PRDM14;SETX;SH2B1;UBE2W;VPS13B
Morphology of gap junctions	2.46092	NRCAM;SNCA;SNCB
Concentration of D-glucose	2.45967	AGL;AKT2;ATP2A2;BACH1;CDKN1B;CIDEC;CYP19A1;ELOVL5;FOXO3;GAD2;GCK;KDM3A;LEPR;MCU;NR2C2;PPARG;SIK3;STEAP3;SYTL4
Differentiation of helper T lymphocytes	2.45842	ADORA2B;CDKN1B;DUSP8;GHRH;IFNAR1;IL10RA;IL12B;LEPR;NBR1;PPARG;SHH;USP15
Concentration of cholesterol	2.45842	ATP8B1;CDKN1B;CIDEC;CYP19A1;DENND5B;FOXO3;GCK;GSK3A;INSIG1;KDM3A;LEPR;MAPKAPK2;NR2C2;PARP1;PPARG;SIK3;SLC7A11;TG
Invasion of cells	2.451	ADRA2A;CCR9;COL18A1;ELOVL5;FSTL1;IFNAR1;LCP1;MYH10;NCOA3;NR2C2;NRAS;NRCAM;PPARG;RAB11FIP1;SDC1;SLC7A11;TRIO
Congenital anomaly of testis	2.44129	CYP19A1;E2F3;EBF2;NHLH2;SH2B1
Non-malignant disorder	2.43297	AHNAK;ATF2;ATP2A2;BCL11B;CDKN1B;CYP19A1;DMWD;E2F3;EFNA5;FOXO3;GHRH;GRHL3;GSK3A;HOXA2;IL12B;INSIG1;MAPKAPK2;NR2C2;NRAS;PPP6C;PRSS8;RAB11A;RBL1;SDC1;SHH;TG;WDR11
Differentiation of epithelial tissue	2.42829	BLOC1S6;CDKN1B;COL18A1;CYP19A1;DSPP;FSTL1;GRHL3;HUNK;NOTCH3;PPARG;PRSS8;PTCH2;RBL1;RBPJ;TGFB1I1;TNKS
Microtubule dynamics	2.41229	ABI2;ADCY1;BCL11B;BLOC1S6;CDKN1B;CEP128;CYP19A1;DBNL;EFNA5;EVL;HERC1;LPAR1;MAPKAPK2;MPDZ;MYH10;NEDD4;NISCH;NRCAM;NRXN1;PACSIN2;PALM;PARP1;PCM1;PTPRD;RANBP10;S100B;SH2B1;SHH;SIRPA;SLC25A46;SLITRK1;SNCA;SNCB;SS18;TRIO;UPF3B;VANGL2;VDAC1;WDR11;WDR36
Abnormal morphology of gland	2.41229	AKT2;BCL11B;CDKN1B;CYP19A1;DPP4;E2F3;GSK3A;NHLH2;PARP1;PPARG;RBL1;SHH;SLC2A2;SLC30A2;SYTL4;TG;TGFB1I1
Gastrointestinal tract cancer	2.41117	ATP2A2;CHD7;IFNAR1;MAPKAPK2;ME1;PPARG;PTCH2;SLC6A2;STK38;SYNCRIP
Morphology of testis	2.41005	AKT2;CCND2;CDKN1B;CIDEC;CUL4A;CYP19A1;GAL3ST1;KDM3A;KNSTRN;NAA10;NR2C2;SH2B1;SLC7A11;SOX30;UBE2W
Formation of cellular protrusions	2.40671	ABI2;ADCY1;BCL11B;BLOC1S6;CEP128;CYP19A1;DBNL;EFNA5;HERC1;LPAR1;MAPKAPK2;MPDZ;MYH10;NEDD4;NISCH;NRCAM;NRXN1;PACSIN2;PALM;PTPRD;S100B;SH2B1;SHH;SIRPA;SLC25A46;SLITRK1;SNCA;SNCB;SS18;TRIO;UPF3B;VANGL2;VDAC1;WDR11
Growth of reproductive tract	2.39686	CCND2;CDKN1B;CYP19A1;FOXO3;RBPJ;SH2B1
Concentration of hormone	2.38828	AKT2;AP4E1;CDKN1B;CYP19A1;DPP4;E2F3;FAAH;FOXO3;GCK;GHRH;HERC1;KDM3A;LEPR;NCOA3;NHLH2;NR2C2;PPARG;RBMS1;SIK3;SLC2A2
Abnormal morphology of tracheal ring	2.38828	FSTL1;RBL1;SHH
Dysmyelination of axons	2.38828	CDKN1B;EBF2;NRCAM
Size of cerebral ventricles	2.38828	AP4E1;ATF2;WDR11
Morphology of cerebellum	2.38195	BTG2;CDKN1B;NRCAM;SHH
Size of adipose tissue	2.38091	ATF2;CYP19A1;KDM3A;LEPR;MRAP2;NR2C2;PARP1;PPARG;RBL1;SIK3
Development of dentate gyrus	2.37572	BLOC1S6;BTG2;SNCA;SNCB;VPS13B
Quantity of adipocytes	2.37572	CDKN1B;CYP19A1;NAA10;PPARG;RBL1
Growth arrest	2.37469	AHNAK;CCND2;CDKN1B;NRAS;PPARG;RAB11A;RBL1;SIK3
Insulin resistance	2.37366	AKT2;BACH1;CDKN1B;CIDEC;CYP19A1;CYP7B1;FAAH;GCK;KDM3A;LEPR;PPARG;RBPJ;SH2B1;SLC30A7
Inflammation of body cavity	2.36351	ADORA2B;AKT2;ATP8B1;CCR9;CIDEC;CYP19A1;DEPDC5;DPP4;E2F3;FAAH;FNDC4;FOXO3;GAD2;Gbp2;GPNMB;IFNAR1;IL10RA;IL12B;INSIG1;LEPR;MAPKAPK2;NBR1;NFAT5;NR2C2;NRAS;PARP1;PLEKHA1;PPARG;PRSS8;SDC1;SLC7A11;STK38;URI1;USP47;ZFP36
Abnormal morphology of internal genitalia	2.36351	AKT2;CDKN1B;CHD7;CUL4A;CYP19A1;E2F3;EBF2;EFNA5;FOXO3;GAL3ST1;KDM3A;KNSTRN;NHLH2;NR2C2;RBL1;RBMS1;SETX;SH2B1;UBE2W;VPS13B
Abnormal morphology of genital organ	2.35853	AKT2;CDKN1B;CHD7;CUL4A;CYP19A1;E2F3;EBF2;EFNA5;FOXO3;GAL3ST1;GSK3A;KDM3A;KNSTRN;NHLH2;NR2C2;PRDM14;RBL1;RBMS1;SETX;SH2B1;UBE2W;VPS13B
Consumption of oxygen	2.35067	ATF2;CIDEC;IMPACT;KDM3A;LEPR;MCU;NAA10;NR2C2;RBL1;SIK3
Morphology of endocrine gland	2.35067	AKT2;CCND2;CDKN1B;CYP19A1;DPP4;GCK;GHRH;LEPR;PPARG;SHH
Formation of skull	2.34582	CHD7;INSIG1;PCSK5;RBPJ;SHH;TULP3
Transport of transition metal ion	2.33819	Mmgt2;SFXN1;SLC30A7;STEAP3
Latency of tumor	2.33819	CDKN1B;FOXO3;NRAS;PPARG
Adult-onset obesity	2.33819	CIDEC;LEPR;NHLH2;PARP1
Morphology of genital organ	2.33536	AKT2;CCND2;CDKN1B;CIDEC;CUL4A;CYP19A1;CYP7B1;GAL3ST1;GHRH;KDM3A;KNSTRN;NAA10;NR2C2;SH2B1;SLC7A11;SOX30;UBE2W
Quantity of cells	2.32148	ADGRF5;ADORA2B;AKAP13;AKT2;ATF2;BCL11B;CACNA2D1;CCND2;CCR9;CDKN1B;CHD8;COL18A1;CRX;CUL4A;CYP19A1;DAAM2;DUSP8;EBF2;EVL;FASTK;FBXO11;FNIP1;FOXO3;FSTL1;GHRH;GPNMB;HERC1;IFNAR1;IL10RA;IL12B;ISM1;KNSTRN;LCP1;LEPR;LPAR1;MAPKAPK2;MCU;NAA10;NEDD4;NFAT5;NHLH2;NOTCH3;NR2C2;NRAS;NRCAM;OCIAD1;PARP1;PELI1;PHF8;PIP4K2C;PPARG;PPP4R3B;PSTPIP2;PTPRD;RBL1;RBPJ;RTBDN;SDC1;SH2B1;SHH;SIK3;SIRPA;SLC30A7;SLC6A2;SNCA;SN…
Size of cerebellum	2.31966	BTG2;CDKN1B;SHH
Morphogenesis of head	2.31876	ABI2;CHD7;FOXO3;FZD3;GRHL3;HOXA2;INSIG1;PLEKHA1;PRDM8;SHH;TULP3;VANGL2;VPS13B
Proliferation of skeletal muscle	2.31785	NRAS;SHH
Cell viability of kidney cell lines	2.31785	NFAT5;VDAC1
Loss of exocrine cells	2.31785	GSK3A;PARP1
Proliferation of adipoblasts	2.31785	AKT2;SHH
Arrest in meiosis of spermatocytes	2.31785	PPP2R1B;SOX30
Deficiency of lymphocytes	2.31785	FNIP1;RBPJ
Autophagy of dopaminergic neurons	2.31785	SNCA;USP30
Arrest in cell cycle progression of B-lymphocyte derived cell lines	2.31785	CCND2;CDKN1B
Damage of salivary gland	2.31785	IFNAR1;IL12B
Presence of cerebral cortex cells	2.31785	CDKN1B;CNKSR2
Synaptogenesis of brain cells	2.31785	CYP19A1;PTPRD
Mitosis of hematopoietic progenitor cells	2.31785	CDKN1B;FOXO3
Cell cycle progression of lens fiber cells	2.31785	CDKN1B;E2F3
G2 phase of T lymphocytes	2.31785	NFAT5;SHH
Healing of skin wound	2.31785	LEPR;SLC7A11
Abnormal morphology of enlarged ovary	2.31785	CDKN1B;FOXO3
Development of medulla oblongata	2.31785	ATF2;TRIO
Accumulation of cholesterol	2.31247	CYP7B1;GSK3A;INSIG1;LEPR;NFAT5
Arrest in G1 phase	2.28988	CCND2;CDKN1B;NCOA3;NEDD4;NFAT5;PARP1;RBL1
Mass of lymphoid organ	2.28567	AKAP13;CDKN1B;DBNL;ERCC5;GHRH;PARP1;PPARG;STEAP3;UBE2W
Migration of connective tissue cells	2.28567	AKT2;CDKN1B;FSTL1;MAPKAPK2;MYH10;NACC1;NFAT5;PACSIN2;SHH
Quantity of brown adipose tissue	2.2815	CDKN1B;KDM3A;MRAP2;PPARG;SIK3
Expansion of cells	2.27409	CCND2;CDKN1B;FOXO3;IFNAR1;LCP1;LEPR;NOTCH3;NRAS;PALM;PARP1;PPARG;RBL1;SH2B1;SHH;SIK3
Morphology of gonad	2.26922	AKT2;CCND2;CDKN1B;CIDEC;CUL4A;CYP19A1;GAL3ST1;GHRH;KDM3A;KNSTRN;NAA10;NR2C2;SH2B1;SLC7A11;SOX30;UBE2W
Endocytosis of synaptic vesicles	2.25493	AAK1;BTBD9;SNCA;SNCB
Metabolism of neurotransmitter	2.25493	BTBD9;SLITRK1;SNCA;SNCB
Apoptosis of nervous tissue cell lines	2.25493	PELI1;SNCA;SNCB;TNFAIP1
Density of capillary vessel	2.25493	CDKN1B;FNIP1;FSTL1;NCOA3
Conversion of leukocytes	2.25493	BACH1;BCL11B;PARP1
Development of thyroid gland tumor	2.25493	AKT2;CDKN1B;E2F3
Morphology of tooth	2.25493	CDKN1B;DSPP;SHH
Concentration of docosahexaenoic acid	2.25493	ELOVL5;SLC30A7;SNCA
Morphology of neuroglia	2.25181	GAL3ST1;LPAR1;S100B;SNCA;TULP3
Quantity of neuroendocrine cells	2.24872	AKT2;CDKN1B;GHRH;LEPR;SLC30A7;TG;WDR11
Expansion of lymphocytes	2.24872	CCND2;CDKN1B;FOXO3;IFNAR1;LCP1;LEPR;NOTCH3;PARP1;PPARG;SHH
Abnormal metabolism	2.24336	ADCY1;AKT2;ATP2A2;CDKN1B;DENND5B;FOXO3;GCK;IFNAR1;KDM3A;LCP1;LEPR;PARP1;PPARG;SH2B1
Development of inner ear	2.23807	C1QTNF5;CDKN1B;CHD7;FZD3;GRHL3;INSIG1;MAPKAPK2;SHH;VANGL2
Feeding	2.23136	BCL11B;CDKN1B;CIDEC;EFNA5;FAAH;GIGYF2;HOXA2;IMPACT;LEPR;LPAR1;MRAP2;MYH10;NR2C2;PPARG;PTPRD;SIK3
Size of cells	2.22841	AKT2;ATF2;CDKN1B;COL18A1;CYP19A1;FOXO3;GPNMB;GRHL3;GSK3A;KDM3A;MRAP2;NR2C2;NRAS;PARP1;PPARG;PSTPIP2;RBL1;RBPJ;SIK3;SNCA;SNCB;TRPM1;USP36
Miniature excitatory postsynaptic currents	2.22185	CELF4;DLGAP2;NEDD4;NRXN1;SLC12A5
Abnormal morphology of brain	2.22185	ABI2;ADCY1;BTBD9;CCND2;CDKN1B;COL18A1;E2F3;EBF2;EFNA5;EPB41L1;GAL3ST1;HOXA2;IFNAR1;IL12B;MYH10;NRCAM;PHF8;RBL1;SHH;SNCA;SNCB;TRIO
Clearance of D-glucose	2.21538	Dnajb3;DPP4;LEPR;PPARG
Size of body	2.21254	ADGRF5;AHNAK;AKT2;ATP2A2;CDKN1B;CELF4;CHD7;DACT3;DBNL;DPP4;E2F3;EBF2;EFNA5;GAD2;GCK;GHRH;IMPACT;INSIG1;LEPR;LPAR1;MRAP2;NCOA3;NR2C2;NRCAM;PARP1;PTPRD;RBL1;SH2B1;SIK3;SIRPA;SLC2A2;SLITRK1;SNCA;SNCB;SYTL4;TLE4;ZFP36
Development of benign tumor	2.21183	ATF2;ATP2A2;CDKN1B;DMWD;E2F3;FOXO3;GHRH;GSK3A;MAPKAPK2;NR2C2;PPP6C;PRSS8;RAB11A;RBL1
Benign lesion	2.20273	AHNAK;ATF2;ATP2A2;BCL11B;CDKN1B;CYP19A1;DMWD;E2F3;FOXO3;GHRH;GSK3A;LEPR;MAPKAPK2;NR2C2;NRAS;PPP6C;PRSS8;RAB11A;RBL1;SDC1;SLC7A11
Fear	2.19997	ADRA2A;DPP4;EIF4G1;GAD2;SLITRK1;VDAC1
Migration of fibroblasts	2.19518	AKT2;CDKN1B;FSTL1;MAPKAPK2;MYH10;NFAT5;PACSIN2;SHH
Small GTPase mediated signal transduction	2.19518	DBNL;FARP1;GDI2;LPAR1;NISCH;NRAS;TNS3;VANGL2
Hyperplasia of tissue	2.1945	ATP2A2;BTG2;CCND2;CDKN1B;CYP19A1;IL12B;LEPR;NCOA3;PPARG;RBL1;SHH
Proliferation of adipocytes	2.19382	AKT2;E2F3;SHH
Immune response of CD4+ T-lymphocytes	2.19382	IL10RA;IL12B;LEPR
Morphology of white adipose tissue	2.19314	ATF2;CIDEC;IL10RA;KDM3A;MRAP2;NAA10;NR2C2;PPARG;RBL1;SLC7A11
Glucose metabolism disorder	2.18977	ADCY1;ADORA2B;ADRA2A;AGPAT4;AKT2;ATP2A2;BACH1;BPIFC;CACNA2D1;CCDC25;CCND2;CCR9;CDKN1B;CIDEC;COL14A1;CYP19A1;CYP7B1;Dnajb3;DPP4;FAAH;FOXO3;GAD2;Gbp2;GCK;GPNMB;GSK3A;HAAO;IL10RA;IL12B;KDM3A;LCP1;LEPR;MCU;ME1;NRSN1;PARP1;PPARG;RBPJ;RSPO4;SH2B1;SLC1A4;SLC2A2;SLC30A7;SLC7A11;SNCA;SUV39H2;TLE4;UPF3B;ZFP36
Development of joint	2.17718	FOXO3;INSIG1;RBPJ;SHH
Assembly of presynaptic membrane	2.17718	NRXN1;PTPRD
Development of medullary thyroid carcinoma	2.17718	CDKN1B;E2F3
Binding of lung cancer cell lines	2.17718	GAL3ST1;SDC1
Entry into interphase of T lymphocytes	2.17718	CDKN1B;SHH
Release of germ cells	2.17718	EFNA5;PPARG
Experimental allergic encephalomyelitis (chronic relapsing)	2.17718	IL12B;PPARG
Exit from cell cycle progression of neuronal progenitor cells	2.17718	ARHGAP17;E2F3
Release of virus	2.17718	CHMP3;RBPJ
Synaptogenesis of neurons	2.17718	CYP19A1;PTPRD
Severe diabetes mellitus	2.17718	AKT2;LEPR
Formation of enchondroma	2.17718	E2F3;RBL1
Hyperplasia of intermediate lobe of the pituitary gland	2.17718	CDKN1B;GHRH
Microadenoma	2.17718	GSK3A;MAPKAPK2
Adipogenesis	2.17718	AKT2;ATF2;E2F3;EBF2;PPARG;SHH;TGFB1I1;TRIO;TULP3
Quantity of subcutaneous fat	2.16494	ATF2;CIDEC;INSIG1;PTPRD;SIK3
Autophagy of mitochondria	2.16494	BNIP3;SLC25A46;SNCA;TNFAIP1;USP30
Abnormal morphology of liver	2.16178	ABCD3;AGL;ATF2;CDKN1B;CTBS;CYP19A1;DEPDC5;ERCC5;MYH10;OCIAD1;PPARG;SIK3;SIRPA
Quantity of endocrine cells	2.16115	AKT2;CDKN1B;GHRH;LEPR;SHH;SLC30A7;TG;WDR11
Transcription	2.1549	ASH1L;ATF2;BACH1;BCL11B;CEP128;CHD7;CHD8;CRX;E2F3;EBF2;EIF4G2;EZH1;FOXO3;Gbp2;GPBP1;GRHL3;GSK3A;HIPK3;HOXA2;IFNAR1;IMPACT;KAT2B;KDM3A;LYAR;MAPKAPK2;NCOA3;NEDD4;NFAT5;NHLH2;NOTCH3;NR2C2;NRAS;PARP1;PPARG;PRDM14;PRDM4;PRDM8;RBL1;RBPJ;SAP30;SHH;SKOR1;SOX30;SUV39H2;TEAD1;TLE4;TOPORS;USP47;YLPM1;ZFP36;ZNF462
Hypoplasia of testis	2.14026	E2F3;EBF2;NHLH2;SH2B1
Transport of ion	2.13906	ATP2A2;ATP8B1;CACNA2D1;CDKN1B;GCK;GRIK3;MCU;Mmgt2;NEDD4;PPARG;PRSS8;SFXN1;SLC12A5;SLC30A7;STEAP3;TG
Autophagy of epithelial cells	2.13549	FOXO3;GSK3A;PPARG
Morphogenesis of epithelial tissue	2.13194	BCL11B;COL18A1;PCDH8;RILPL1;RILPL2;SHH;TGFB1I1
Differentiation of adipocytes	2.1296	ADGRF5;ADORA2B;ATF2;BNIP3;EBF2;INSIG1;PARP1;PPARG;PRG4;SIK3;TGFB1I1;TRIO;ZFP36
Morphology of lymphoid organ	2.11464	AKAP13;CDKN1B;DBNL;ERCC5;GHRH;NOTCH3;PARP1;PPARG;RBL1;SHH;STEAP3;UBE2W
Apoptosis of heart	2.11182	BACH1;BNIP3;FOXO3;FSTL1;GSK3A;KIFAP3;MAPKAPK2;MYH10
Development of ear	2.11182	C1QTNF5;CDKN1B;CHD7;FZD3;GRHL3;HOXA2;INSIG1;MAPKAPK2;SHH;VANGL2
Apoptosis of gonadal cells	2.11182	CUL4A;CYP19A1;FOXO3;GAL3ST1;IFNAR1;KDM3A;NR2C2;SETX;SOX30;VPS13B
Morphogenesis of bone	2.11014	CHD7;DSPP;HOXA2;INSIG1;TULP3
Lens disorder	2.10958	NFAT5;NOTCH3;NRCAM;SHH;SNCA;VPS13B
Estrous cycle	2.10958	CDKN1B;CYP19A1;FOXO3;NHLH2;NR2C2;PLEKHA1
Replication of cells	2.10403	ADRA2A;CCND2;Gbp2;IL12B
Abnormal morphology of epithelial tissue	2.09854	ADGRF5;AFAP1L2;AGL;AKT2;BCL11B;CDKN1B;COL18A1;CYP19A1;DACT3;E2F3;ERCC5;FSTL1;GRHL3;GSK3A;KNSTRN;NFAT5;PARP1;SETX;SHH;SIK3;SLC30A2
Liver Damage	2.09583	ATP8B1;BNIP3;CAND1;CYP7B1;DEPDC5;FAAH;GSK3A;IFNAR1;NRAS;SLC7A11;TRIM37
Tumorigenesis of gastrointestinal tumor	2.09583	ATP2A2;BCL11B;CHD7;IFNAR1;MAPKAPK2;ME1;NCOA3;SYNCRIP
Expression of RNA	2.08831	ASH1L;ATF2;BACH1;BCL11B;CEP128;CHD7;CHD8;CRX;CYP19A1;E2F3;EBF2;EIF4G2;EZH1;FOXO3;Gbp2;GPBP1;GRHL3;GSK3A;HIPK3;HOXA2;IFNAR1;IMPACT;KAT2B;KDM3A;LYAR;MAPKAPK2;NCOA3;NEDD4;NFAT5;NHLH2;NOTCH3;NR2C2;NRAS;PARP1;PPARG;PRDM14;PRDM4;PRDM8;RBL1;RBPJ;SAP30;SHH;SKOR1;SOX30;SUV39H2;TEAD1;TLE4;TOPORS;TRPM1;USP47;YLPM1;ZFP36;ZNF462
G1 phase	2.08566	CCND2;CDKN1B;E2F3;FOXO3;NCOA3;NEDD4;NFAT5;PARP1;RBL1;THAP12
Mass of epigonadal fat pad	2.08302	CIDEC;CYP19A1;INSIG1;RBL1;SIK3
Morphogenesis of nervous tissue	2.08249	ABI2;ADCY1;BCL11B;BLOC1S6;CYP19A1;DBNL;EFNA5;FZD3;HERC1;LPAR1;MPDZ;MYH10;NEDD4;NRCAM;PALM;PTPRD;S100B;SHH;SLC25A46;SLITRK1;SNCA;SNCB;SS18;TRIO;UPF3B
Loss of adipose tissue	2.08092	AKT2;LEPR;PPARG
Cell cycle progression of stem cells	2.08092	NRAS;PTCH2;SS18
Development of medulloblastoma	2.08092	BTG2;PARP1;SHH
Development of pituitary gland adenoma	2.08092	CDKN1B;FOXO3;GHRH
Morphology of pituitary gland	2.08092	CDKN1B;CYP19A1;GHRH
Testicular tumor	2.08092	CCND2;CDKN1B;CYP19A1
Size of adipocytes	2.07417	ATF2;CYP19A1;KDM3A;MRAP2;NR2C2;PARP1;PPARG;RBL1;SIK3
Synaptic transmission of synapse	2.06854	SNCA;SNCB;STXBP1;VDAC1
G1 phase of embryonic cell lines	2.06854	CDKN1B;E2F3;NEDD4;RBL1
Failure of heart	2.06349	ADRA2A;ATP2A2;CACNB2;E2F3;KIFAP3;MYH10;NOTCH3;RBPJ
Mass of spleen	2.06349	AKAP13;CDKN1B;DBNL;ERCC5;GHRH;PARP1;PPARG;STEAP3
Cell death of heart	2.05998	BACH1;BNIP3;CACNB2;FOXO3;FSTL1;GSK3A;KIFAP3;MAPKAPK2;MYH10
Thoracic hypoplasia	2.05948	ATF2;BCL11B;CDKN1B;MYH10;NFAT5;RBPJ;SHH;TEAD1;TLE4;ZFP36
Size of connective tissue	2.05899	ATF2;CYP19A1;GPNMB;KDM3A;LEPR;MRAP2;NR2C2;PARP1;PPARG;PSTPIP2;RBL1;SIK3
Quantity of cardiolipin	2.0575	CYP19A1;SNCA
Quantity of type I myofibers	2.0575	FNIP1;RBL1
Morphology of mitochondrial cristae	2.0575	LEPR;PPARG
Insulin sensitivity of liver	2.0575	CIDEC;LEPR
Function of prostate gland	2.0575	CDKN1B;CYP19A1
Hypoplasia of retina	2.0575	CCND2;CDKN1B
Loss of hematopoietic progenitor cells	2.0575	IFNAR1;PTCH2
Hyperplasia of gastric epithelium	2.0575	ATP2A2;SHH
Cognitive impairment	2.0511	ADCY1;CYP19A1;DLGAP2;FOXO3;GSK3A;IL12B;NRCAM;NRXN1;PCM1;PHF8;PTPRD;SIRPA;SNCA;VDAC1
Differentiation of connective tissue cells	2.05061	ADGRF5;ADORA2B;AKT2;ATF2;ATP2A2;BNIP3;DSPP;EBF2;FOXO3;GPNMB;HOXA2;IFNAR1;INSIG1;NAA10;NBR1;PARP1;PPARG;PRG4;SHH;SIK3;SIRPA;SLC26A2;TGFB1I1;TRIO;ZFP36
Weight gain	2.05012	CACNA2D1;CDKN1B;CIDEC;CYP19A1;DENND5B;E2F3;FAAH;GCK;GHRH;GSK3A;KDM3A;LEPR;MRAP2;PPARG;SLC30A7;ZFP36
Epithelial-mesenchymal transition	2.04769	CUL4A;DACT3;DPP4;DSPP;ELOVL5;FOXO3;RBPJ;SYNCRIP
Quantity of insulin in blood	2.03621	AKT2;CDKN1B;CYP19A1;DPP4;GCK;KDM3A;LEPR;NR2C2;PPARG;SIK3;SLC2A2
Function of adipose tissue	2.03433	KDM3A;NR2C2;PARP1;PPARG
Hyperplasia of endocrine cells	2.03433	GCK;PPARG;SH2B1;TG
Allodynia	2.03433	ADRA2A;LEPR;LPAR1;S100B
Localization of cells	2.03105	CCR9;CNKSR2;IFNAR1;LEPR;SHH
Tumorigenesis of epithelial neoplasm	2.03012	AKT2;ATF2;ATP2A2;CDKN1B;CHD7;DMWD;E2F3;FOXO3;GHRH;GSK3A;IFNAR1;MAPKAPK2;ME1;NCOA3;NR2C2;NRAS;PPARG;PPP6C;PRSS8;RAB11A;RBL1;SYNCRIP
Length of telomeres	2.02872	PARP1;RBL1;SUV39H2
Formation of fibrils	2.02872	OGN;SNCA;TNS3
Excision repair of DNA	2.02872	ERCC5;NR2C2;PARP1
Hyperplasia of neuroendocrine cells	2.02872	GCK;PPARG;TG
Cell transformation	2.02273	ADGRF5;AKAP13;AKT2;ATF2;ATP2A2;BACH1;BTG2;CCND2;CDKN1B;COL18A1;DCUN1D3;DPP4;E2F3;EFNA5;EIF4G1;ELOVL5;FBXO11;FOXO3;HIPK3;HNRNPC;HUNK;IFNAR1;KDM3A;KIFAP3;KNSTRN;LCP1;LEPR;LETMD1;MTMR3;NCOA3;NEDD4;NOTCH3;NRAS;NRCAM;PARP1;PFKFB2;PPARG;PRSS8;PTPRD;RBL1;RBPJ;RFX6;SAP30;SDC1;SFXN1;SLC7A11;TRAPPC9;TRIO;TSPAN18;URI1;USP12;USP36;VPS13B;ZFP36
Damage of digestive system	2.01547	ATP8B1;BNIP3;CAND1;CYP7B1;DEPDC5;FAAH;GSK3A;IFNAR1;IL12B;NRAS;PARP1;SLC7A11;TRIM37
Mass of testis	2.01547	AKT2;CCND2;CIDEC;CUL4A;CYP19A1;GAL3ST1;KDM3A;KNSTRN;NAA10;NR2C2;SH2B1;SLC7A11;UBE2W
Impaired glucose tolerance	2.00877	AKT2;BACH1;CACNA2D1;CCND2;CYP19A1;GCK;GSK3A;PARP1;PPARG;SH2B1
Nervous system neoplasm	2.00877	BTG2;CCND2;COL18A1;NOTCH3;OGN;PARP1;PTCH2;PTPRD;RBPJ;SHH
Endocrine gland tumor	2.00393	AKT2;CDKN1B;COL18A1;DMWD;E2F3;FOXO3;GHRH;NR2C2;RBL1
Formation of skin	2.00349	AKT2;ASH1L;BCL11B;CCND2;COL18A1;GRHL3;PPARG;PRSS8;PTCH2;RBL1;RBPJ;RSPO4;SHH;VANGL2
Cell spreading	2.0013	FAAH;Gbp2;LPAR1;PACSIN2;SDC1;SIRPA;TGFB1I1;TNS3
Cellularity of lymphoid organ	2.0013	CDKN1B;NOTCH3;PARP1;SHH
Formation of epithelial neoplasm	1.99568	AKT2;ATF2;ATP2A2;CDKN1B;CHD7;DMWD;E2F3;FOXO3;GHRH;GSK3A;IFNAR1;MAPKAPK2;ME1;NCOA3;NR2C2;NRAS;PPARG;PPP6C;PRSS8;RAB11A;RBL1;SYNCRIP
Hyperplasia of secretory structure	1.9914	AHNAK;CDKN1B;CYP19A1;GCK;GHRH;PPARG;SDC1;SH2B1;TG
Migration of cells	1.98716	ABI2;ADORA2B;AKT2;BCL11B;BTG2;CCR9;CDKN1B;COL18A1;CYP19A1;CYP7B1;DPP4;E2F3;EBF2;EVL;FAAH;FASTK;FNIP1;FSTL1;GAL3ST1;IFNAR1;IL10RA;IL12B;ISM1;LCP1;LEPR;LPAR1;MAPKAPK2;MCU;MYH10;NACC1;NEDD4;NFAT5;NHLH2;NISCH;NOTCH3;NRAS;PACSIN2;PARP1;PCM1;PELI1;PIP4K2C;PPARG;PRSS35;PRSS8;RBPJ;S100B;SDC1;SHH;SIRPA;SYNCRIP;TG;TNS3;TRIO;USP47
Arrest in cell cycle progression	1.98716	AHNAK;CCND2;CDKN1B;NRAS;PPARG;RAB11A;RBL1
Hyperglycemia	1.98297	AKT2;CDKN1B;CYP19A1;DPP4;GCK;LEPR;PPARG;SH2B1;SLC2A2;SLC30A7
Neurodegeneration of dopaminergic neurons	1.97881	BACH1;SHH;SNCA
Development of brainstem	1.97881	ATF2;MYH10;TRIO
Anterograde axonal transport	1.97881	AP3S1;ARL8B;BLOC1S6
Morphology of aorta	1.97881	MYH10;PARP1;PPARG
Estrus	1.97881	CDKN1B;NHLH2;NR2C2
Arrest in interphase	1.97881	ATF2;CCND2;CDKN1B;NCOA3;NEDD4;NFAT5;NRAS;PARP1;RBL1
Quantity of neurons	1.97062	ATF2;CACNA2D1;CCND2;CDKN1B;CRX;EBF2;FOXO3;LPAR1;NEDD4;NHLH2;NOTCH3;NRCAM;PPP4R3B;PTPRD;RBL1;RTBDN;SHH;SLC6A2;SNCA;SNCB;TRPM1;WDR11
Connective or soft tissue tumor	1.96658	CDKN1B;CYP19A1;E2F3;FOXO3;IFNAR1;NCOA3;PPARG;PTCH2;RBL1;RBPJ;SLC7A11
Energy homeostasis	1.96658	ABCD3;ADORA2B;CIDEC;DPP4;FAAH;GSK3A;KDM3A;LEPR;MRAP2;NAA10;NR2C2;PPARG;SIK3;TG
Hepatomegaly	1.96257	ABCD3;AGL;CYP19A1;DEPDC5;PPARG;SIRPA
Benign solid tumor	1.96257	ATF2;ATP2A2;CDKN1B;DMWD;E2F3;FOXO3;GHRH;GSK3A;MAPKAPK2;NR2C2;NRAS;PPP6C;PRSS8;RAB11A;RBL1
Activation of Adenylate cyclase	1.95861	ADCY1;ADORA2B;GHRH;LPAR1;PALM
Development of atrioventricular canal	1.95468	CHD7;RBPJ
Transport of Cu2+	1.95468	Mmgt2;STEAP3
Abnormal energy balance	1.95468	NR2C2;SIK3
Conversion of CD4+ T-lymphocytes	1.95468	BCL11B;PARP1
Abnormal morphology of epigonadal fat pad	1.95468	CIDEC;CYP19A1
Adipogenesis of fibroblasts	1.95468	E2F3;PPARG
Inflammation of cecum	1.95468	AKT2;IL10RA
Abnormal morphology of fourth cerebral ventricle	1.95468	COL18A1;MYH10
Permeability transition of mitochondria	1.95468	BTG2;CYP19A1
Abnormality of heart ventricle	1.94692	ADRA2A;ATP2A2;BNIP3;CCND2;DUSP8;E2F3;FNIP1;MAPKAPK2;MYH10;NEDD4;NFAT5;NOTCH3;PHF8;RBPJ;TEAD1;WDR11
Abnormal morphology of head	1.94692	ABI2;ADCY1;BCL11B;BTBD9;CCND2;CDKN1B;CHD7;COL18A1;CRX;CYP19A1;DSPP;E2F3;EBF2;EFNA5;EPB41L1;GAL3ST1;GRHL3;HOXA2;IFNAR1;IL12B;INSIG1;MYH10;NAA10;NOTCH3;NRCAM;OGN;PHF8;RBL1;SHH;SIK3;SNCA;SNCB;SYTL4;TRIO;VANGL2;VPS13B;WDR11
Abnormal morphology of central nervous system	1.9393	ABI2;ADCY1;AKT2;BTBD9;CCND2;CDKN1B;COL18A1;E2F3;EBF2;EFNA5;EPB41L1;GAL3ST1;HOXA2;IFNAR1;IL12B;MYH10;NRCAM;PHF8;RBL1;SHH;SNCA;SNCB;TRIO
Morphology of intercellular junctions	1.93554	GAL3ST1;NRCAM;SNCA;SNCB
Morphology of artery	1.93554	MYH10;NOTCH3;PARP1;PPARG
Quantity of corpus luteum	1.93554	AKT2;CYP19A1;LEPR;NR2C2
Mass of liver	1.93554	CDKN1B;CYP19A1;GHRH;ME1;PARP1;PPARG;SIK3;SLC2A2;SLC7A11
Pituitary gland tumor	1.93554	CDKN1B;DMWD;E2F3;FOXO3;GHRH;NR2C2;RBL1
Growth of neurites	1.93554	CCDC120;CYP19A1;IMPACT;MYH10;NEDD4;PARP1;PDP1;PPARG;RAB11A;S100B;SHH;SS18;TRIO
Cell-cell contact	1.93554	AKT2;ASH1L;CACNA2D1;CELF4;CHRDL1;COL4A5;CYP19A1;DBNL;EFNA5;GAL3ST1;GHRH;KY;MPDZ;NEDD4;NRCAM;NRXN1;PALM;PRDM14;PTPRD;SLC25A46;SLC30A2;SLITRK1;SNCA;SNCB;TRPM1;ZDHHC2
Abnormal morphology of epididymis	1.93181	CUL4A;CYP19A1;EBF2;NHLH2;SH2B1
Morphology of mammary gland	1.93181	CYP19A1;NCOA3;SLC30A2
Differentiation of white adipocytes	1.93181	ATF2;EBF2;PPARG
Severe neurological disorder	1.93181	IL12B;PPARG;TRIO
Arrest in G1 phase of embryonic cell lines	1.93181	CDKN1B;NEDD4;RBL1
Organization of cells	1.92812	ATF2;ATP2A2;NEDD4;RILPL1;RILPL2;SLC7A11;SNCA;SNCB
Function of rodents	1.92445	ATP2A2;FSTL1;MCU;MYH10;SNCA;ZFP36
Transport of metal ion	1.92082	ATP2A2;CACNA2D1;CDKN1B;GCK;MCU;Mmgt2;NEDD4;PPARG;PRSS8;SFXN1;SLC30A7;STEAP3
Interphase of fibroblast cell lines	1.92082	CDKN1B;E2F3;FOXO3;NEDD4;NRAS;PARP1;RBL1
Cell death of cardiomyocytes	1.91364	BACH1;BNIP3;CACNB2;FOXO3;FSTL1;KIFAP3;MAPKAPK2;MYH10
Abnormal morphology of thorax	1.91009	ADGRF5;ADRA2A;AKAP13;ATF2;ATP2A2;BCL11B;BNIP3;CCND2;CDKN1B;COL18A1;CYP19A1;DBNL;DUSP8;FNIP1;FSTL1;LEPR;MAPKAPK2;MYH10;NFAT5;NOTCH3;PARP1;PHF8;PPARG;PTCH2;PTPRD;RBL1;RBPJ;SDC1;SHH;SIK3;SIRPA;SS18;TEAD1;TLE4;ZFP36
Neuritogenesis	1.91009	ABI2;ADCY1;BCL11B;BLOC1S6;CYP19A1;DBNL;EFNA5;HERC1;LPAR1;MPDZ;MYH10;NEDD4;NRCAM;PALM;PTPRD;S100B;SHH;SLC25A46;SLITRK1;SNCA;SNCB;SS18;TRIO;UPF3B
Concentration of norepinephrine	1.91009	ADRA2A;CACNA2D1;MRAP2;SLC6A2;SLITRK1
Formation of corpus callosum	1.90658	HERC1;NSUN5;PPARG;PRDM8
Survival of organism	1.90658	ADORA2B;ADRA2A;AKT2;CCND2;CDKN1B;COL18A1;E2F3;FAAH;FSTL1;IFNAR1;IL10RA;IL12B;LEPR;LPAR1;MAPKAPK2;MCU;NEDD4;NOTCH3;NRAS;PARP1;PPARG;PRDM4;PRSS8;PTPRD;RBL1;SHH;SLC2A2;SLC7A11;SLITRK1;SNCA;SNCB;TNKS;URI1;ZFP36
Growth of epithelial tissue	1.8962	ATF2;BCL11B;CDKN1B;COL18A1;CYP7B1;E2F3;EVL;GRHL3;HUNK;IL10RA;LEPR;MAPKAPK2;NRAS;PPARG;PRSS8;RBL1;RBPJ;SH2B1;SHH;SLC7A11;SNCA;TULP3
Invasive cancer	1.89279	ADGRF5;ADORA2B;AKT2;ATF2;BACH1;CDKN1B;COL18A1;CUL4A;E2F3;ELOVL5;FOXO3;GPNMB;HNRNPC;HUNK;IFNAR1;INSIG1;KDM3A;KNSTRN;LETMD1;NAA10;NCOA3;NOTCH3;NRAS;PARP1;PPARG;PRSS8;RAB11FIP1;RBL1;RBPJ;RFX6;SAP30;SDC1;SLC7A11;TRIM37;TSPAN18;URI1;USP12;USP36;ZFP36
Development of middle ear	1.88606	HOXA2;INSIG1;SHH
Abnormal ovarian folliculogenesis	1.88606	CCND2;FOXO3;SH2B1
Quantity of monounsaturated fatty acids	1.88606	ELOVL5;FAAH;SLC30A7
Proliferation of astrocytes	1.88606	AKT2;SHH;SNCA
Systolic pressure of heart ventricle	1.88606	ADORA2B;ATP2A2;PARP1
Accumulation of fat	1.88606	GSK3A;PPARG;RBL1
Size of genital organ	1.88606	AKT2;CDKN1B;CYP19A1;CYP7B1;SOX30
Cataract disease	1.88606	NFAT5;NOTCH3;NRCAM;SNCA;VPS13B
Inflammation of organ	1.88273	ADORA2B;AKT2;ATP2A2;ATP8B1;CCR9;CIDEC;CYP19A1;DEPDC5;DPP4;E2F3;FAAH;FNDC4;FOXO3;GAD2;Gbp2;GHRH;GPNMB;IFNAR1;IL10RA;IL12B;INSIG1;LEPR;MAPKAPK2;NBR1;NFAT5;NR2C2;NRAS;NRCAM;PARP1;PELI1;PLEKHA1;PPARG;PRSS8;RBPJ;SDC1;SIRPA;SLC12A5;SLC7A11;SNCA;STK38;SUV39H2;URI1;USP47;VPS13B;ZFP36
Inflammation of absolute anatomical region	1.88273	ADORA2B;AKT2;ATP2A2;ATP8B1;CCR9;CIDEC;CYP19A1;CYP7B1;DEPDC5;DPP4;E2F3;FAAH;FNDC4;FOXO3;GAD2;Gbp2;GHRH;GPNMB;IFNAR1;IL10RA;IL12B;INSIG1;LEPR;MAPKAPK2;NBR1;NFAT5;NOTCH3;NR2C2;NRAS;NRCAM;PARP1;PELI1;PLEKHA1;PPARG;PRSS8;PSTPIP2;RBPJ;SDC1;SIRPA;SLC12A5;SLC7A11;SNCA;STK38;URI1;USP47;VPS13B;ZFP36
Development of reproductive system	1.88273	ADRA2A;ASH1L;CCND2;CDKN1B;CEP128;CHD7;CUL4A;CYP19A1;DAAM2;EFNA5;FOXO3;GAL3ST1;HUNK;KDM3A;KNSTRN;LEPR;MYH10;NCOA3;NHLH2;NR2C2;PLEKHA1;PPARG;PRDM14;RBPJ;SETX;SH2B1;SHH;SIK3;SLC30A2;SOX30;SS18;VPS13B
Insulin sensitivity	1.87943	AKT2;ATF2;BACH1;CIDEC;DPP4;FOXO3;GSK3A;IMPACT;LEPR;NCOA3;PPARG
Size of lipid droplets	1.87615	CIDEC;KDM3A;PPARG;TGFB1I1
Proliferation of embryonic cell lines	1.87615	BTG2;E2F3;FOXO3;NACC1;NOTCH3;NRAS;PARP1;RBL1;SNCA;VDAC1
Organization of cytoskeleton	1.8729	ABI2;ADCY1;ATF2;BCL11B;BLOC1S6;CDKN1B;CEP128;CYP19A1;DBNL;EFNA5;EVL;HERC1;LPAR1;MAPKAPK2;MPDZ;MYH10;NEDD4;NISCH;NRCAM;NRXN1;PACSIN2;PALM;PARP1;PCM1;PTPRD;RANBP10;S100B;SH2B1;SHH;SIRPA;SLC25A46;SLITRK1;SNCA;SNCB;SS18;TRIO;UPF3B;VANGL2;VDAC1;WDR11;WDR36
Cell death of germ cells	1.8729	CUL4A;CYP19A1;FOXO3;GAL3ST1;IFNAR1;KDM3A;SETX;SOX30;VPS13B
Myocardial infarction	1.86646	BACH1;FOXO3;FSTL1;MAPKAPK2;NEDD4;PARP1
Abnormal morphology of adipocytes	1.86328	AKT2;CIDEC;INSIG1;LEPR;PPARG
Differentiation of brain	1.86328	BCL11B;BTG2;FOXO3;NRXN1;PTPRD
Cerebral ischemia	1.86328	LCP1;PARP1
Abnormal morphology of gonial bone	1.86328	HOXA2;SHH
Abnormal morphology of tracheal ciliated epithelium	1.86328	AFAP1L2;FSTL1
Abnormal morphology of lactiferous duct	1.86328	SLC30A2;TGFB1I1
Development of cataract	1.86328	NFAT5;NOTCH3
Infection by Citrobacter	1.86328	IL12B;RBPJ
Cell cycle progression of long-term hematopoietic stem cells	1.86328	NRAS;PTCH2
Development of neuroepithelial cells	1.86328	RBPJ;SHH
Preterm birth	1.86328	FAAH;PPARG
Survival of follicular B lymphocytes	1.86328	AKT2;SHH
Activation of cyclin-dependent protein kinase	1.86328	CDKN1B;KAT2B
Hyperplasia of respiratory epithelium	1.86328	CDKN1B;PPARG
Bleeding of ovary	1.86328	CYP19A1;EFNA5
Abnormal morphology of renal pelvis	1.86328	FSTL1;NFAT5
Hyperplasia of beta islet cells	1.86328	GCK;PPARG
Transformation of bone marrow cells	1.86328	CCND2;FOXO3
Abnormal morphology of mouth	1.85387	BCL11B;CDKN1B;CYP19A1;DSPP;HOXA2;IL12B;RBL1;SHH
Neuroendocrine tumor	1.85387	CDKN1B;COL18A1;DMWD;E2F3;FOXO3;GHRH;NR2C2;RBL1
Leukopoiesis	1.84771	ADORA2B;AKAP13;AKT2;ATF2;ATP2A2;BCL11B;CCND2;CCR9;CDKN1B;CUL4A;DUSP8;FAAH;FNIP1;FOXO3;GHRH;IFNAR1;IL10RA;IL12B;LCP1;LEPR;MAPKAPK2;NBR1;NOTCH3;NRXN1;PARP1;PLEKHA1;PPARG;RBL1;RBPJ;SDC1;SHH;TLE4;USP15
Cell-mediated response of T lymphocytes	1.84771	CDKN1B;IL10RA;IL12B;PARP1
Adhesion of neuronal cells	1.84771	COL4A5;KY;NEDD4;NRXN1
Abnormal morphology of myeloid progenitor cells	1.84771	ATF2;CCND2;PTCH2;RBL1
Colon cancer	1.84771	IFNAR1;PPARG;SLC6A2;STK38
Development of pituitary gland	1.84771	CDKN1B;CYP19A1;GHRH;RBPJ
Lipodystrophy	1.84164	AKT2;ATP2A2;PPARG
Abnormal morphology of epithelial cells	1.84164	ADGRF5;AGL;AKT2;BCL11B;CDKN1B;ERCC5;FSTL1;GRHL3;GSK3A;KNSTRN;PARP1;SIK3
Parasitic Infection	1.83863	AHNAK;Gbp2;IFNAR1;IL10RA;IL12B;KY;SDC1
Morphology of body cavity	1.83863	AKAP13;AKT2;ATP2A2;CCND2;CDKN1B;CYP19A1;CYP7B1;DBNL;DPP4;DUSP8;ERCC5;FOXO3;GCK;GHRH;GSK3A;LEPR;ME1;MYH10;NFAT5;NOTCH3;PARP1;PPARG;RBL1;SH2B1;SHH;SIK3;SLC2A2;SLC7A11;STEAP3;TULP3;UBE2W
Development of internal genitalia	1.83565	ASH1L;CCND2;CDKN1B;CYP19A1;EFNA5;FOXO3;KDM3A;LEPR;NHLH2;NR2C2;PLEKHA1;SETX;SH2B1;SHH;SIK3;SOX30
Apoptosis of muscle	1.83565	BACH1;BNIP3;FOXO3;FSTL1;KIFAP3;MAPKAPK2;MYH10;NOTCH3;NRAS
Abnormal morphology of heart ventricle	1.83268	ADRA2A;ATP2A2;BNIP3;CCND2;DUSP8;FNIP1;MAPKAPK2;MYH10;NFAT5;NOTCH3;PHF8;RBPJ;TEAD1
Morphogenesis of embryo	1.82974	ATF2;CHD7;DSPP;FZD3;HOXA2;NEDD4;PCSK5;RBPJ;SHH;SIK3;TEAD1;TULP3
Connective tissue tumor	1.82974	CDKN1B;E2F3;FOXO3;IFNAR1;NCOA3;PPARG;PTCH2;RBL1;RBPJ;SLC7A11
Healing of lesion	1.82681	FAAH;GRHL3;LEPR;PARP1;SDC1;SHH;SLC7A11;VANGL2
Incidence of tumor	1.82102	AKT2;ATF2;ATP2A2;BCL11B;BTG2;CDKN1B;CHD7;COL18A1;DMWD;E2F3;FNIP1;FOXO3;GHRH;GPNMB;GSK3A;HIPK3;IFNAR1;IL12B;LEPR;MAPKAPK2;ME1;NCOA3;NOTCH3;NR2C2;NRAS;PARP1;PPARG;PPP6C;PRSS8;RAB11A;RBL1;SHH;SLC7A11;SYNCRIP
Quantity of GPT in blood	1.81816	AGL;IFNAR1;NR2C2;PHF8;SIK3
Ovulation	1.81816	CCND2;CYP19A1;EFNA5;FOXO3;NR2C2
Conversion of cells	1.81816	BACH1;BCL11B;PARP1;SHH
S phase of fibroblast cell lines	1.81816	CDKN1B;E2F3;NRAS;RBL1
Foam cells	1.81816	ADGRF5;AKAP13;MAPKAPK2;PARP1
Expansion of blood cells	1.81531	CCND2;CDKN1B;FOXO3;IFNAR1;LCP1;LEPR;NOTCH3;NRAS;PARP1;PPARG;SHH
Metastasis	1.81531	ADGRF5;ADORA2B;AKT2;ATF2;BACH1;CDKN1B;COL18A1;CUL4A;E2F3;ELOVL5;FOXO3;GPNMB;HNRNPC;HUNK;IFNAR1;INSIG1;KDM3A;KNSTRN;LETMD1;NAA10;NCOA3;NOTCH3;NRAS;PARP1;PRSS8;RAB11FIP1;RBL1;RBPJ;RFX6;SAP30;SDC1;SLC7A11;TRIM37;TSPAN18;URI1;USP12;USP36;ZFP36
Morphogenesis of blood vessel	1.81248	ADGRF5;CHD7;NEDD4;NOTCH3;RBPJ;SHH
Differentiation of Th17 cells	1.80967	ADORA2B;GHRH;IFNAR1;IL10RA;LEPR;PPARG;USP15
Cell movement	1.80967	ABI2;ADORA2B;AKT2;ASH1L;BCL11B;BTG2;CCR9;CDKN1B;COL18A1;CYP19A1;CYP7B1;DPP4;E2F3;EBF2;EFNA5;EVL;FAAH;FASTK;FNIP1;FSTL1;GAL3ST1;Gbp2;IFNAR1;IL10RA;IL12B;ISM1;LCP1;LEPR;LPAR1;MAPKAPK2;MCU;MYH10;NACC1;NEDD4;NFAT5;NHLH2;NISCH;NOTCH3;NRAS;NRCAM;PACSIN2;PARP1;PCM1;PELI1;PIP4K2C;PPARG;PRSS35;PRSS8;RBPJ;S100B;SDC1;SH2B1;SHH;SIRPA;SYNCRIP;TG;TGFB1I1;TNS3;TRIO;USP47
Development of connective tissue cells	1.8041	ATP2A2;DSPP;FAAH;FOXO3;GPNMB;HOXA2;LPAR1;PARP1;PPARG;RBPJ;SHH;TNS3;WDR11
Coping response	1.80134	GAD2;PHF8;SLITRK1
Conduction of nerves	1.80134	GAL3ST1;LEPR;NRCAM
Infection of lung	1.80134	DPP4;IL12B;TMPRSS2
Quantity of anterior pituitary cells	1.80134	CDKN1B;GHRH;TG
Mass of organism	1.7986	AKT2;ATP8B1;CDKN1B;COL18A1;CYP19A1;DACT3;Dnajb3;E2F3;LEPR;ME1;NCOA3;NISCH;PPARG;PRSS8;SIRPA;SLC7A11;SYTL4;TRAPPC9;ZFP36
Interphase of embryonic cell lines	1.79588	CDKN1B;E2F3;NEDD4;PARP1;RBL1
Abnormal morphology of tooth	1.79588	BCL11B;CDKN1B;DSPP;RBL1;SHH
Morphology of nucleus	1.79588	NRAS;PARP1;RBL1;SUV39H2;USP36
Morphology of blood vessel	1.79588	CDKN1B;MYH10;NOTCH3;PARP1;PPARG;RBPJ
Abnormal morphology of islets of Langerhans	1.79588	AKT2;CDKN1B;DPP4;PPARG;SLC2A2;SYTL4
Gastrointestinal carcinoma	1.79588	ATP2A2;CHD7;IFNAR1;MAPKAPK2;ME1;SYNCRIP
Development of palate	1.79588	CHD7;GRHL3;HOXA2;INSIG1;PLEKHA1;SHH
Intestinal cancer	1.79317	IFNAR1;MAPKAPK2;ME1;PPARG;PTCH2;SLC6A2;STK38
Quantity of steroid	1.79048	AKT2;ATP8B1;CDKN1B;CIDEC;CYP19A1;DENND5B;FOXO3;GCK;GSK3A;HERC1;INSIG1;KDM3A;LEPR;MAPKAPK2;ME1;NHLH2;NR2C2;PARP1;PPARG;RBMS1;SIK3;SLC7A11;TG
Long-term memory	1.79048	ADCY1;ADORA2B;BTBD9;CCND2
Abnormality of oral cavity	1.79048	CDKN1B;HOXA2;PTCH2;SHH
Differentiation of stem cells	1.78781	CDKN1B;EIF4G2;HERC1;KDM3A;NCOA3;NRAS;NRXN1;OCIAD1;PPARG;RBL1;RBPJ;SHH;ZFP36
Differentiation of neural cells	1.77989	AKT2;BCL11B;BTG2;CDKN1B;DAAM2;EBF2;EIF4G1;FOXO3;GIGYF2;HOXA2;IMPACT;NOTCH3;NRXN1;PTPRD;RBPJ;S100B;SHH;TG;TRAPPC9;TULP3;UPF3B
Enlargement of islets of Langerhans	1.77989	DPP4;PPARG
Mineralization of fibroblast cell lines	1.77989	KAT2B;PPARG
Influx of macrophages	1.77989	CYP19A1;IL12B
Accumulation of amyloid fibrils	1.77989	IFNAR1;STXBP1
Abnormal morphology of myocardial compact zone	1.77989	MYH10;NFAT5
Abnormal quantity of norepinephrine	1.77989	MRAP2;SLITRK1
Infarction of cerebrum	1.77989	LCP1;SNCA
Proliferation of retinal cells	1.77989	RBL1;RBPJ
Arteriovenous malformation	1.77989	NOTCH3;RBPJ
Apoptosis of cardiomyocytes	1.77728	BACH1;BNIP3;FOXO3;FSTL1;KIFAP3;MAPKAPK2;MYH10
Abnormal morphology of pancreas	1.77728	AKT2;CDKN1B;DPP4;PPARG;SHH;SLC2A2;SYTL4
Morphology of abdominopelvic fat	1.77728	CIDEC;KDM3A;LEPR;NAA10;NR2C2;SIK3;SLC7A11
Circadian rhythm	1.77728	ADCY1;BLOC1S6;PARP1;PPARG;SETX;SUV39H2
G1 phase of fibroblast cell lines	1.77469	CDKN1B;E2F3;FOXO3;NEDD4;RBL1
Morphology of forebrain	1.77469	AKAP13;AP4E1;FOXO3;FZD3;SHH
Mass of brain	1.77469	AKT2;CDKN1B;CHD8;FOXO3;LEPR
Abnormal morphology of left ventricle	1.77211	ADRA2A;ATP2A2;BNIP3;FNIP1;MYH10;NOTCH3;PHF8;RBPJ
Abnormal morphology of thoracic cavity	1.77211	ADGRF5;ADRA2A;AKAP13;ATF2;ATP2A2;BCL11B;BNIP3;CCND2;CDKN1B;COL18A1;CYP19A1;DBNL;DUSP8;FNIP1;FSTL1;LEPR;MAPKAPK2;MYH10;NFAT5;NOTCH3;PARP1;PHF8;PPARG;PTCH2;PTPRD;RBPJ;SDC1;SHH;SIRPA;SS18;TEAD1;TLE4;ZFP36
Quantity of lesion	1.76955	BTG2;CDKN1B;COL18A1;CYP19A1;GHRH;HUNK;IL12B;ME1;NRAS;PARP1;PPARG;PRSS8;RAB11A;RBL1;TRIM37
Frequency of tumor	1.76955	AKT2;ATF2;ATP2A2;BCL11B;BTG2;CDKN1B;CHD7;DMWD;E2F3;FOXO3;GHRH;GPNMB;GSK3A;HIPK3;IFNAR1;LEPR;MAPKAPK2;ME1;NCOA3;NOTCH3;NR2C2;NRAS;PARP1;PPARG;PPP6C;PRSS8;RAB11A;RBL1;SHH;SLC7A11;SYNCRIP
Dysglycemia	1.76447	ADRA2A;AKT2;CDKN1B;CYP19A1;DPP4;FOXO3;GCK;LEPR;PPARG;SH2B1;SLC2A2;SLC30A7
Maintenance of telomeres	1.76195	PARP1;RBL1;SUV39H2;YLPM1
Differentiation of naive lymphocytes	1.76195	FNIP1;FOXO3;IFNAR1;IL10RA
Abnormal migration of neurons	1.76195	CDKN1B;EFNA5;MYH10;TRIO
Formation of placenta	1.76195	ADRA2A;CDKN1B;DAAM2;MYH10;PPARG;RBPJ;SS18
Abnormal morphology of craniofacial skeleton	1.76195	HOXA2;RBL1;SHH
Apoptosis of granulosa cells	1.76195	CYP19A1;FOXO3;NR2C2
Abnormal morphology of testis	1.75449	AKT2;CDKN1B;CHD7;CUL4A;CYP19A1;EBF2;GAL3ST1;KDM3A;KNSTRN;NHLH2;SETX;SH2B1;UBE2W;VPS13B
Quantity of tumor	1.75203	CDKN1B;COL18A1;CYP19A1;GHRH;HUNK;ME1;NRAS;PARP1;PPARG;PRSS8;RAB11A;RBL1;TRIM37
Differentiation of CD4+ T-lymphocytes	1.74958	ADORA2B;DUSP8;GHRH;IFNAR1;IL10RA;LEPR;PPARG;SHH;USP15
Transport of molecule	1.74232	ABCC5;ABCD3;ADRA2A;AKT2;AP3S1;AP4E1;ATF2;ATP2A2;ATP8B1;C1QTNF5;CACNA2D1;CDKN1B;CYB561A3;EBF2;FOXO3;GCK;GHRH;GRIK3;MCU;Mmgt2;MPDZ;NEDD4;NRXN1;PARP1;PPARG;PRSS8;SFXN1;SHH;SLC12A5;SLC1A4;SLC2A2;SLC30A7;SLC6A2;SLC7A11;SNCA;STEAP3;STX16;STXBP1;TG
Differentiation of neurons	1.74232	AKT2;BCL11B;CDKN1B;EBF2;EIF4G1;GIGYF2;HOXA2;IMPACT;NOTCH3;NRXN1;PTPRD;RBPJ;S100B;SHH;TRAPPC9;TULP3;UPF3B
Patterning of rostrocaudal axis	1.74232	BTG2;HOXA2;PCSK5;SHH;TULP3;VANGL2
Cell movement of macrophages	1.73993	CYP19A1;DPP4;FSTL1;GAL3ST1;IL12B;MAPKAPK2;NEDD4;NOTCH3;NRAS;PARP1;PPARG;RBPJ;S100B;SDC1;SIRPA
Extraintestinal functional disorder	1.73755	ADGRF5;AKT2;ATP2A2;DBNL;E2F3;FNIP1;FSTL1;NRXN1;SIK3
Quantity of secretory structure	1.73755	AKT2;CDKN1B;CYP19A1;GHRH;LEPR;SHH;SLC30A7;TG;WDR11
Formation of skull bone	1.73755	CHD7;PCSK5;RBPJ;SHH
Accumulation of reactive oxygen species	1.73755	ADGRF5;FAAH;FOXO3;PPARG
Paired-pulse facilitation of synapse	1.73755	BTBD9;GRIK3;PTPRD;VDAC1
Delay in initiation of edema of submucosa	1.73518	PARP1
Efferocytosis by subtype 1 conventional dendritic cells	1.73518	SLC7A11
Bleeding of spinal cord	1.73518	PCSK5
Extrusion of chloride	1.73518	SLC12A5
Morphogenesis of rhombomere 3	1.73518	HOXA2
Invasion of neuroepithelial cells	1.73518	MYH10
Growth of adrenal cortex	1.73518	SHH
Area of primary somatosensory cortex	1.73518	EFNA5
Lipoatrophy of hibernating gland	1.73518	PPARG
Migration of cerebellar granule neuron precursor cells	1.73518	BTG2
Inflammation of lung interstitium	1.73518	INSIG1
Cell division of myeloblasts	1.73518	RBL1
Delay in initiation of erosion of epithelial tissue	1.73518	PARP1
Endocytosis of sucrose	1.73518	SHH
Formation of rosettes	1.73518	TGFB1I1
Extension of pseudopodia	1.73518	EVL
Formation of facial nucleus	1.73518	TRIO
Loss of dopaminergic fiber	1.73518	SNCA
ER-nuclear signaling pathway	1.73518	ATP2A2
Presence of meconium	1.73518	ATF2
Lack of granule cells	1.73518	TRIO
Efferocytosis by bone marrow-derived dendritic cells	1.73518	SLC7A11
Size of thalamocortical tract	1.73518	FZD3
Hyperplasia of bronchial epithelial cells	1.73518	PPARG
Accumulation of ascitic fluid	1.73518	NOTCH3
Lipoatrophy of perirenal white adipose tissue	1.73518	PPARG
Endothelial dysfunction of aortic ring tissue	1.73518	PPARG
Differentiation of trunk neural crest cells	1.73518	SHH
Rejection of tumor cells	1.73518	IFNAR1
Hypoplasia of Rathke's pouch	1.73518	WDR11
Arrest in stage III spermatogenesis of round spermatids	1.73518	SOX30
Formation of GABAergic synapse	1.73518	CELF4
Loss of CD4+ CD8+ T-lymphocytes	1.73518	PTCH2
Delay in initiation of inflammation of intestine	1.73518	PARP1
Growth of mesencephalon	1.73518	SHH
Vasodilation of pial arteriole	1.73518	PPARG
Hypoplasia of optic eminence	1.73518	WDR11
Size of type II amacrine cells	1.73518	TRPM1
Exocytosis of plasma membrane	1.73518	MYH10
Arrest in G2/M phase transition of melanoma cell lines	1.73518	ATF2
Size of adrenal cortex	1.73518	SHH
Binding of anandamide	1.73518	FAAH
Fluidity of mitochondrial membrane	1.73518	SNCA
Volume of tumor cells	1.73518	COL18A1
Disorganization of photoreceptor layer	1.73518	COL18A1
Volume of dorsolateral prostatic lobe	1.73518	CYP19A1
Incomplete separation of telencephalon	1.73518	WDR11
Mitogenesis of oligodendrocyte precursor cells	1.73518	CDKN1B
Ultimate breaking load of flexor tendon	1.73518	COL14A1
Expansion of mammary epithelium	1.73518	LEPR
Formation of paranodes	1.73518	GAL3ST1
Development of hypoglossal nucleus	1.73518	ATF2
Abnormal morphology of abnormally sized ovary	1.73518	EBF2
Size of stroma	1.73518	CYP19A1
Oxygenation of blood	1.73518	PPARG
Export of hyaluronic acid	1.73518	ABCC5
Development of abducens nucleus	1.73518	ATF2
Formation of vascular sprout	1.73518	COL18A1
Gliogenesis of radial glial cells in thoracic neural tube	1.73518	RBPJ
Autoimmune response by Th1 cells	1.73518	PARP1
Quantity of stellate interneurons	1.73518	CCND2
Delay in initiation of disruption of crypt of Lieberkuhn	1.73518	PARP1
Shape of mitochondria	1.73518	SNCA
Abnormal morphology of labium	1.73518	CYP19A1
Relaxation of circular muscle layer	1.73518	ADORA2B
Abnormal morphology of papillary layer	1.73518	SHH
Formation of dermal papilla	1.73518	SHH
Turning of body axis	1.73518	RBPJ
Opening of neuropore	1.73518	RBPJ
Ingestion of red blood cells	1.73518	IL12B
Import of L-cysteine	1.73518	SLC1A4
Delay in regression of blood vessel	1.73518	COL18A1
Formation of genital tubercle	1.73518	SHH
Hypoplasia of olfactory pit	1.73518	WDR11
Morphogenesis of endothelial cell lines	1.73518	COL18A1
Synaptogenesis of Purkinje cells	1.73518	CYP19A1
Delay in initiation of formation of fur	1.73518	PPARG
Stabilization of mouse chromosome 14	1.73518	PARP1
Delay in initiation of ossification of mandible	1.73518	PCSK5
Barrett syndrome	1.73518	CDKN1B
Morphology of liver cell lines	1.73518	NOTCH3
Sniffing	1.73518	CYP19A1
Hyperplasia of adipocytes	1.73518	LEPR
Hypertrophy of type IIx muscle fibers	1.73518	DEPDC5
Area of abdominal adipose tissue	1.73518	LEPR
Arrest in mitosis of erythroid cells	1.73518	FOXO3
Cell division of granule neuron progenitor cells	1.73518	CDKN1B
Switching of M1 macrophages	1.73518	IL10RA
Zinc deficiency	1.73518	SLC30A7
Cell death of white adipocytes	1.73518	PPARG
Degeneration of extracellular matrix	1.73518	IL12B
Spinogenesis of Purkinje cells	1.73518	CYP19A1
Infection of colon	1.73518	AKT2
Loss of synaptic spine	1.73518	SNCA
Size of nigrostriatum	1.73518	FZD3
Density of adipose tissue	1.73518	LEPR
Gliogenesis of astrocyte precursor cells	1.73518	RBPJ
Hypersomnia	1.73518	SIK3
Quantity of Th17/1 cells	1.73518	IL10RA
Delay in initiation of ossification of nasal bone	1.73518	PCSK5
Hypertrophy of type I myofibers	1.73518	DEPDC5
Sphericalization of left ventricle	1.73518	BNIP3
Contraction phase of effector T lymphocytes	1.73518	CDKN1B
Loss of mural cells	1.73518	NOTCH3
Quantity of astrocyte precursor cells	1.73518	SHH
Depletion of noradrenergic neurons	1.73518	SNCA
Morphology of lung cancer cell lines	1.73518	GAL3ST1
Hyperactivation of helper T lymphocytes	1.73518	FOXO3
Formation of glutaminergic synapse	1.73518	CELF4
Quantity of leydig cell tumor	1.73518	CYP19A1
Cellularity of adipocytes	1.73518	PPARG
Arrest in growth of adipose cell lines	1.73518	PPARG
Delay in initiation of loss of goblet cells	1.73518	PARP1
Recruitment of oleic acid	1.73518	PPARG
Penile prolapse	1.73518	ATP2A2
Loss of double-negative T lymphocyte	1.73518	PTCH2
Delay in initiation of emptying of colon	1.73518	ADORA2B
Release of ova	1.73518	PPARG
Apoptosis of foam cells	1.73518	PARP1
Sleep need disorder	1.73518	SIK3
Well-differentiated skin squamous cell carcinoma	1.73518	COL18A1
Tinnitus	1.73518	GAD2
Cellularity of medullary cavity	1.73518	CDKN1B
Loss of transitional type 3 B lymphocytes	1.73518	PTCH2
KRAS G12D mutation positive lung cancer	1.73518	USP12
Depletion of osteoblasts	1.73518	PTCH2
Beta-oxidation of lauric acid	1.73518	CYP19A1
Demyelination of dorsal root	1.73518	LPAR1
Generation of cholinergic neurons	1.73518	SHH
Dysfunction of blood platelets	1.73518	IFNAR1
Arrest in G1 phase of mesangial cells	1.73518	CDKN1B
Arrest in development of invariant natural killer T cells	1.73518	FNIP1
Rearrangement of cells	1.73518	SHH
Atrophy of vestibular organ	1.73518	ATF2
Recruitment of CD11b+ cells	1.73518	LEPR
Erythropoiesis of LSK cells	1.73518	NRAS
Release of human herpesvirus 8	1.73518	RBPJ
Quantity of cytotrophoblastic cells	1.73518	ATF2
Lack of styloid process of temporal bone	1.73518	HOXA2
Fatigue of gastrocnemius	1.73518	FNIP1
Priming of gamma-delta T lymphocytes	1.73518	IL12B
Leukocytosis of monocytes	1.73518	PTCH2
Development of cardiopulmonary mesoderm progenitor cells	1.73518	SHH
Acute myocardial infarction	1.73518	BACH1
Morphology of mitochondrial matrix	1.73518	PPARG
Delay in seizures	1.73518	SLC12A5
Exhaustion of myeloid progenitor cells	1.73518	PTCH2
Production of astrocytes	1.73518	RBPJ
Lipoatrophy of inguinal white adipose tissue	1.73518	PPARG
Invasion by pituitary cancer cell lines	1.73518	NR2C2
Ventralization of embryonic stem cells	1.73518	SHH
G1 phase of neuroepithelial cells	1.73518	CDKN1B
Cytostasis of neurites	1.73518	MYH10
Formation of mammary duct	1.73518	LEPR
Cell cycle progression of short-term hematopoietic stem cells	1.73518	PTCH2
Erythropoiesis of erythroid cells	1.73518	NRAS
Quantity of proximal tubule cells	1.73518	FOXO3
Stenosis of ureter	1.73518	FSTL1
Delay in allergic diarrhea	1.73518	IL12B
Architecture of mammary gland	1.73518	SLC30A2
Stabilization of lamellipodia	1.73518	MYH10
Induction of oligodendrocytes	1.73518	SHH
Loss of pro-B lymphocytes	1.73518	PTCH2
Adipogenesis of adipose mesenchymal stem cells	1.73518	PPARG
Alpha-synucleinopathy	1.73518	SNCA
Uptake of daunorubicin	1.73518	PARP1
Severe microcephaly	1.73518	PPARG
Cell death of desmoid tumor cell	1.73518	COL18A1
Firing of cochlear nerve	1.73518	CACNB2
Liver metastasis by bladder cancer cell lines	1.73518	CDKN1B
Elimination of melanocyte stem cell	1.73518	RBPJ
Malaria caused by Plasmodium falciparum	1.73518	IL12B
Formation of epicardial adipose tissue	1.73518	PPARG
Vitreal fibroplasia	1.73518	VPS13B
Formation of neuroendocrine system	1.73518	EBF2
Replication of Toxoplasma gondii ME49	1.73518	Gbp2
Electrical resistance of kidney cell lines	1.73518	MPDZ
Internalization of anandamide	1.73518	FAAH
Gynecomastia	1.73518	CYP19A1
Morphogenesis of nervous tissue cell lines	1.73518	COL18A1
Volume of ventral prostatic lobe	1.73518	CYP19A1
Stabilization of mouse chromosome 4	1.73518	PARP1
Clearance of norepinephrine	1.73518	SLC6A2
Exit from cell cycle progression of neural stem cells	1.73518	SS18
Elimination of melanoblasts	1.73518	RBPJ
Entry into S/G2 phase transition of T lymphocytes	1.73518	SHH
Conduction of motor neurons	1.73518	EBF2
Mitosis of organ of Corti cells	1.73518	CDKN1B
Long-term potentiation of CA3 neurons	1.73518	PTPRD
Infection of cecum	1.73518	AKT2
Dysfunction of CA1 neuron	1.73518	SNCA
Development of dental cord	1.73518	SHH
Regulation of eicosanoid	1.73518	SLC30A7
Translocation of ADP	1.73518	VDAC1
Differentiation of pancreatic epsilon cell	1.73518	RFX6
Morphology of paranodal junctions	1.73518	GAL3ST1
Bronchointerstitial pneumonia	1.73518	DPP4
Branching of tubular cells	1.73518	COL18A1
Development of corticospinal neurons	1.73518	BCL11B
Commitment of keratinocytes	1.73518	RBPJ
Activation of lymph node cells	1.73518	TG
Hypoxia of tumor cells	1.73518	COL18A1
Loss of myeloid progenitor cells	1.73518	PTCH2
Delay in ossification of vertebrae	1.73518	PCSK5
Thyroid dyshormonogenesis	1.73518	TG
Antibody-dependent cell-mediated cytotoxicity of melanoma cell lines	1.73518	SIRPA
Lack of inner root sheath	1.73518	SHH
Conjugation of arachidonic acid	1.73518	FAAH
Differentiation of transit amplifying progenitor cells	1.73518	RBPJ
Organogenesis of heart	1.73518	SHH
Mild lipodystrophy	1.73518	ATP2A2
Protective immunity of Th17 cells	1.73518	LEPR
Expansion of erythroblasts	1.73518	IFNAR1
Volume of lumen	1.73518	CYP19A1
Neurodegeneration of nigrostriatal dopamine system neuron	1.73518	SNCA
Premature senescence of decidual cells	1.73518	FAAH
Exhaustion of multipotential hemopoietic progenitor cells	1.73518	PTCH2
Transport of embryo	1.73518	FAAH
Hypertrophy of type IIa myofibers	1.73518	DEPDC5
Growth of corticotrophic adenoma	1.73518	NR2C2
Depletion of dopaminergic neurons	1.73518	SNCA
Abnormal morphology of rhombomere 2	1.73518	HOXA2
Hyperkeratosis of nail	1.73518	ATP2A2
Nephrogenic diabetes insipidus	1.73518	NFAT5
Hydrolysis of anandamide	1.73518	FAAH
Bone mineral density of lumbar vertebral column	1.73518	CYP7B1
Stabilization of mouse chromosome 5	1.73518	PARP1
Attachment of red blood cells	1.73518	SIRPA
Transformation of retinal progenitor cells	1.73518	RBL1
Invasion of bone marrow cell lines	1.73518	SLC7A11
Delay in initiation of extension of vascular plexus	1.73518	EVL
Volume of epithelial tissue	1.73518	CYP19A1
Accumulation of bile salt	1.73518	ATP8B1
Cutaneous albinism	1.73518	NAA10
Accumulation of memory precursor T lymphocytes	1.73518	FOXO3
Switching of M2 macrophages	1.73518	IL10RA
Differentiation of subcutaneous tumor	1.73518	MCU
Density of plasma membrane projections	1.73518	LEPR
Apoptosis of nucleus pulposus cells	1.73518	NFAT5
Quantity of femur	1.73518	GPNMB
Development of nuclear cataract	1.73518	NFAT5
Degeneration of GABAergic neurons	1.73518	SHH
Autoimmune response of Th17 cells	1.73518	LEPR
Development of choroidal neoplasm	1.73518	NOTCH3
Restlessness	1.73518	LEPR
Transmigration of breast cell lines	1.73518	MYH10
Attachment of macrophage cancer cell lines	1.73518	SIRPA
Familial Parkinson disease	1.73518	SNCA
Morphology of prostatic utricle	1.73518	CYP19A1
Delivery of macrophages	1.73518	IFNAR1
Multinucleation of liver cell lines	1.73518	NOTCH3
Dopamine dysregulation syndrome	1.73518	SNCA
Late preterm birth	1.73518	PPARG
Penetration of microtubules	1.73518	MYH10
Loss of transitional 1 B lymphocytes	1.73518	PTCH2
Movement of pro-B lymphocytes	1.73518	LCP1
Arrest in cell cycle progression of adipose cell lines	1.73518	PPARG
Bilateral hydronephrosis	1.73518	NFAT5
Arrest in G1/S phase transition of T lymphocytes	1.73518	NFAT5
Susceptibility to clinical strain hCoV-EMC infection	1.73518	DPP4
Mobilization of myeloid progenitor cells	1.73518	PTCH2
Migration of chondrocytes	1.73518	NACC1
Mechanical hypersensitivity of neurons	1.73518	CACNA2D1
Lesioning of knee joint	1.73518	PARP1
Infection of ependymal cells	1.73518	IFNAR1
Severe intrauterine growth retardation	1.73518	RBPJ
Development of vestibulocochlear cranial nerve ganglion	1.73518	SHH
Edema of ejaculatory duct	1.73518	CYP19A1
Hyperplasia of leydig cell tumor	1.73518	CYP19A1
Exocytosis of inner hair cells	1.73518	CACNB2
Senescence of breast cancer cell lines	1.73518	PARP1
Severe non-insulin-dependent diabetes mellitus	1.73518	LEPR
Binding of liver cell lines	1.73518	COL18A1
Hyperplasia of lumen	1.73518	CYP19A1
Disorganization of accessory olfactory bulb	1.73518	BCL11B
Development of vomeronasal organ	1.73518	BCL11B
Formation of Lewy neurites	1.73518	SNCA
Onset of proliferation of podocytes	1.73518	CDKN1B
Growth of Candida albicans ATCC 90028	1.73518	IFNAR1
Experimental fibrosis of peritoneal tissue	1.73518	LPAR1
Relocalization of alpha-beta thymocytes	1.73518	CCR9
Delay in differentiation of oligodendrocyte precursor cells	1.73518	CDKN1B
Transmembrane transport of glutathione	1.73518	SLC7A11
Cross-presentation of dendritic cells	1.73518	IFNAR1
Development of telencephalic vesicle	1.73518	SHH
Mean arterial pressure of femoral artery	1.73518	ATP2A2
Clonal expansion of Th1 cells	1.73518	PARP1
Formation of centromeres	1.73518	SOX30
Exit from cell cycle progression of organ of Corti cells	1.73518	CDKN1B
Gonadal tumor	1.73518	CCND2;CDKN1B;COL18A1;CYP19A1;FOXO3
Expansion of hematopoietic progenitor cells	1.73518	CCND2;FOXO3;IFNAR1;NRAS;SHH
Morphology of islets of Langerhans	1.73283	AKT2;CCND2;CDKN1B;DPP4;GCK;LEPR;PPARG
Elongation of cells	1.72354	ATP2A2;NFAT5;NRAS
Shape change of fibroblasts	1.72354	CDKN1B;TGFB1I1;TNS3
Development of oligodendrocytes	1.72354	CDKN1B;NSUN5;SHH
Fate determination of cells	1.72354	EBF2;HOXA2;PTCH2
Abnormal morphology of digestive system	1.72354	ABCD3;AGL;AKT2;ATF2;BCL11B;CDKN1B;CTBS;CYP19A1;DEPDC5;DPP4;DSPP;ERCC5;GRHL3;GSK3A;HOXA2;IL12B;MYH10;OCIAD1;PPARG;RBL1;SHH;SIK3;SIRPA;SLC2A2;SYTL4
Hypoplasia of secretory structure	1.71444	CDKN1B;GHRH;NHLH2;SH2B1;WDR11
Size of testis	1.70997	AKT2;CDKN1B;CYP19A1;SOX30
Proliferation of intestinal epithelial cells	1.70997	CDKN1B;IL10RA;MAPKAPK2;PRSS8
Development of colorectal tumor	1.70997	IFNAR1;MAPKAPK2;ME1;NCOA3
Morphogenesis of ear	1.70997	CHD7;FZD3;GRHL3;HOXA2;INSIG1;VANGL2
Sorting of axons	1.70553	CDKN1B;EBF2
Metabolism of glutamine	1.70553	GFPT2;PPARG
G2/M phase of fibroblast cell lines	1.70553	CDKN1B;PARP1
Growth of neuroendocrine tumor	1.70553	COL18A1;NR2C2
Binding of DNA fragment	1.70553	CUL4A;PARP1
Mono-ubiquitination of protein	1.70553	NEDD4;UBE2W
Proliferation of melanocytes	1.70553	NRAS;SLC7A11
Lack of notochord	1.70553	SHH;TEAD1
G2/M phase of embryonic cell lines	1.70553	CDKN1B;PARP1
Quantity of reactive oxygen species in liver	1.70553	CIDEC;SLC7A11
Formation of neural precursor cells	1.70553	FOXO3;SHH
Proliferation of pulmonary fibroblasts	1.70553	FSTL1;OGN
Synthesis of DNA	1.70333	AFAP1L2;CDKN1B;COL14A1;E2F3;MAPKAPK2;RBL1;SH2B1;SHH;TRIO
Metastasis of breast cancer cell lines	1.69897	ADGRF5;BACH1;ELOVL5;FOXO3;HNRNPC;HUNK;IFNAR1;NCOA3;SAP30;USP12
Accumulation of lipid	1.69897	ATP8B1;CIDEC;COL14A1;CYP19A1;CYP7B1;ELOVL5;GSK3A;INSIG1;LEPR;LPAR1;NFAT5;PPARG;RBL1;SLC7A11
Abnormal morphology of exocrine gland	1.69465	BCL11B;CYP19A1;GSK3A;PARP1;RBL1;SHH;SLC30A2;TGFB1I1
Cardiomyopathy	1.69465	ADRA2A;AKAP13;ATP2A2;BACH1;BNIP3;CACNB2;E2F3;FNIP1;FOXO3;FSTL1;KIFAP3;MAPKAPK2;MYH10;NEDD4;NHLH2;NOTCH3;PARP1;PPARG;RBPJ;SDC1;TEAD1
Differentiation of Th2 cells	1.69465	CDKN1B;IFNAR1;IL12B;NBR1;SHH
Exocytosis	1.69037	ATP2A2;CACNB2;MYH10;SNCA;STXBP1;SYTL4;TSPAN18
Morphology of central nervous system cells	1.68613	S100B;SNCA;SYNCRIP
Infection by coronavirus	1.68613	DPP4;IFNAR1;TMPRSS2
Re-entry into cell cycle progression	1.68613	CDKN1B;E2F3;RBL1
Mass of reproductive tract	1.68613	CDKN1B;CYP19A1;GHRH;SH2B1
Size of white adipocytes	1.68613	ATF2;MRAP2;NR2C2;RBL1
Cell death of muscle	1.68194	BACH1;BNIP3;CACNB2;FOXO3;FSTL1;GHRH;KIFAP3;MAPKAPK2;MYH10;NOTCH3;NRAS;TGFB1I1
Lymphopoiesis	1.67778	ADORA2B;AKT2;ATF2;BCL11B;CCND2;CCR9;CDKN1B;DUSP8;FNIP1;FOXO3;GHRH;IFNAR1;IL10RA;IL12B;LCP1;LEPR;NBR1;NOTCH3;PARP1;PLEKHA1;PPARG;RBL1;RBPJ;SDC1;SHH;TLE4;USP15
Development of epithelial cells	1.67572	BCL11B;CDKN1B;CYP19A1;RBPJ;RILPL1;RILPL2;SHH
Development of cerebral hemisphere	1.67366	HERC1;MYH10;NSUN5;PPARG;PRDM8
Proliferation of central nervous system cells	1.66959	AKT2;BTG2;CDKN1B;FOXO3;PARP1;RBL1;SHH;SNCA
Cellular homeostasis	1.66756	ADGRF5;ADORA2B;ADRA2A;AKT2;ATF2;ATP2A2;BCL11B;BNIP3;CCR9;CDKN1B;CYB561A3;CYP19A1;DUSP8;EZH1;FNIP1;FOXO3;FSTL1;GCK;GHRH;GSK3A;HERC1;IFNAR1;IL10RA;IL12B;KCTD7;LEPR;MCU;NBR1;NOTCH3;NR2C2;PACSIN2;PARP1;PPARG;RBL1;RFX6;SHH;SIK3;SLC20A2;SLC25A46;SLC2A2;SLC30A7;SNCA;STX16;TNFAIP1;TSPAN18;USP15;USP30
Breast adenocarcinoma	1.65956	AKT2;IL12B;NCOA3;PPARG
Development of tumor cell lines	1.65956	COL18A1;FSTL1;NCOA3;PRSS8;SIK3;SLC7A11
Colorectal tumor	1.65758	COL14A1;IFNAR1;MAPKAPK2;ME1;NCOA3;OGN;PARP1;PPARG;SLC6A2;STK38
Abnormal morphology of bone marrow	1.65561	ATF2;CCND2;PPARG;PTCH2;RBL1
Arrest in meiosis	1.65561	GAL3ST1;NR2C2;PPP2R1B;SETX;SOX30
Genitourinary tumor	1.65365	AKT2;ATF2;CCND2;CDKN1B;COL18A1;CTDSPL;CYP19A1;E2F3;FNIP1;FOXO3;GPNMB;IL12B;LEPR;LETMD1;NCOA3;PARP1;PPARG;RBL1;SAP30;SLC7A11
Hyperplasia of islet cells	1.6517	GCK;PPARG;SH2B1
Abnormal morphology of thalamus	1.6517	ADCY1;CDKN1B;EFNA5
Density of synapse	1.6517	CYP19A1;IQSEC3;SIRPA
G1/S phase transition of fibroblast cell lines	1.6517	CDKN1B;E2F3;FOXO3
Expansion of bone marrow cells	1.6517	FOXO3;NRAS;PPARG
Branching of endothelial cells	1.6517	EVL;PALD1;RBPJ
Spatial learning	1.64782	ADCY1;ADRA2A;DLGAP2;NRAS;NRCAM;PHF8;PTPRD;SLC7A11;SNCA;VDAC1
Central nervous system solid tumor	1.64589	BTG2;CCND2;NOTCH3;PARP1;PTCH2;PTPRD;RBPJ;SHH
Function of brown adipose tissue	1.63827	KDM3A;PPARG
Atrophy of adipose tissue	1.63827	AKT2;PPARG
Morphogenesis of embryonic epithelial tissue	1.63827	PCDH8;TGFB1I1
Formation of micronuclei	1.63827	CDKN1B;PARP1
Size of adrenal gland	1.63827	CYP19A1;SHH
Recruitment of CD8+ T lymphocyte	1.63827	IFNAR1;PELI1
Phosphorylation of carbohydrate	1.63827	GCK;PFKFB2
Respiration of muscle cells	1.63827	TEAD1;VDAC1
Development of sebaceous glands	1.63827	ASH1L;RBPJ
Knee osteoarthritis	1.63827	CYP7B1;RBPJ
Surgically induced osteoarthritis	1.63827	CYP7B1;FOXO3
Size of adenoma	1.63827	MAPKAPK2;RAB11A
Cell viability of muscle cells	1.63827	PARP1;SLC7A11
Morphology of astrocytes	1.63827	S100B;SNCA
Re-entry into S phase	1.63827	CDKN1B;PARP1
Plasticity of neuronal synapse	1.63827	S100B;SNCA
Osmolality of blood	1.63827	SLC2A2;STEAP3
Abnormal initiation of locomotion	1.63639	ATP2A2;CYP19A1;NRCAM;SNCA
Medulloblastoma	1.63639	BTG2;PARP1;PTCH2;SHH
Morphology of telencephalon	1.63639	AP4E1;FOXO3;FZD3;SHH
Formation of brain cells	1.63639	CYP19A1;FOXO3;PTPRD;SHH
Cell cycle progression of progenitor cells	1.63639	ARHGAP17;E2F3;NRAS;PTCH2
Formation of epidermis	1.63451	ASH1L;GRHL3;PRSS8;PTCH2;RBL1;RBPJ;SHH;VANGL2
Organization of cytoplasm	1.62342	ABI2;ADCY1;ATF2;BCL11B;BLOC1S6;CDKN1B;CEP128;CYP19A1;DBNL;EFNA5;EVL;HERC1;LETMD1;LPAR1;MAPKAPK2;MPDZ;MYH10;NEDD4;NISCH;NRCAM;NRXN1;PACSIN2;PALM;PARP1;PCM1;PTPRD;RANBP10;S100B;SH2B1;SHH;SIRPA;SLC25A46;SLITRK1;SNCA;SNCB;SPTSSB;SS18;TRIO;UPF3B;VANGL2;VDAC1;WDR11;WDR36
Hepatic injury	1.6216	ATP8B1;BNIP3;CAND1;DEPDC5;FAAH;GSK3A;TRIM37
Growth failure	1.61979	AKAP13;ATF2;DACT3;EBF2;EIF4G2;ERCC5;GCK;GHRH;KAT2B;LPAR1;NEDD4;NFAT5;NOTCH3;PPARG;RBL1;RBMS1;RBPJ;SH2B1;SHH;SS18;TEAD1;TLE4;VDAC1;ZFP36
Growth of solid tumor	1.61979	AKT2;ATF2;BTG2;CCDC25;CDKN1B;COL18A1;FOXO3;GPNMB;IL12B;KDM3A;MCU;NOTCH3;NR2C2;NRAS;PARP1;PHF8;PPARG;PRSS35;PTCH2;RBL1;RBPJ;SAP30;SHH;SLC12A5;SLC7A11;USP47
Cellularity	1.61798	CDKN1B;NOTCH3;PARP1;PPARG;SHH
Cellularity of thymus gland	1.61618	CDKN1B;NOTCH3;SHH
Damage of cerebral cortex	1.61618	CYP19A1;LEPR;PPARG
Function of CD8+ T lymphocyte	1.61618	GSK3A;IFNAR1;IL12B
Metabolism of catecholamine	1.61618	SLITRK1;SNCA;SNCB
Formation of lens	1.61618	ABI2;COL18A1;RBPJ
Vascular malformation	1.61618	NEDD4;NOTCH3;RBPJ
Hypoplasia of exocrine gland	1.61618	CDKN1B;NHLH2;SH2B1
Visceromegaly	1.61439	ABCD3;ADRA2A;AGL;AKAP13;ATP2A2;BNIP3;CDKN1B;CYP19A1;DEPDC5;DPP4;FNIP1;FOXO3;IFNAR1;LEPR;MAPKAPK2;MYH10;NOTCH3;NRAS;OCIAD1;PARP1;PPARG;PTCH2;SDC1;SIRPA;SS18;TEAD1;ZFP36
Flow of blood	1.61261	CDKN1B;LEPR;NOTCH3;SHH
Generation of bone marrow-derived macrophages	1.61261	AKAP13;ATP2A2;FAAH;RBPJ
Memory	1.60906	ADCY1;ADORA2B;BLOC1S6;BTBD9;CCND2;CYP19A1;LEPR;PCM1;PHF8;S100B;SLC7A11;SNCA;VPS13B
Morphology of urinary system	1.6073	CDKN1B;CYP19A1;GRHL3;NFAT5;PPARG;SIK3;TULP3
Inflammation of gastrointestinal tract	1.60033	AKT2;CCR9;CYP19A1;FAAH;FNDC4;FOXO3;Gbp2;GPNMB;IL10RA;IL12B;MAPKAPK2;PARP1;PPARG;PRSS8;SLC7A11;STK38;URI1;USP47
Transformation of lymphatic system cells	1.5986	CCND2;FOXO3;TRAPPC9;TRIO;VPS13B
Apoptosis of germ cells	1.5986	CUL4A;CYP19A1;GAL3ST1;IFNAR1;KDM3A;SETX;SOX30;VPS13B
Transport of metal	1.59688	ATP2A2;CACNA2D1;CDKN1B;CYB561A3;GCK;MCU;Mmgt2;NEDD4;PPARG;PRSS8;SFXN1;SLC30A7;SLC7A11;STEAP3
Neoplasia of tumor cell lines	1.59517	ADGRF5;AKT2;BACH1;CDKN1B;COL18A1;DPP4;EFNA5;ELOVL5;FBXO11;FOXO3;HNRNPC;HUNK;IFNAR1;KDM3A;KNSTRN;LEPR;NCOA3;NOTCH3;NRAS;PARP1;PRSS8;RBPJ;RFX6;SAP30;SDC1;SLC7A11;TSPAN18;URI1;USP12;USP36
Differentiation of neural stem or precursor cells	1.58838	BTG2;FOXO3;RBPJ;SHH
Formation of olfactory bulb	1.58838	CHD7;EBF2;EFNA5;TRIO
Dysfunction of heart	1.58838	ADRA2A;ATP2A2;BNIP3;CACNB2;E2F3;FNIP1;GSK3A;MAPKAPK2;NOTCH3;RBPJ
Breast or ovarian neoplasm	1.58503	AKT2;ATF2;CDKN1B;COL18A1;CTDSPL;E2F3;FOXO3;GPNMB;IL12B;LEPR;LETMD1;NCOA3;PARP1;PPARG;SAP30;SLC7A11
Abnormal morphology of striatum	1.58336	PHF8;SNCA;SNCB
Cell proliferation of colorectal cancer cell lines	1.58336	COL18A1;NCOA3;PRSS8
Abnormality of knee joint	1.58336	FOXO3;FSTL1;PARP1
Morphology of islet cells	1.5817	AKT2;CCND2;DPP4;GCK;LEPR;PPARG
Morphology of cardiac muscle	1.58004	FOXO3;GSK3A;LEPR;MYH10;PPARG
Lower respiratory tract disorder	1.5784	ADGRF5;AFAP1L2;DBNL;FOXO3;FSTL1;INSIG1;ISM1;PTPRD;RBL1;SHH
Inflammation of lung tissue	1.57675	INSIG1;PPARG
Presence of neurons	1.57675	CDKN1B;CNKSR2
Homing of CD4+ T-lymphocytes	1.57675	CCR9;IL12B
Size of intestinal tumor	1.57675	MAPKAPK2;ME1
Cellular infiltration by monocyte-derived macrophages	1.57675	GAL3ST1;RBPJ
Vasodilation of aortic ring tissue	1.57675	PPARG;ZFP36
Opening of vagina	1.57675	NHLH2;NR2C2
Mean arterial pressure of artery	1.57675	ATP2A2;CYP19A1
Activation of nerves	1.57675	LEPR;PPARG
Quantity of hyaluronic acid	1.57675	ADORA2B;IFNAR1
Cellularity of spleen	1.57675	CDKN1B;PARP1
Quantity of phosphatidylglycerol	1.57675	ME1;SNCA
Infarction	1.57349	ADORA2B;BACH1;BNIP3;E2F3;FOXO3;FSTL1;LCP1;MAPKAPK2;NEDD4;PARP1;SNCA
Fertility	1.57187	AKAP13;CDKN1B;CUL4A;CYP19A1;EFNA5;FOXO3;KNSTRN;LEPR;NACC1;NHLH2;NR2C2;PARP1;RBL1;SETX;SH2B1;SIK3;UBE2W
Infertility	1.57187	CCND2;CDKN1B;CUL4A;CYP19A1;E2F3;EBF2;FOXO3;GAL3ST1;GSK3A;IGSF11;KDM3A;NHLH2;PPP2R1B;PRDM14;SETX;VPS13B
Ingestion by mice	1.56864	CDKN1B;CIDEC;DPP4;GCK;IMPACT;LEPR;MRAP2;NFAT5;PPARG;SLC30A7
Abnormal morphology of epidermis	1.56864	AKT2;BCL11B;GRHL3;PTPRD;RBL1;SHH;UBE2W
T cell response	1.56703	CDKN1B;IL10RA;IL12B;LEPR;PARP1;PPARG
Edema of lung	1.56543	ADORA2B;ATP2A2;E2F3;PPARG
Morphology of ovary	1.56543	CDKN1B;CYP19A1;GHRH;SH2B1
Cell movement of melanoma cell lines	1.56543	CDKN1B;COL18A1;Gbp2;NRCAM
Migration of smooth muscle cells	1.56543	CDKN1B;LPAR1;MAPKAPK2;PPARG
Genitourinary adenocarcinoma	1.56225	AKT2;IL12B;NCOA3;PPARG;RBL1
Abnormal morphology of telencephalon	1.56067	ABI2;COL18A1;IFNAR1;MYH10;PHF8;SHH;SNCA;SNCB;TRIO
Quantity of myeloid cells	1.55752	ADORA2B;CCND2;CDKN1B;CHD8;CUL4A;CYP19A1;FASTK;FOXO3;IFNAR1;ISM1;LCP1;LEPR;MAPKAPK2;MCU;NR2C2;OCIAD1;PARP1;PHF8;PPARG;RBPJ;SDC1;SHH;SIRPA;SNCA;STEAP3;TLE4;UBE2W;ZFP36
Excitatory postsynaptic potential	1.5544	ADCY1;CELF4;DLGAP2;NEDD4;NRXN1;SLC12A5;SNCA
Differentiation of T lymphocytes	1.55284	ADORA2B;ATF2;BCL11B;CCR9;CDKN1B;DUSP8;FOXO3;GHRH;IFNAR1;IL10RA;IL12B;LEPR;NBR1;PARP1;PPARG;SHH;USP15
Proliferation of neuroglia	1.55284	AKT2;FOXO3;LEPR;SHH;SNCA;TULP3
Abnormal morphology of oral cavity	1.55129	CDKN1B;HOXA2;SHH
Prostatic intraepithelial tumor	1.55129	CDKN1B;PPARG;RBL1
Formation of neuromuscular junctions	1.55129	COL4A5;KY;NEDD4
Epithelial neoplasm	1.54668	AKT2;ATF2;ATP2A2;CDKN1B;CHD7;COL18A1;DMWD;E2F3;FOXO3;GHRH;GSK3A;IFNAR1;IL12B;MAPKAPK2;ME1;NCOA3;NOTCH3;NR2C2;NRAS;PARP1;PPARG;PPP6C;PRSS8;PTCH2;RAB11A;RBL1;RBPJ;SLC7A11;SYNCRIP
Morphogenesis of inner ear	1.54516	CHD7;FZD3;GRHL3;INSIG1;VANGL2
Development of artery	1.54212	ADGRF5;CHD7;COL18A1;MYH10;NOTCH3;RBPJ;SHH
Frequency of lymphocytes	1.54061	CCR9;IFNAR1;PARP1;PLEKHA1;PPARG;SDC1;SIRPA;TG
Hyperesthesia	1.5376	ADCY1;ADRA2A;FZD3;LEPR;LPAR1;S100B
Healing of wound	1.53018	FAAH;GRHL3;LEPR;PARP1;SDC1;SLC7A11;VANGL2
Function of macrophages	1.52871	ADORA2B;IFNAR1;IL12B;LCP1;PARP1;SIRPA;SLC30A2;ZFP36
Damage of epithelial tissue	1.52724	BNIP3;FAAH;FSTL1;IL10RA;MAPKAPK2
Non-hematological solid tumor	1.52143	AKT2;ATF2;ATP2A2;BTG2;CCND2;CDKN1B;CHD7;COL18A1;CYP19A1;DMWD;E2F3;FOXO3;GHRH;GSK3A;IFNAR1;IL12B;MAPKAPK2;ME1;NCOA3;NOTCH3;NR2C2;NRAS;OGN;PARP1;PPARG;PPP6C;PRSS8;PTCH2;PTPRD;RAB11A;RBL1;RBPJ;SHH;SLC7A11;SYNCRIP
Morphology of epidermis	1.52143	CCND2;PPARG;PRSS8;SHH
Quantity of multilineage progenitor cells	1.51999	CDKN1B;CUL4A;NFAT5
Spike-wave discharge	1.51999	ADRA2A;CELF4
Hyperplasia of adrenal gland	1.51999	CDKN1B;CYP19A1
Mass of abdominal fat pad	1.51999	CYP19A1;NR2C2
Mating	1.51999	CYP19A1;NHLH2
Formation of cataract	1.51999	NRCAM;SNCA
Lack of vertebrae	1.51999	NACC1;SHH
Biosynthesis of peptide	1.51999	PCSK5;SLC7A11
Quantity of somatotrophs	1.51999	CDKN1B;GHRH
Catalepsy	1.51999	FAAH;SNCA
Development of skeletal muscle tissue	1.51999	NRAS;SHH
Arrest in G2/M phase transition	1.51999	ATF2;PARP1
Autophagy of muscle	1.51999	BNIP3;FOXO3
Hypoplasia of Leydig cells	1.51999	NHLH2;SH2B1

## Sheet: Acute_Insulin
Function	p-value(-log10)	Genes
Subcutaneous tumor	3.01323	ANKHD1;ELK1;Pvr;RBMX;STOML2;USP1
Reinitiation of proliferation of keratinocytes	2.71897	PRKD1
Formation of glutaminergic synapse	2.71897	CELF4
Positioning of hippocampal neurons	2.71897	DCX
Polarity of neural precursor cells	2.71897	DCX
Tumorigenesis of lung cell lines	2.71897	PRKD1
Formation of GABAergic synapse	2.71897	CELF4
Osteopenia of cranium	2.71897	USP1
Sphericalization of left ventricle	2.71897	BNIP3
Growth of subcutaneous tumor in T24 cells	2.71897	RBMX
Synapsis of mouse Y chromosome	2.71897	PALB2
Growth of subcutaneous tumor	2.5376	ELK1;Pvr;RBMX;STOML2;USP1
Quantity of IgG1	2.5157	ARID3A;GLT8D2;Pvr
Abnormal morphology of stem cells	2.45593	ARID3A;KMT2E
Desquamation of germ cells	2.41794	NCOA2
Branching of interneurons	2.41794	DCX
Contractility of vascular smooth muscle cells	2.41794	NCOA2
Apoptosis of embryoid body cells	2.41794	BNIP3
Ossification by bone marrow stromal cells	2.41794	NCOA2
Synapsis of mouse X chromosome	2.41794	PALB2
Positive selection of natural killer T lymphocytes	2.41794	ELK1
Onset of degeneration of seminiferous epithelium	2.41794	NCOA2
Size of liposome	2.41794	NCOA2
Thickness of retinal pigment epithelium	2.41794	SFXN3
Disruption of ribbon synapse	2.41794	SFXN3
Repair of colonic epithelium	2.41794	PLET1
Formation of corpus callosum	2.4023	HERC1;WDR37
Formation of acrosome	2.4023	KMT2E;NCOA2
Breakage of chromosomes	2.35164	PALB2;USP1
Bone mineral density of femur	2.31966	NCOA2;PRKD1
Abnormal morphology of male germ cells	2.25806	KMT2E;NCOA2;USP1
Transport of Golgi vesicles	2.24185	PRKD1
Alveologenesis of mammary gland	2.24185	NCOA2
Volume of adipocytes	2.24185	NCOA2
Abnormal morphology of osteoid	2.24185	USP1
Activation of lamellipodia	2.24185	PRKD1
Metastasis of cholangiocarcinoma cell lines	2.24185	USP1
Frequency of iNKT2 cells	2.24185	Pvr
Binding of glucocorticoid response element	2.24185	NCOA2
Bleomycin-induced pulmonary fibrosis	2.13727	ELK1;TXNDC5
Frequency of iNKT1 cells	2.11748	Pvr
Apoptosis of ectodermal cells	2.11748	PIAS2
Formation of bone nodule	2.11748	PRKD1
Formation of RAD51 nuclear focus	2.11748	PALB2
Injury of hepatocytes	2.11748	BNIP3
Quantity of myeloid progenitor cells	2.11295	ARID3A;KMT2E
Growth of solid tumor	2.08938	ELK1;PLET1;Pvr;RBMX;STOML2;USP1
Abnormal morphology of epididymis	2.05404	KMT2E;NCOA2
Double-stranded DNA break repair of B lymphocytes	2.02091	PALB2
Activation of CD4-positive alpha-beta T cell	2.02091	STOML2
Maturation of spermatids	2.02091	NCOA2
Colonization	2.01011	NCOA2;Pvr
Bone mineral density	1.9914	NCOA2;PRKD1;USP1
Synthesis of cyclic AMP	1.97881	ADCY9;MRAP2
Quantity of bone marrow cells	1.95861	ARID3A;KMT2E;USP1
Binding of interferon-stimulated response element	1.9431	NCOA2
Accumulation of white adipose tissue	1.9431	NCOA2
Abnormal quantity of epinephrine	1.9431	MRAP2
Regeneration of hepatocytes	1.9431	ELK1
Degeneration of testis	1.92082	NCOA2;USP1
Quantity of pro-B lymphocytes	1.91009	ARID3A;KMT2E
Abnormal morphology of spermatids	1.89279	NCOA2;USP1
Expression of reporter protein	1.87615	NCOA2
Binding of PPAR response element	1.87615	NCOA2
Cell death of retinoblastoma cell lines	1.87615	BNIP3
Teratozoospermia	1.86328	KMT2E;NCOA2
Abnormal morphology of common lymphoid progenitor cells	1.81816	ARID3A
Hemoglobin concentration distribution width	1.81816	KMT2E
Osteopenia	1.8041	HERC1;USP1
Apoptosis of embryonic cells	1.77211	BNIP3;PIAS2
Quantity of CD11b+ cells	1.767	NCOA2
Androgen receptor signaling pathway	1.767	PIAS2
Efflux of Ca2+	1.767	WDR37
Binding of C/EBP binding site	1.767	NCOA2
Abnormal morphology of rete testis	1.767	NCOA2
Quantity of antigen presenting cells	1.73755	DUSP3;KMT2E;NCOA2;PLET1
Quantity of M2-like macrophages	1.72125	DUSP3
Frequency of follicular T helper cells	1.72125	Pvr
Hypoplasia of placenta	1.72125	NCOA2
Development of myeloblasts	1.72125	KMT2E
Biosynthesis of DNA	1.72125	POLD3
Migration of neural precursor cells	1.72125	DCX
Invasion of prostate cancer cell lines	1.72125	NCOA2
Disassembly of extracellular matrix	1.72125	ADAMTS15
Quantity of IgG2a	1.69037	GLT8D2;Pvr
Fertility	1.68825	KMT2E;NCOA2;PALB2;USP1
Abnormal quantity of norepinephrine	1.67985	MRAP2
Repetitive behavior	1.67985	TCF20
G0 phase of fibroblast cell lines	1.67985	Pvr
Quantity of transitional type 1 B lymphocytes	1.64397	ARID3A
Interferon response	1.64397	NCOA2
Absence seizure	1.64397	CELF4
Osteopenia of femur	1.60906	USP1
Muscular atrophy of anterior tibial muscle	1.60906	BNIP3
Cell-cell contact	1.6038	ADAMTS15;CELF4;KMT2E;Pvr;SFXN3
Quantity of crypt cells	1.57675	PRKD1
Abnormal morphology of cauda epididymis	1.57675	KMT2E
Localization of lipid	1.57675	STOML2
Formation of calvaria	1.57675	ALG2
Growth of colon tumor	1.57675	PLET1
Solid tumor	1.55909	ANKHD1;ARID3A;DCX;ELK1;PALB2;PLET1;Pvr;RBMX;STOML2;USP1
Invasion of melanoma cell lines	1.54821	Pvr
Autophagy of muscle	1.54821	BNIP3
Sumoylation of protein	1.54821	PIAS2
Formation of renal cyst	1.54821	PRKD1
Accumulation of blood platelets	1.54821	TXNDC5
Abnormal absorption of food	1.54821	MRAP2
Spike-wave discharge	1.54821	CELF4
Transcription	1.53018	ARID3A;ELK1;KMT2E;NCOA2;PIAS2;PRKD1;Psg25 (includes others);TCF20
Autophagy of bone marrow-derived macrophages	1.51999	BNIP3
Autophagy of fibroblasts	1.51999	BNIP3
Differentiation of stromal cell lines	1.51999	ALG2
Maturation of chondrocytes	1.51999	ALG2
Tumorigenesis of squamous cell carcinoma cell lines	1.49485	STOML2
Migration of fibroblast cell lines	1.47625	PRKD1;Pvr
Differentiation of bone marrow mesenchymal stem cells	1.4698	HERC1
Self-renewal of embryonic stem cell lines	1.4698	NCOA2
Sperm disorder	1.4698	KMT2E;NCOA2;USP1
Energy homeostasis	1.44977	MRAP2;NCOA2;PRKD1
Abnormal morphology of rostral migratory stream	1.44733	DCX
Bone mineral density of vertebral column	1.44733	NCOA2
Quantity of adipose tissue	1.4437	KMT2E;MRAP2;NCOA2
Size of body	1.43771	ARID3A;CELF4;KMT2E;MRAP2;NCOA2;USP1
Blepharitis	1.42481	KMT2E
Abnormal morphology of intestinal villus	1.42481	PLET1
Spermiogenesis	1.41567	KMT2E;NCOA2
Growth of digestive organ tumor	1.41567	PLET1;RBMX
Quantity of macrophages	1.40671	DUSP3;KMT2E;NCOA2
Expression of RNA	1.40671	ARID3A;ELK1;KMT2E;NCOA2;PIAS2;PRKD1;Psg25 (includes others);TCF20
Proliferation of embryoblast	1.4045	PALB2
Neoplasia of fibroblasts	1.4045	ARID3A
Positive selection of thymocytes	1.4045	ELK1
Loss of germ cells	1.4045	NCOA2
Infiltration by CD3 positive T-lymphocytes	1.4045	NCOA2
Lordosis	1.4045	NCOA2
Abnormal morphology of testis	1.38195	KMT2E;NCOA2;USP1
Abnormal morphology of spermatogonia	1.36552	USP1
Bone mineral density of cortical bone	1.36552	NCOA2
Abnormal morphology of hematopoietic progenitor cells	1.35556	ARID3A;KMT2E
Chondrogenesis	1.34775	ALG2
Depolarization of mitochondria	1.34775	PRKD1
Degranulation of natural killer cells	1.34775	Pvr
Malignant solid organ tumor	1.33819	DCX;USP1
Quantity of NAD+	1.32975	NCOA2
Proliferation of pre-T lymphocytes	1.32975	PRKD1
Differentiation of adipose cell lines	1.31336	USP1
Metastasis of bladder cancer cell lines	1.31336	RBMX
Abnormal morphology of mediastinum	1.31069	ARID3A;BNIP3;KMT2E;NCOA2;PRKD1
Transactivation of RNA	1.30803	ELK1;NCOA2
